# Supplementary material for: Identification of Radil as a Ras binding partner and putative activator
Source: J Biol Chem. 2021 Jan 20;296:100314. doi: 10.1016/j.jbc.2021.100314 (PMC7949112; doi:10.1016/j.jbc.2021.100314)
Supplement: Supplemental Data [file mmc1.xlsx]

## Sheet: Combined Proteins w.o. Peptides
Accession	Description	Score A2	Coverage A2	# Peptides A2	# PSM A2 (Control)	Score B2	Coverage B2	# Peptides B2	# PSM B2 (Sample)	# AAs	MW [kDa]	calc. pI	Gene	Entry	Protein
	>|HRAS|	21.7308	28.64	5	15	1371.13	79.13	21	701	206	23.1514	5.05908
TX440121	from mammal_IgG.FASTA (MD5: 95e56dae5a2cb33224133fac902f279cd375c08793eb5e022138f9d909f99451) - [TX440121_IGNORE]	659.161	40.35	19	285	927.078	39.48	19	381	461	50.8034	7.56201
TX14198347	from mammal_IgG.FASTA (MD5: 95e56dae5a2cb33224133fac902f279cd375c08793eb5e022138f9d909f99451) - [TX14198347_IGNORE]	656.59	37.58	18	284	926.615	37.58	18	381	463	51.3265	8.00146
TX51653	from mammal_IgG.FASTA (MD5: 95e56dae5a2cb33224133fac902f279cd375c08793eb5e022138f9d909f99451) - [TX51653_IGNORE]	600.568	61.04	17	271	858.846	61.04	17	365	249	27.9629	7.13721
TX28624968	from mammal_IgG.FASTA (MD5: 95e56dae5a2cb33224133fac902f279cd375c08793eb5e022138f9d909f99451) - [TX28624968_IGNORE]	595.935	32.68	17	270	848.975	32.68	17	363	462	50.9674	7.89893
TX50346336	from mammal_IgG.FASTA (MD5: 95e56dae5a2cb33224133fac902f279cd375c08793eb5e022138f9d909f99451) - [TX50346336_IGNORE]	596.033	31.59	17	264	851.043	31.59	17	361	459	50.7009	7.03467
TX261343156	from mammal_IgG.FASTA (MD5: 95e56dae5a2cb33224133fac902f279cd375c08793eb5e022138f9d909f99451) - [TX261343156_IGNORE]	593.813	32.9	17	264	846.765	34.86	18	360	459	50.7982	7.21045
TX89477420	from mammal_IgG.FASTA (MD5: 95e56dae5a2cb33224133fac902f279cd375c08793eb5e022138f9d909f99451) - [TX89477420_IGNORE]	593.813	30.68	16	262	846.765	32.95	17	359	440	48.9541	6.82959
TX1617396	from mammal_IgG.FASTA (MD5: 95e56dae5a2cb33224133fac902f279cd375c08793eb5e022138f9d909f99451) - [TX1617396_IGNORE]	578.432	23.97	15	258	809.306	27.02	16	348	459	50.4329	6.52197
TX148589114	from mammal_IgG.FASTA (MD5: 95e56dae5a2cb33224133fac902f279cd375c08793eb5e022138f9d909f99451) - [TX148589114_IGNORE]	580.71	32.98	16	255	789.151	36.38	17	339	470	52.0896	7.59131
TX21071089	from mammal_IgG.FASTA (MD5: 95e56dae5a2cb33224133fac902f279cd375c08793eb5e022138f9d909f99451) - [TX21071089_IGNORE]	436.237	32.9	13	203	619.197	32.9	13	263	462	50.9091	6.771
TX49259263	from mammal_IgG.FASTA (MD5: 95e56dae5a2cb33224133fac902f279cd375c08793eb5e022138f9d909f99451) - [TX49259263_IGNORE]	221.685	22.83	5	249	247.972	28.77	6	255	219	24.1268	7.76709
TX7024437	from mammal_IgG.FASTA (MD5: 95e56dae5a2cb33224133fac902f279cd375c08793eb5e022138f9d909f99451) - [TX7024437_IGNORE]	353.083	35.78	12	215	450.515	41.28	16	250	218	23.9835	5.60498
TX18655521	from mammal_IgG.FASTA (MD5: 95e56dae5a2cb33224133fac902f279cd375c08793eb5e022138f9d909f99451) - [TX18655521_IGNORE]	355.468	43.12	13	214	450.188	60.09	18	248	218	23.8824	5.12256
TX3114396	from mammal_IgG.FASTA (MD5: 95e56dae5a2cb33224133fac902f279cd375c08793eb5e022138f9d909f99451) - [TX3114396_IGNORE]	344.267	38.79	13	213	432.34	44.39	17	247	214	23.5854	7.73779
TX160286039	from mammal_IgG.FASTA (MD5: 95e56dae5a2cb33224133fac902f279cd375c08793eb5e022138f9d909f99451) - [TX160286039_IGNORE]	342.51	38.79	13	211	430.546	45.79	18	246	214	23.8635	6.55127
TX374977851	from mammal_IgG.FASTA (MD5: 95e56dae5a2cb33224133fac902f279cd375c08793eb5e022138f9d909f99451) - [TX374977851_IGNORE]	343.645	38.14	13	213	432.307	43.72	17	246	215	23.7344	6.88818
TX356624455	from mammal_IgG.FASTA (MD5: 95e56dae5a2cb33224133fac902f279cd375c08793eb5e022138f9d909f99451) - [TX356624455_IGNORE]	344.322	32.57	12	210	434.121	46.33	17	243	218	24.1507	5.87158
TX90828	from mammal_IgG.FASTA (MD5: 95e56dae5a2cb33224133fac902f279cd375c08793eb5e022138f9d909f99451) - [TX90828_IGNORE]	343.192	34.62	13	210	428.98	39.74	17	243	234	25.9036	6.31592
TX241913095	from mammal_IgG.FASTA (MD5: 95e56dae5a2cb33224133fac902f279cd375c08793eb5e022138f9d909f99451) - [TX241913095_IGNORE]	341.066	42.99	13	212	427.252	48.6	17	241	214	23.5883	5.65576
TX18044485	from mammal_IgG.FASTA (MD5: 95e56dae5a2cb33224133fac902f279cd375c08793eb5e022138f9d909f99451) - [TX18044485_IGNORE]	341.22	33.76	13	210	426.448	35.04	16	240	234	25.6866	7.6499
TX110590870	from mammal_IgG.FASTA (MD5: 95e56dae5a2cb33224133fac902f279cd375c08793eb5e022138f9d909f99451) - [TX110590870_IGNORE]	338.972	28.04	11	208	424.591	41.12	16	239	214	23.5383	6.01123
TX440123	from mammal_IgG.FASTA (MD5: 95e56dae5a2cb33224133fac902f279cd375c08793eb5e022138f9d909f99451) - [TX440123_IGNORE]	338.972	27.4	11	208	424.591	41.1	16	239	219	24.2657	8.03076
TX957319	from mammal_IgG.FASTA (MD5: 95e56dae5a2cb33224133fac902f279cd375c08793eb5e022138f9d909f99451) - [TX957319_IGNORE]	338.972	32.24	12	209	426.301	37.85	16	239	214	23.7025	6.01123
TX15929740	from mammal_IgG.FASTA (MD5: 95e56dae5a2cb33224133fac902f279cd375c08793eb5e022138f9d909f99451) - [TX15929740_IGNORE]	338.972	29.06	12	209	424.591	34.19	16	239	234	25.9125	6.01123
TX1942810	from mammal_IgG.FASTA (MD5: 95e56dae5a2cb33224133fac902f279cd375c08793eb5e022138f9d909f99451) - [TX1942810_IGNORE]	340.965	33.33	12	209	424.591	32.88	15	238	219	24.1459	7.26904
P22626	Heterogeneous nuclear ribonucleoproteins A2/B1 OS=Homo sapiens GN=HNRNPA2B1 PE=1 SV=2 - [ROA2_HUMAN]	63.4494	50.14	14	48	409.764	63.46	24	217	353	37.4067	8.95361	HNRNPA2B1	ROA2_HUMAN	Heterogeneous nuclear ribonucleoproteins A2/B1
P38159	RNA-binding motif protein, X chromosome OS=Homo sapiens GN=RBMX PE=1 SV=3 - [RBMX_HUMAN]	34.1825	43.99	18	31	327.873	59.34	33	213	391	42.3063	10.0522	RBMX	RBMX_HUMAN	RNA-binding motif protein, X chromosome
TX1064971	from mammal_IgG.FASTA (MD5: 95e56dae5a2cb33224133fac902f279cd375c08793eb5e022138f9d909f99451) - [TX1064971_IGNORE]	311.728	28.64	10	188	380.363	35.21	14	207	213	23.5183	6.32861
TX149799220	from mammal_IgG.FASTA (MD5: 95e56dae5a2cb33224133fac902f279cd375c08793eb5e022138f9d909f99451) - [TX149799220_IGNORE]	201.229	23.96	5	215	222.797	17.97	4	207	217	23.9238	7.72314
TX88192141	from mammal_IgG.FASTA (MD5: 95e56dae5a2cb33224133fac902f279cd375c08793eb5e022138f9d909f99451) - [TX88192141_IGNORE]	279.366	28.72	10	138	421.182	28.72	10	194	376	41.9236	7.28369
P60709	Actin, cytoplasmic 1 OS=Homo sapiens GN=ACTB PE=1 SV=1 - [ACTB_HUMAN]	135.045	46.4	16	89	343.8	56.8	24	185	375	41.7097	5.47803	ACTB	ACTB_HUMAN	Actin, cytoplasmic 1
TX159164087	from mammal_IgG.FASTA (MD5: 95e56dae5a2cb33224133fac902f279cd375c08793eb5e022138f9d909f99451) - [TX159164087_IGNORE]	121.471	60.53	6	63	388.317	78.95	9	176	76	8.55962	7.25439
Q96E39	RNA binding motif protein, X-linked-like-1 OS=Homo sapiens GN=RBMXL1 PE=1 SV=1 - [RMXL1_HUMAN]	25.867	33.33	12	22	227.656	50.51	26	145	390	42.1162	9.89111	RBMXL1	RMXL1_HUMAN	RNA binding motif protein, X-linked-like-1
P00761	cRAP TRYP_PIG Trypsin OS=Sus scrofa PE=1 SV=1	222.81	39.39	6	113	274.714	43.72	7	136	231	24.3938	7.18115		cRAP	TRYP_PIG Trypsin
P63267	Actin, gamma-enteric smooth muscle OS=Homo sapiens GN=ACTG2 PE=1 SV=1 - [ACTH_HUMAN]	85.1395	30.85	11	61	213.572	31.91	16	128	376	41.8498	5.47803	ACTG2	ACTH_HUMAN	Actin, gamma-enteric smooth muscle
P09651	Heterogeneous nuclear ribonucleoprotein A1 OS=Homo sapiens GN=HNRNPA1 PE=1 SV=5 - [ROA1_HUMAN]	44.1676	20.7	7	26	223.383	52.96	18	127	372	38.7231	9.12939	HNRNPA1	ROA1_HUMAN	Heterogeneous nuclear ribonucleoprotein A1
P0DMV8	Heat shock 70 kDa protein 1A OS=Homo sapiens GN=HSPA1A PE=1 SV=1 - [HS71A_HUMAN]	288.039	61.15	32	107	333.011	56.01	36	125	641	70.009	5.65576	HSPA1A	HS71A_HUMAN	Heat shock 70 kDa protein 1A
P04264	Keratin, type II cytoskeletal 1 OS=Homo sapiens GN=KRT1 PE=1 SV=6 - [K2C1_HUMAN]	250.912	49.69	28	142	199.861	37.11	23	108	644	65.999	8.11865	KRT1	K2C1_HUMAN	Keratin, type II cytoskeletal 1
TX1333982	from mammal_IgG.FASTA (MD5: 95e56dae5a2cb33224133fac902f279cd375c08793eb5e022138f9d909f99451) - [TX1333982_IGNORE]	160.924	50.88	6	70	242.137	53.51	7	107	114	12.2394	9.33447
P46013	Proliferation marker protein Ki-67 OS=Homo sapiens GN=MKI67 PE=1 SV=2 - [KI67_HUMAN]	28.5846	5.25	10	12	290.78	34.31	88	105	3256	358.474	9.45166	MKI67	KI67_HUMAN	Proliferation marker protein Ki-67
P46013-2	Isoform Short of Proliferation marker protein Ki-67 OS=Homo sapiens GN=MKI67 - [KI67_HUMAN]	28.5846	5.9	10	12	273.335	36.26	83	100	2896	319.248	9.51025	MKI67	KI67_HUMAN	Isoform Short of Proliferation marker protein Ki-67
B4DY08	Heterogeneous nuclear ribonucleoproteins C1/C2 OS=Homo sapiens GN=HNRNPC PE=1 SV=1 - [B4DY08_HUMAN]	36.5034	37.85	13	21	145.721	48.96	19	100	288	31.952	8.71924	HNRNPC	B4DY08_HUMAN	Heterogeneous nuclear ribonucleoproteins C1/C2
P78527	DNA-dependent protein kinase catalytic subunit OS=Homo sapiens GN=PRKDC PE=1 SV=3 - [PRKDC_HUMAN]	163.983	15.65	59	68	221.278	20.37	79	98	4128	468.788	7.12256	PRKDC	PRKDC_HUMAN	DNA-dependent protein kinase catalytic subunit
P16403	Histone H1.2 OS=Homo sapiens GN=HIST1H1C PE=1 SV=2 - [H12_HUMAN]	70.0363	17.84	8	36	194.789	36.62	18	91	213	21.3517	10.9312	HIST1H1C	H12_HUMAN	Histone H1.2
P16402	Histone H1.3 OS=Homo sapiens GN=HIST1H1D PE=1 SV=2 - [H13_HUMAN]	70.0363	17.19	8	36	193.383	33.94	15	89	221	22.3363	11.019	HIST1H1D	H13_HUMAN	Histone H1.3
P11388	DNA topoisomerase 2-alpha OS=Homo sapiens GN=TOP2A PE=1 SV=3 - [TOP2A_HUMAN]	64.4483	13.98	20	26	236.536	32.66	54	89	1531	174.276	8.71924	TOP2A	TOP2A_HUMAN	DNA topoisomerase 2-alpha
P20700	Lamin-B1 OS=Homo sapiens GN=LMNB1 PE=1 SV=2 - [LMNB1_HUMAN]	26.9463	20.48	10	10	218.916	68.26	45	86	586	66.3676	5.16064	LMNB1	LMNB1_HUMAN	Lamin-B1
P11142	Heat shock cognate 71 kDa protein OS=Homo sapiens GN=HSPA8 PE=1 SV=1 - [HSP7C_HUMAN]	200.527	45.51	28	73	211.964	46.75	30	82	646	70.8542	5.51611	HSPA8	HSP7C_HUMAN	Heat shock cognate 71 kDa protein
P08238	Heat shock protein HSP 90-beta OS=Homo sapiens GN=HSP90AB1 PE=1 SV=4 - [HS90B_HUMAN]	250.359	51.24	40	88	204.918	46.69	37	81	724	83.2121	5.03369	HSP90AB1	HS90B_HUMAN	Heat shock protein HSP 90-beta
P52272-2	Isoform 2 of Heterogeneous nuclear ribonucleoprotein M OS=Homo sapiens GN=HNRNPM - [HNRPM_HUMAN]	128.526	39.36	23	45	206.914	52.1	35	80	691	73.5724	8.82178	HNRNPM	HNRPM_HUMAN	Isoform 2 of Heterogeneous nuclear ribonucleoprotein M
Q00839	Heterogeneous nuclear ribonucleoprotein U OS=Homo sapiens GN=HNRNPU PE=1 SV=6 - [HNRPU_HUMAN]	109.749	24.12	16	32	245.79	34.67	30	79	825	90.528	5.99854	HNRNPU	HNRPU_HUMAN	Heterogeneous nuclear ribonucleoprotein U
A0A0U1RQF0	Fatty acid synthase OS=Homo sapiens GN=FASN PE=1 SV=1 - [A0A0U1RQF0_HUMAN]	244.231	26.62	58	88	212.711	23.04	50	79	2509	273.026	6.46826	FASN	A0A0U1RQF0_HUMAN	Fatty acid synthase
P60842	Eukaryotic initiation factor 4A-I OS=Homo sapiens GN=EIF4A1 PE=1 SV=1 - [IF4A1_HUMAN]	110.565	49.51	19	65	145.149	56.4	22	78	406	46.1246	5.47803	EIF4A1	IF4A1_HUMAN	Eukaryotic initiation factor 4A-I
TX23452700	from mammal_IgG.FASTA (MD5: 95e56dae5a2cb33224133fac902f279cd375c08793eb5e022138f9d909f99451) - [TX23452700_IGNORE]	105.97	42.86	4	57	149.279	50	5	77	126	13.917	6.27783
P13645	Keratin, type I cytoskeletal 10 OS=Homo sapiens GN=KRT10 PE=1 SV=6 - [K1C10_HUMAN]	163.074	44.86	23	96	121.877	42.29	23	74	584	58.7917	5.21143	KRT10	K1C10_HUMAN	Keratin, type I cytoskeletal 10
P00558	Phosphoglycerate kinase 1 OS=Homo sapiens GN=PGK1 PE=1 SV=3 - [PGK1_HUMAN]	123.954	59.95	23	88	108.5	55.16	23	73	417	44.5861	8.104	PGK1	PGK1_HUMAN	Phosphoglycerate kinase 1
P19338	Nucleolin OS=Homo sapiens GN=NCL PE=1 SV=3 - [NUCL_HUMAN]	185.64	35.92	30	64	176.859	38.17	34	71	710	76.5684	4.70361	NCL	NUCL_HUMAN	Nucleolin
Q6S8J3	POTE ankyrin domain family member E OS=Homo sapiens GN=POTEE PE=2 SV=3 - [POTEE_HUMAN]	50.4424	6.79	5	33	116.209	9.21	8	65	1075	121.286	6.20166	POTEE	POTEE_HUMAN	POTE ankyrin domain family member E
P68104	Elongation factor 1-alpha 1 OS=Homo sapiens GN=EEF1A1 PE=1 SV=1 - [EF1A1_HUMAN]	73.7377	36.8	13	39	136.812	35.06	17	64	462	50.1091	9.01221	EEF1A1	EF1A1_HUMAN	Elongation factor 1-alpha 1
TX116063573	from mammal_IgG.FASTA (MD5: 95e56dae5a2cb33224133fac902f279cd375c08793eb5e022138f9d909f99451) - [TX116063573_IGNORE]	180.769	26.56	49	60	204.424	30.35	54	64	2639	279.843	6.04932
P31943	Heterogeneous nuclear ribonucleoprotein H OS=Homo sapiens GN=HNRNPH1 PE=1 SV=4 - [HNRH1_HUMAN]	18.2965	33.85	11	21	110.262	46.99	15	64	449	49.1984	6.30322	HNRNPH1	HNRH1_HUMAN	Heterogeneous nuclear ribonucleoprotein H
P46777	60S ribosomal protein L5 OS=Homo sapiens GN=RPL5 PE=1 SV=3 - [RL5_HUMAN]	53.5723	33.33	13	47	72.4626	38.05	16	64	297	34.3407	9.71533	RPL5	RL5_HUMAN	60S ribosomal protein L5
Q12906-7	Isoform 7 of Interleukin enhancer-binding factor 3 OS=Homo sapiens GN=ILF3 - [ILF3_HUMAN]	91.8723	33.85	22	36	190.78	46.66	33	64	898	95.7483	8.80713	ILF3	ILF3_HUMAN	Isoform 7 of Interleukin enhancer-binding factor 3
P34931	Heat shock 70 kDa protein 1-like OS=Homo sapiens GN=HSPA1L PE=1 SV=2 - [HS71L_HUMAN]	132.409	29.33	14	49	154.082	28.24	15	63	641	70.3313	6.02393	HSPA1L	HS71L_HUMAN	Heat shock 70 kDa protein 1-like
Q12906	Interleukin enhancer-binding factor 3 OS=Homo sapiens GN=ILF3 PE=1 SV=3 - [ILF3_HUMAN]	82.3438	28.08	20	34	190.313	46.42	32	63	894	95.2791	8.76318	ILF3	ILF3_HUMAN	Interleukin enhancer-binding factor 3
O75688	Protein phosphatase 1B OS=Homo sapiens GN=PPM1B PE=1 SV=1 - [PPM1B_HUMAN]	796.215	60.13	31	340	89.912	37.16	17	63	479	52.6094	5.04639	PPM1B	PPM1B_HUMAN	Protein phosphatase 1B
O75688-2	Isoform Beta-2 of Protein phosphatase 1B OS=Homo sapiens GN=PPM1B - [PPM1B_HUMAN]	752.94	68.99	30	329	87.5914	47.8	17	63	387	42.7437	5.19873	PPM1B	PPM1B_HUMAN	Isoform Beta-2 of Protein phosphatase 1B
P19474	E3 ubiquitin-protein ligase TRIM21 OS=Homo sapiens GN=TRIM21 PE=1 SV=1 - [RO52_HUMAN]	125.796	30.95	15	68	117.611	41.89	21	63	475	54.1351	6.37939	TRIM21	RO52_HUMAN	E3 ubiquitin-protein ligase TRIM21
P35527	cRAP K1C9_HUMAN Keratin, type I cytoskeletal 9 OS=Homo sapiens GN=KRT9 PE=1 SV=3	164.409	40.61	21	82	129.661	35.79	18	62	623	62.0919	5.30029	KRT9	K1C9_HUMAN	Keratin, type I cytoskeletal 9
P10809	60 kDa heat shock protein, mitochondrial OS=Homo sapiens GN=HSPD1 PE=1 SV=2 - [CH60_HUMAN]	111.842	51.31	23	39	153.963	56.02	29	62	573	61.0164	5.87158	HSPD1	CH60_HUMAN	60 kDa heat shock protein, mitochondrial
P35908	Keratin, type II cytoskeletal 2 epidermal OS=Homo sapiens GN=KRT2 PE=1 SV=2 - [K22E_HUMAN]	145.582	40.38	22	76	108.393	40.53	24	62	639	65.3932	8.00146	KRT2	K22E_HUMAN	Keratin, type II cytoskeletal 2 epidermal
P06748	Nucleophosmin OS=Homo sapiens GN=NPM1 PE=1 SV=2 - [NPM_HUMAN]	50.4777	54.42	11	26	149.294	70.75	21	62	294	32.5548	4.77979	NPM1	NPM_HUMAN	Nucleophosmin
P38646	Stress-70 protein, mitochondrial OS=Homo sapiens GN=HSPA9 PE=1 SV=2 - [GRP75_HUMAN]	137.496	39.47	22	43	164.372	46.39	29	60	679	73.6348	6.16357	HSPA9	GRP75_HUMAN	Stress-70 protein, mitochondrial
Q562R1	Beta-actin-like protein 2 OS=Homo sapiens GN=ACTBL2 PE=1 SV=2 - [ACTBL_HUMAN]	15.7368	11.17	4	23	79.1438	23.94	9	59	376	41.976	5.59229	ACTBL2	ACTBL_HUMAN	Beta-actin-like protein 2
P49411	Elongation factor Tu, mitochondrial OS=Homo sapiens GN=TUFM PE=1 SV=2 - [EFTU_HUMAN]	81.2761	46.9	20	43	100.288	53.76	26	59	452	49.5102	7.60596	TUFM	EFTU_HUMAN	Elongation factor Tu, mitochondrial
P05783	Keratin, type I cytoskeletal 18 OS=Homo sapiens GN=KRT18 PE=1 SV=2 - [K1C18_HUMAN]	52.1476	34.88	15	27	106.647	65.12	26	59	430	48.0285	5.45264	KRT18	K1C18_HUMAN	Keratin, type I cytoskeletal 18
P67809	Nuclease-sensitive element-binding protein 1 OS=Homo sapiens GN=YBX1 PE=1 SV=3 - [YBOX1_HUMAN]	60.3857	49.07	13	21	132.165	55.86	17	59	324	35.9027	9.87646	YBX1	YBOX1_HUMAN	Nuclease-sensitive element-binding protein 1
Q14204	Cytoplasmic dynein 1 heavy chain 1 OS=Homo sapiens GN=DYNC1H1 PE=1 SV=5 - [DYHC1_HUMAN]	144.778	13.02	50	56	121.916	14.23	54	57	4646	532.072	6.40479	DYNC1H1	DYHC1_HUMAN	Cytoplasmic dynein 1 heavy chain 1
P14618	Pyruvate kinase PKM OS=Homo sapiens GN=PKM PE=1 SV=4 - [KPYM_HUMAN]	211.873	60.08	33	68	159.465	54.99	29	57	531	57.9	7.84033	PKM	KPYM_HUMAN	Pyruvate kinase PKM
TX1827928	from mammal_IgG.FASTA (MD5: 95e56dae5a2cb33224133fac902f279cd375c08793eb5e022138f9d909f99451) - [TX1827928_IGNORE]					116.617	10.96	4	57	219	24.039	6.90283
Q9NR30	Nucleolar RNA helicase 2 OS=Homo sapiens GN=DDX21 PE=1 SV=5 - [DDX21_HUMAN]	98.2637	35.63	26	35	157.395	42.27	34	56	783	87.2904	9.27588	DDX21	DDX21_HUMAN	Nucleolar RNA helicase 2
A8MXP9	Matrin-3 OS=Homo sapiens GN=MATR3 PE=1 SV=1 - [A8MXP9_HUMAN]	68.0413	25.36	17	24	146.836	41.23	34	56	895	99.9054	6.03662	MATR3	A8MXP9_HUMAN	Matrin-3
Q03252	Lamin-B2 OS=Homo sapiens GN=LMNB2 PE=1 SV=4 - [LMNB2_HUMAN]	11.0646	7.74	4	4	129.578	55.32	37	55	620	69.9057	5.59229	LMNB2	LMNB2_HUMAN	Lamin-B2
P14618-2	Isoform M1 of Pyruvate kinase PKM OS=Homo sapiens GN=PKM - [KPYM_HUMAN]	194.079	54.05	31	63	152.747	51.98	28	54	531	58.0249	7.7085	PKM	KPYM_HUMAN	Isoform M1 of Pyruvate kinase PKM
P07900	Heat shock protein HSP 90-alpha OS=Homo sapiens GN=HSP90AA1 PE=1 SV=5 - [HS90A_HUMAN]	152.689	31.01	28	58	127.14	29.1	25	53	732	84.6067	5.021	HSP90AA1	HS90A_HUMAN	Heat shock protein HSP 90-alpha
TX119339	from mammal_IgG.FASTA (MD5: 95e56dae5a2cb33224133fac902f279cd375c08793eb5e022138f9d909f99451) - [TX119339_IGNORE]	25.2396	44.7	18	29	71.9643	55.3	27	52	434	47.1393	7.38623
P50990	T-complex protein 1 subunit theta OS=Homo sapiens GN=CCT8 PE=1 SV=4 - [TCPQ_HUMAN]	135.16	52.92	28	48	134.319	55.84	29	52	548	59.5825	5.60498	CCT8	TCPQ_HUMAN	T-complex protein 1 subunit theta
B4DY09	Interleukin enhancer-binding factor 2 OS=Homo sapiens GN=ILF2 PE=1 SV=1 - [B4DY09_HUMAN]	39.6633	46.31	11	25	96.235	62.22	17	52	352	38.8862	4.94482	ILF2	B4DY09_HUMAN	Interleukin enhancer-binding factor 2
Q08211	ATP-dependent RNA helicase A OS=Homo sapiens GN=DHX9 PE=1 SV=4 - [DHX9_HUMAN]	56.7975	15.75	16	20	113.974	28.66	32	51	1270	140.869	6.84424	DHX9	DHX9_HUMAN	ATP-dependent RNA helicase A
P52597	Heterogeneous nuclear ribonucleoprotein F OS=Homo sapiens GN=HNRNPF PE=1 SV=3 - [HNRPF_HUMAN]	44.9959	27.23	8	21	95.6973	45.3	15	51	415	45.6429	5.57959	HNRNPF	HNRPF_HUMAN	Heterogeneous nuclear ribonucleoprotein F
P15924	Desmoplakin OS=Homo sapiens GN=DSP PE=1 SV=3 - [DESP_HUMAN]	50.0693	8.12	22	27	104.946	18.67	46	49	2871	331.569	6.81494	DSP	DESP_HUMAN	Desmoplakin
P13639	Elongation factor 2 OS=Homo sapiens GN=EEF2 PE=1 SV=4 - [EF2_HUMAN]	54.7785	27.04	22	24	119.411	39.04	31	49	858	95.277	6.82959	EEF2	EF2_HUMAN	Elongation factor 2
P38919	Eukaryotic initiation factor 4A-III OS=Homo sapiens GN=EIF4A3 PE=1 SV=4 - [IF4A3_HUMAN]	27.1394	35.52	15	19	93.0691	44.53	23	49	411	46.8412	6.72705	EIF4A3	IF4A3_HUMAN	Eukaryotic initiation factor 4A-III
TX14916999	from mammal_IgG.FASTA (MD5: 95e56dae5a2cb33224133fac902f279cd375c08793eb5e022138f9d909f99451) - [TX14916999_IGNORE]	116.897	43.73	25	40	139.192	48.47	30	48	654	72.2884	5.16064
P61978	Heterogeneous nuclear ribonucleoprotein K OS=Homo sapiens GN=HNRNPK PE=1 SV=1 - [HNRPK_HUMAN]	112.001	47.73	19	43	131.392	38.88	17	48	463	50.9444	5.5415	HNRNPK	HNRPK_HUMAN	Heterogeneous nuclear ribonucleoprotein K
TX132626688	from mammal_IgG.FASTA (MD5: 95e56dae5a2cb33224133fac902f279cd375c08793eb5e022138f9d909f99451) - [TX132626688_IGNORE]	118.552	27.24	29	33	160.7	32.55	38	48	2089	226.529	5.46533
P51991	Heterogeneous nuclear ribonucleoprotein A3 OS=Homo sapiens GN=HNRNPA3 PE=1 SV=2 - [ROA3_HUMAN]	6.72455	16.4	5	8	88.2857	39.95	17	48	378	39.5706	9.01221	HNRNPA3	ROA3_HUMAN	Heterogeneous nuclear ribonucleoprotein A3
Q00610-2	Isoform 2 of Clathrin heavy chain 1 OS=Homo sapiens GN=CLTC - [CLH1_HUMAN]	154.022	24.83	33	58	117.631	21.11	29	47	1639	187.771	5.69385	CLTC	CLH1_HUMAN	Isoform 2 of Clathrin heavy chain 1
P12270	Nucleoprotein TPR OS=Homo sapiens GN=TPR PE=1 SV=3 - [TPR_HUMAN]	107.886	22.18	38	43	120.671	21.58	42	47	2363	267.131	5.021	TPR	TPR_HUMAN	Nucleoprotein TPR
P35579	Myosin-9 OS=Homo sapiens GN=MYH9 PE=1 SV=4 - [MYH9_HUMAN]	507.378	47.91	97	168	108.77	24.59	38	46	1960	226.392	5.60498	MYH9	MYH9_HUMAN	Myosin-9
P49792	E3 SUMO-protein ligase RanBP2 OS=Homo sapiens GN=RANBP2 PE=1 SV=2 - [RBP2_HUMAN]	157.591	21.62	51	60	104.269	17.77	40	46	3224	357.974	6.20166	RANBP2	RBP2_HUMAN	E3 SUMO-protein ligase RanBP2
Q02878	60S ribosomal protein L6 OS=Homo sapiens GN=RPL6 PE=1 SV=3 - [RL6_HUMAN]	23.7862	30.56	11	27	51.3887	33.33	13	45	288	32.7076	10.5796	RPL6	RL6_HUMAN	60S ribosomal protein L6
P01116	GTPase KRas OS=Homo sapiens GN=KRAS PE=1 SV=1 - [RASK_HUMAN]					55.9836	34.92	6	44	189	21.642	6.771	KRAS	RASK_HUMAN	GTPase KRas
P26641	Elongation factor 1-gamma OS=Homo sapiens GN=EEF1G PE=1 SV=3 - [EF1G_HUMAN]	76.8878	33.18	18	43	80.5846	38.22	19	43	437	50.0871	6.66846	EEF1G	EF1G_HUMAN	Elongation factor 1-gamma
O75367-3	Isoform 3 of Core histone macro-H2A.1 OS=Homo sapiens GN=H2AFY - [H2AY_HUMAN]	9.14646	16.71	4	6	72.9378	41.24	18	43	371	39.4644	9.77393	H2AFY	H2AY_HUMAN	Isoform 3 of Core histone macro-H2A.1
P31942-2	Isoform 2 of Heterogeneous nuclear ribonucleoprotein H3 OS=Homo sapiens GN=HNRNPH3 - [HNRH3_HUMAN]	19.9424	20.54	6	12	73.2411	48.34	13	43	331	35.2164	6.87354	HNRNPH3	HNRH3_HUMAN	Isoform 2 of Heterogeneous nuclear ribonucleoprotein H3
Q13813-3	Isoform 3 of Spectrin alpha chain, non-erythrocytic 1 OS=Homo sapiens GN=SPTAN1 - [SPTN1_HUMAN]	91.0335	16.07	28	29	110.472	20.02	38	43	2452	282.108	5.33838	SPTAN1	SPTN1_HUMAN	Isoform 3 of Spectrin alpha chain, non-erythrocytic 1
O43615	Mitochondrial import inner membrane translocase subunit TIM44 OS=Homo sapiens GN=TIMM44 PE=1 SV=2 - [TIM44_HUMAN]	47.369	36.06	21	35	55.8375	44.03	22	43	452	51.3235	8.32373	TIMM44	TIM44_HUMAN	Mitochondrial import inner membrane translocase subunit TIM44
P02545	Prelamin-A/C OS=Homo sapiens GN=LMNA PE=1 SV=1 - [LMNA_HUMAN]	17.7392	10.24	6	6	111.169	43.22	30	42	664	74.0947	7.02002	LMNA	LMNA_HUMAN	Prelamin-A/C
P17987	T-complex protein 1 subunit alpha OS=Homo sapiens GN=TCP1 PE=1 SV=1 - [TCPA_HUMAN]	159.19	49.1	24	48	125.12	42.63	23	42	556	60.3056	6.11279	TCP1	TCPA_HUMAN	T-complex protein 1 subunit alpha
Q13263	Transcription intermediary factor 1-beta OS=Homo sapiens GN=TRIM28 PE=1 SV=5 - [TIF1B_HUMAN]	146.638	33.05	21	48	127.625	30.3	19	42	835	88.4934	5.77002	TRIM28	TIF1B_HUMAN	Transcription intermediary factor 1-beta
P17844	Probable ATP-dependent RNA helicase DDX5 OS=Homo sapiens GN=DDX5 PE=1 SV=1 - [DDX5_HUMAN]	82.1841	35.99	22	35	86.9747	40.88	27	41	614	69.1047	8.92432	DDX5	DDX5_HUMAN	Probable ATP-dependent RNA helicase DDX5
P04406	Glyceraldehyde-3-phosphate dehydrogenase OS=Homo sapiens GN=GAPDH PE=1 SV=3 - [G3P_HUMAN]	48.2652	39.7	12	34	45.5274	39.7	12	41	335	36.0304	8.45557	GAPDH	G3P_HUMAN	Glyceraldehyde-3-phosphate dehydrogenase
Q14103-3	Isoform 3 of Heterogeneous nuclear ribonucleoprotein D0 OS=Homo sapiens GN=HNRNPD - [HNRPD_HUMAN]	52.477	40.2	11	28	71.6052	47.71	15	41	306	32.8141	8.1626	HNRNPD	HNRPD_HUMAN	Isoform 3 of Heterogeneous nuclear ribonucleoprotein D0
Q07955	Serine/arginine-rich splicing factor 1 OS=Homo sapiens GN=SRSF1 PE=1 SV=2 - [SRSF1_HUMAN]	14.0593	28.63	9	13	64.1632	44.76	13	41	248	27.7278	10.3599	SRSF1	SRSF1_HUMAN	Serine/arginine-rich splicing factor 1
Q14152	Eukaryotic translation initiation factor 3 subunit A OS=Homo sapiens GN=EIF3A PE=1 SV=1 - [EIF3A_HUMAN]	119.419	28.36	39	50	74.1903	23.52	34	40	1382	166.468	6.78564	EIF3A	EIF3A_HUMAN	Eukaryotic translation initiation factor 3 subunit A
P49368	T-complex protein 1 subunit gamma OS=Homo sapiens GN=CCT3 PE=1 SV=4 - [TCPG_HUMAN]	162.635	52.29	28	63	101.912	51.19	26	40	545	60.4953	6.49365	CCT3	TCPG_HUMAN	T-complex protein 1 subunit gamma
P05198	Eukaryotic translation initiation factor 2 subunit 1 OS=Homo sapiens GN=EIF2S1 PE=1 SV=3 - [IF2A_HUMAN]	54.1806	49.84	18	36	69.0024	50.48	21	39	315	36.0894	5.08447	EIF2S1	IF2A_HUMAN	Eukaryotic translation initiation factor 2 subunit 1
Q9NZI8	Insulin-like growth factor 2 mRNA-binding protein 1 OS=Homo sapiens GN=IGF2BP1 PE=1 SV=2 - [IF2B1_HUMAN]	68.4845	31.02	17	27	88.2458	40.03	23	39	577	63.4412	9.20264	IGF2BP1	IF2B1_HUMAN	Insulin-like growth factor 2 mRNA-binding protein 1
P02538	Keratin, type II cytoskeletal 6A OS=Homo sapiens GN=KRT6A PE=1 SV=3 - [K2C6A_HUMAN]	74.6427	34.57	19	47	57.519	32.62	17	39	564	60.0083	8.00146	KRT6A	K2C6A_HUMAN	Keratin, type II cytoskeletal 6A
P04259	Keratin, type II cytoskeletal 6B OS=Homo sapiens GN=KRT6B PE=1 SV=5 - [K2C6B_HUMAN]	83.2171	32.98	18	49	61.7668	29.26	15	39	564	60.0303	8.00146	KRT6B	K2C6B_HUMAN	Keratin, type II cytoskeletal 6B
P12004	Proliferating cell nuclear antigen OS=Homo sapiens GN=PCNA PE=1 SV=1 - [PCNA_HUMAN]	60.9443	63.22	15	46	52.6201	60.15	16	39	261	28.7503	4.69092	PCNA	PCNA_HUMAN	Proliferating cell nuclear antigen
Q15008	26S proteasome non-ATPase regulatory subunit 6 OS=Homo sapiens GN=PSMD6 PE=1 SV=1 - [PSMD6_HUMAN]	42.5904	31.36	16	31	49.9399	33.68	17	39	389	45.5023	5.61768	PSMD6	PSMD6_HUMAN	26S proteasome non-ATPase regulatory subunit 6
O75533	Splicing factor 3B subunit 1 OS=Homo sapiens GN=SF3B1 PE=1 SV=3 - [SF3B1_HUMAN]	91.074	24	26	31	103.178	29.6	31	39	1304	145.738	7.09326	SF3B1	SF3B1_HUMAN	Splicing factor 3B subunit 1
Q01082	Spectrin beta chain, non-erythrocytic 1 OS=Homo sapiens GN=SPTBN1 PE=1 SV=2 - [SPTB2_HUMAN]	58.2989	11.34	20	22	105.565	16.96	30	39	2364	274.439	5.56689	SPTBN1	SPTB2_HUMAN	Spectrin beta chain, non-erythrocytic 1
Q15785	Mitochondrial import receptor subunit TOM34 OS=Homo sapiens GN=TOMM34 PE=1 SV=2 - [TOM34_HUMAN]	34.8685	50.81	14	25	64.6063	51.46	14	39	309	34.5378	8.98291	TOMM34	TOM34_HUMAN	Mitochondrial import receptor subunit TOM34
Q92616	eIF-2-alpha kinase activator GCN1 OS=Homo sapiens GN=GCN1 PE=1 SV=6 - [GCN1_HUMAN]	48.209	8.27	18	21	97.1142	14.86	34	38	2671	292.572	7.47412	GCN1	GCN1_HUMAN	eIF-2-alpha kinase activator GCN1
P02533	Keratin, type I cytoskeletal 14 OS=Homo sapiens GN=KRT14 PE=1 SV=4 - [K1C14_HUMAN]	62.528	28.81	13	40	69.8156	40.89	17	38	472	51.5294	5.16064	KRT14	K1C14_HUMAN	Keratin, type I cytoskeletal 14
P09874	Poly [ADP-ribose] polymerase 1 OS=Homo sapiens GN=PARP1 PE=1 SV=4 - [PARP1_HUMAN]	56.8245	19.13	16	19	104.434	30.57	29	38	1014	113.012	8.88037	PARP1	PARP1_HUMAN	Poly [ADP-ribose] polymerase 1
Q9Y230	RuvB-like 2 OS=Homo sapiens GN=RUVBL2 PE=1 SV=3 - [RUVB2_HUMAN]	57.6974	41.9	20	37	78.9223	47.52	22	38	463	51.1246	5.64307	RUVBL2	RUVB2_HUMAN	RuvB-like 2
P40227	T-complex protein 1 subunit zeta OS=Homo sapiens GN=CCT6A PE=1 SV=3 - [TCPZ_HUMAN]	125.38	45.57	20	43	87.6364	48.59	23	38	531	57.9876	6.68311	CCT6A	TCPZ_HUMAN	T-complex protein 1 subunit zeta
E7EQG2	Eukaryotic initiation factor 4A-II OS=Homo sapiens GN=EIF4A2 PE=1 SV=1 - [E7EQG2_HUMAN]	43.7544	31.49	10	31	64.9627	30.39	11	38	362	41.2642	5.64307	EIF4A2	E7EQG2_HUMAN	Eukaryotic initiation factor 4A-II
Q15149-7	Isoform 7 of Plectin OS=Homo sapiens GN=PLEC - [PLEC_HUMAN]					82.0955	9.94	35	38	4515	512.292	5.77002	PLEC	PLEC_HUMAN	Isoform 7 of Plectin
P55795	Heterogeneous nuclear ribonucleoprotein H2 OS=Homo sapiens GN=HNRNPH2 PE=1 SV=1 - [HNRH2_HUMAN]	11.9707	13.81	5	13	57.7251	39.87	13	37	449	49.2323	6.30322	HNRNPH2	HNRH2_HUMAN	Heterogeneous nuclear ribonucleoprotein H2
Q14980-2	Isoform 2 of Nuclear mitotic apparatus protein 1 OS=Homo sapiens GN=NUMA1 - [NUMA1_HUMAN]	19.3312	4.85	9	9	108.518	20.23	35	37	2101	236.372	5.79541	NUMA1	NUMA1_HUMAN	Isoform 2 of Nuclear mitotic apparatus protein 1
Q01082-3	Isoform 2 of Spectrin beta chain, non-erythrocytic 1 OS=Homo sapiens GN=SPTBN1 - [SPTB2_HUMAN]	55.0135	12.99	20	23	95.925	18.24	29	37	2155	251.241	5.52881	SPTBN1	SPTB2_HUMAN	Isoform 2 of Spectrin beta chain, non-erythrocytic 1
P08670	Vimentin OS=Homo sapiens GN=VIM PE=1 SV=4 - [VIME_HUMAN]	0	10.09	5	6	62.8506	50.43	23	37	466	53.6191	5.12256	VIM	VIME_HUMAN	Vimentin
M0QZM1	Heterogeneous nuclear ribonucleoprotein M (Fragment) OS=Homo sapiens GN=HNRNPM PE=1 SV=1 - [M0QZM1_HUMAN]	73.3088	36.29	10	25	98.6995	47.26	15	37	383	40.0163	6.72705	HNRNPM	M0QZM1_HUMAN	Heterogeneous nuclear ribonucleoprotein M (Fragment)
Q92841	Probable ATP-dependent RNA helicase DDX17 OS=Homo sapiens GN=DDX17 PE=1 SV=2 - [DDX17_HUMAN]	78.5255	29.77	21	32	87.7067	38.13	25	36	729	80.222	8.26514	DDX17	DDX17_HUMAN	Probable ATP-dependent RNA helicase DDX17
O00567	Nucleolar protein 56 OS=Homo sapiens GN=NOP56 PE=1 SV=4 - [NOP56_HUMAN]	7.60843	7.07	4	4	96.0004	46.8	23	36	594	66.0087	9.18799	NOP56	NOP56_HUMAN	Nucleolar protein 56
Q15365	Poly(rC)-binding protein 1 OS=Homo sapiens GN=PCBP1 PE=1 SV=2 - [PCBP1_HUMAN]	48.9371	42.42	12	38	61.7402	45.79	13	36	356	37.4739	7.09326	PCBP1	PCBP1_HUMAN	Poly(rC)-binding protein 1
Q14683	Structural maintenance of chromosomes protein 1A OS=Homo sapiens GN=SMC1A PE=1 SV=2 - [SMC1A_HUMAN]	48.8846	19.55	21	23	75.979	25.79	29	36	1233	143.144	7.63525	SMC1A	SMC1A_HUMAN	Structural maintenance of chromosomes protein 1A
Q13838	Spliceosome RNA helicase DDX39B OS=Homo sapiens GN=DDX39B PE=1 SV=1 - [DX39B_HUMAN]	16.8564	18.93	8	12	54.2761	36.92	16	35	428	48.9599	5.66846	DDX39B	DX39B_HUMAN	Spliceosome RNA helicase DDX39B
P62424	60S ribosomal protein L7a OS=Homo sapiens GN=RPL7A PE=1 SV=2 - [RL7A_HUMAN]	41.2903	43.98	14	29	52.6531	50.38	16	35	266	29.977	10.6089	RPL7A	RL7A_HUMAN	60S ribosomal protein L7a
P62195-2	Isoform 2 of 26S protease regulatory subunit 8 OS=Homo sapiens GN=PSMC5 - [PRS8_HUMAN]	48.2285	46.73	18	36	54.4594	52.51	20	35	398	44.7557	8.17725	PSMC5	PRS8_HUMAN	Isoform 2 of 26S protease regulatory subunit 8
E7EX73	Eukaryotic translation initiation factor 4 gamma 1 OS=Homo sapiens GN=EIF4G1 PE=1 SV=1 - [E7EX73_HUMAN]	61.2679	18.45	20	27	80.7937	25.35	27	35	1436	158.547	5.21143	EIF4G1	E7EX73_HUMAN	Eukaryotic translation initiation factor 4 gamma 1
E7ESP9	Neurofilament medium polypeptide OS=Homo sapiens GN=NEFM PE=1 SV=1 - [E7ESP9_HUMAN]	10.1926	5.7	4	4	94.8735	27.37	19	35	877	98.3223	4.85596	NEFM	E7ESP9_HUMAN	Neurofilament medium polypeptide
TX190192192	from mammal_IgG.FASTA (MD5: 95e56dae5a2cb33224133fac902f279cd375c08793eb5e022138f9d909f99451) - [TX190192192_IGNORE]	58.0536	12.22	20	20	95.6894	18.31	32	35	2578	275.527	5.80811
H3BRU6	Poly(rC)-binding protein 2 (Fragment) OS=Homo sapiens GN=PCBP2 PE=1 SV=1 - [H3BRU6_HUMAN]	43.4105	28.57	8	33	53.9445	31.23	9	35	301	31.6903	8.44092	PCBP2	H3BRU6_HUMAN	Poly(rC)-binding protein 2 (Fragment)
P53396	ATP-citrate synthase OS=Homo sapiens GN=ACLY PE=1 SV=3 - [ACLY_HUMAN]	95.3108	26.98	27	37	82.196	23.71	22	34	1101	120.762	7.32764	ACLY	ACLY_HUMAN	ATP-citrate synthase
Q16543	Hsp90 co-chaperone Cdc37 OS=Homo sapiens GN=CDC37 PE=1 SV=1 - [CDC37_HUMAN]	44.9903	42.06	17	32	52.4929	48.41	19	34	378	44.44	5.24951	CDC37	CDC37_HUMAN	Hsp90 co-chaperone Cdc37
O00231	26S proteasome non-ATPase regulatory subunit 11 OS=Homo sapiens GN=PSMD11 PE=1 SV=3 - [PSD11_HUMAN]	30.473	45.02	19	26	38.6333	49.53	22	34	422	47.434	6.48096	PSMD11	PSD11_HUMAN	26S proteasome non-ATPase regulatory subunit 11
Q15050	Ribosome biogenesis regulatory protein homolog OS=Homo sapiens GN=RRS1 PE=1 SV=2 - [RRS1_HUMAN]	5.40632	12.33	4	6	56.5652	47.67	17	34	365	41.1682	10.6968	RRS1	RRS1_HUMAN	Ribosome biogenesis regulatory protein homolog
P23526	Adenosylhomocysteinase OS=Homo sapiens GN=AHCY PE=1 SV=4 - [SAHH_HUMAN]	58.5827	37.73	19	33	64.7531	36.11	18	34	432	47.6852	6.34131	AHCY	SAHH_HUMAN	Adenosylhomocysteinase
Q13435	Splicing factor 3B subunit 2 OS=Homo sapiens GN=SF3B2 PE=1 SV=2 - [SF3B2_HUMAN]	29.1971	16.54	10	11	70.6188	36.54	25	34	895	100.165	5.66846	SF3B2	SF3B2_HUMAN	Splicing factor 3B subunit 2
P07814	Bifunctional glutamate/proline--tRNA ligase OS=Homo sapiens GN=EPRS PE=1 SV=5 - [SYEP_HUMAN]	188.385	34.19	45	64	88.8522	22.75	30	34	1512	170.483	7.32764	EPRS	SYEP_HUMAN	Bifunctional glutamate/proline--tRNA ligase
P48643	T-complex protein 1 subunit epsilon OS=Homo sapiens GN=CCT5 PE=1 SV=1 - [TCPE_HUMAN]	107.191	57.3	25	43	76.6019	42.88	23	34	541	59.6328	5.65576	CCT5	TCPE_HUMAN	T-complex protein 1 subunit epsilon
TX4930003	from mammal_IgG.FASTA (MD5: 95e56dae5a2cb33224133fac902f279cd375c08793eb5e022138f9d909f99451) - [TX4930003_IGNORE]	42.8596	21.5	3	33	46.5461	21.5	4	34	214	23.6404	6.88818
P06576	ATP synthase subunit beta, mitochondrial OS=Homo sapiens GN=ATP5B PE=1 SV=3 - [ATPB_HUMAN]	13.8277	21.36	8	11	38.8846	40.08	16	33	529	56.5246	5.40186	ATP5B	ATPB_HUMAN	ATP synthase subunit beta, mitochondrial
O14654	Insulin receptor substrate 4 OS=Homo sapiens GN=IRS4 PE=1 SV=1 - [IRS4_HUMAN]	108.47	26.97	24	37	89.7805	27.45	25	33	1257	133.685	8.44092	IRS4	IRS4_HUMAN	Insulin receptor substrate 4
P13647	Keratin, type II cytoskeletal 5 OS=Homo sapiens GN=KRT5 PE=1 SV=3 - [K2C5_HUMAN]	65.7727	24.24	14	41	51.4672	22.03	13	33	590	62.34	7.73779	KRT5	K2C5_HUMAN	Keratin, type II cytoskeletal 5
P46087	Probable 28S rRNA (cytosine(4447)-C(5))-methyltransferase OS=Homo sapiens GN=NOP2 PE=1 SV=2 - [NOP2_HUMAN]	45.0991	27.34	18	18	89.1805	37.93	27	33	812	89.2471	9.23193	NOP2	NOP2_HUMAN	Probable 28S rRNA (cytosine(4447)-C(5))-methyltransferase
Q99623	Prohibitin-2 OS=Homo sapiens GN=PHB2 PE=1 SV=2 - [PHB2_HUMAN]	6.35913	25.75	8	8	48.5543	46.15	14	33	299	33.2759	9.83252	PHB2	PHB2_HUMAN	Prohibitin-2
P11586	C-1-tetrahydrofolate synthase, cytoplasmic OS=Homo sapiens GN=MTHFD1 PE=1 SV=3 - [C1TC_HUMAN]	111.314	34.97	31	39	90.1085	30.48	26	32	935	101.495	7.29834	MTHFD1	C1TC_HUMAN	C-1-tetrahydrofolate synthase, cytoplasmic
Q99459	Cell division cycle 5-like protein OS=Homo sapiens GN=CDC5L PE=1 SV=2 - [CDC5L_HUMAN]	69.2872	33.79	20	26	91.3465	37.53	26	32	802	92.1937	8.17725	CDC5L	CDC5L_HUMAN	Cell division cycle 5-like protein
P08779	Keratin, type I cytoskeletal 16 OS=Homo sapiens GN=KRT16 PE=1 SV=4 - [K1C16_HUMAN]	50.0002	31.71	13	34	58.4626	43.13	18	32	473	51.2362	5.04639	KRT16	K1C16_HUMAN	Keratin, type I cytoskeletal 16
Q9Y490	Talin-1 OS=Homo sapiens GN=TLN1 PE=1 SV=3 - [TLN1_HUMAN]	22.7658	5.86	8	9	75.4816	16.21	27	32	2541	269.599	6.07471	TLN1	TLN1_HUMAN	Talin-1
Q02880-2	Isoform Beta-1 of DNA topoisomerase 2-beta OS=Homo sapiens GN=TOP2B - [TOP2B_HUMAN]	16.7663	5.43	8	9	67.4493	19.49	26	32	1621	182.548	8.06006	TOP2B	TOP2B_HUMAN	Isoform Beta-1 of DNA topoisomerase 2-beta
O75643	U5 small nuclear ribonucleoprotein 200 kDa helicase OS=Homo sapiens GN=SNRNP200 PE=1 SV=2 - [U520_HUMAN]	48.6633	7.4	15	17	68.859	13.06	26	32	2136	244.353	6.06201	SNRNP200	U520_HUMAN	U5 small nuclear ribonucleoprotein 200 kDa helicase
TX4930001	from mammal_IgG.FASTA (MD5: 95e56dae5a2cb33224133fac902f279cd375c08793eb5e022138f9d909f99451) - [TX4930001_IGNORE]					43.7681	19.63	4	32	214	23.7204	6.66846
P05787	Keratin, type II cytoskeletal 8 OS=Homo sapiens GN=KRT8 PE=1 SV=7 - [K2C8_HUMAN]	26.212	29.19	16	25	39.4942	38.3	20	31	483	53.6711	5.59229	KRT8	K2C8_HUMAN	Keratin, type II cytoskeletal 8
P11177-2	Isoform 2 of Pyruvate dehydrogenase E1 component subunit beta, mitochondrial OS=Homo sapiens GN=PDHB - [ODPB_HUMAN]	37.0063	41.35	12	34	34.102	41.35	13	31	341	37.1759	5.89697	PDHB	ODPB_HUMAN	Isoform 2 of Pyruvate dehydrogenase E1 component subunit beta, mitochondrial
Q9BWF3	RNA-binding protein 4 OS=Homo sapiens GN=RBM4 PE=1 SV=1 - [RBM4_HUMAN]	27.2844	33.79	11	14	51.008	46.43	15	31	364	40.2887	7.07861	RBM4	RBM4_HUMAN	RNA-binding protein 4
Q15717	ELAV-like protein 1 OS=Homo sapiens GN=ELAVL1 PE=1 SV=2 - [ELAV1_HUMAN]	25.4363	33.44	9	16	57.2868	44.17	12	30	326	36.0692	9.17334	ELAVL1	ELAV1_HUMAN	ELAV-like protein 1
P54652	Heat shock-related 70 kDa protein 2 OS=Homo sapiens GN=HSPA2 PE=1 SV=1 - [HSP72_HUMAN]	69.0129	17.37	11	23	71.4445	22.22	13	30	639	69.9779	5.74463	HSPA2	HSP72_HUMAN	Heat shock-related 70 kDa protein 2
Q6P2Q9	Pre-mRNA-processing-splicing factor 8 OS=Homo sapiens GN=PRPF8 PE=1 SV=2 - [PRP8_HUMAN]	25.5428	5.4	10	11	56.1991	13.49	26	30	2335	273.427	8.83643	PRPF8	PRP8_HUMAN	Pre-mRNA-processing-splicing factor 8
P36578	60S ribosomal protein L4 OS=Homo sapiens GN=RPL4 PE=1 SV=5 - [RL4_HUMAN]	19.0965	23.65	11	17	51.9863	38.17	18	30	427	47.6674	11.063	RPL4	RL4_HUMAN	60S ribosomal protein L4
P61247	40S ribosomal protein S3a OS=Homo sapiens GN=RPS3A PE=1 SV=2 - [RS3A_HUMAN]	54.5595	52.27	15	40	28.1479	45.08	16	30	264	29.9257	9.72998	RPS3A	RS3A_HUMAN	40S ribosomal protein S3a
P23396	40S ribosomal protein S3 OS=Homo sapiens GN=RPS3 PE=1 SV=2 - [RS3_HUMAN]	47.8542	57.61	13	30	43.3052	61.73	15	30	243	26.6714	9.65674	RPS3	RS3_HUMAN	40S ribosomal protein S3
Q9UQE7	Structural maintenance of chromosomes protein 3 OS=Homo sapiens GN=SMC3 PE=1 SV=2 - [SMC3_HUMAN]	46.2066	15.04	14	16	68.6114	21.53	22	30	1217	141.454	7.18115	SMC3	SMC3_HUMAN	Structural maintenance of chromosomes protein 3
F8VPD4	CAD protein OS=Homo sapiens GN=CAD PE=1 SV=1 - [F8VPD4_HUMAN]	84.2096	14.43	25	31	75.2325	14.94	24	30	2162	235.873	6.55127	CAD	F8VPD4_HUMAN	CAD protein
R4GNH3	26S protease regulatory subunit 6A OS=Homo sapiens GN=PSMC3 PE=1 SV=1 - [R4GNH3_HUMAN]	53.1184	53.19	19	30	45.697	54.37	20	30	423	47.3225	5.22412	PSMC3	R4GNH3_HUMAN	26S protease regulatory subunit 6A
A0A087WUK2	Heterogeneous nuclear ribonucleoprotein D-like OS=Homo sapiens GN=HNRNPDL PE=1 SV=1 - [A0A087WUK2_HUMAN]	19.4858	24.52	9	17	42.9363	36.36	13	30	363	40.0156	9.96436	HNRNPDL	A0A087WUK2_HUMAN	Heterogeneous nuclear ribonucleoprotein D-like
A0A0D9SFB3	ATP-dependent RNA helicase DDX3X OS=Homo sapiens GN=DDX3X PE=1 SV=1 - [A0A0D9SFB3_HUMAN]	60.4127	24.69	14	20	77.5857	30.16	20	30	640	70.7961	7.35693	DDX3X	A0A0D9SFB3_HUMAN	ATP-dependent RNA helicase DDX3X
P11387	DNA topoisomerase 1 OS=Homo sapiens GN=TOP1 PE=1 SV=2 - [TOP1_HUMAN]					65.7658	27.58	24	30	765	90.6689	9.30518	TOP1	TOP1_HUMAN	DNA topoisomerase 1
Q13561	Dynactin subunit 2 OS=Homo sapiens GN=DCTN2 PE=1 SV=4 - [DCTN2_HUMAN]	38.6126	45.39	16	27	40.5868	44.39	17	29	401	44.2039	5.21143	DCTN2	DCTN2_HUMAN	Dynactin subunit 2
P31689	DnaJ homolog subfamily A member 1 OS=Homo sapiens GN=DNAJA1 PE=1 SV=2 - [DNJA1_HUMAN]	31.2462	30.48	10	20	47.4503	29.22	11	29	397	44.8395	7.07861	DNAJA1	DNJA1_HUMAN	DnaJ homolog subfamily A member 1
O00148	ATP-dependent RNA helicase DDX39A OS=Homo sapiens GN=DDX39A PE=1 SV=2 - [DX39A_HUMAN]	12.5366	11.01	5	8	39.6419	35.6	15	29	427	49.098	5.68115	DDX39A	DX39A_HUMAN	ATP-dependent RNA helicase DDX39A
P22087	rRNA 2'-O-methyltransferase fibrillarin OS=Homo sapiens GN=FBL PE=1 SV=2 - [FBRL_HUMAN]	16.4957	15.89	5	13	71.8242	28.04	9	29	321	33.7634	10.1841	FBL	FBRL_HUMAN	rRNA 2'-O-methyltransferase fibrillarin
Q14974	Importin subunit beta-1 OS=Homo sapiens GN=KPNB1 PE=1 SV=2 - [IMB1_HUMAN]	67.9792	21.58	16	25	68.3344	16.32	13	29	876	97.108	4.77979	KPNB1	IMB1_HUMAN	Importin subunit beta-1
P35580	Myosin-10 OS=Homo sapiens GN=MYH10 PE=1 SV=3 - [MYH10_HUMAN]	572.501	49.85	104	189	71.7735	18.72	27	29	1976	228.858	5.5415	MYH10	MYH10_HUMAN	Myosin-10
P35998	26S protease regulatory subunit 7 OS=Homo sapiens GN=PSMC2 PE=1 SV=3 - [PRS7_HUMAN]	48.0171	53.58	24	34	39.3203	47.81	21	29	433	48.6031	5.94775	PSMC2	PRS7_HUMAN	26S protease regulatory subunit 7
P22234	Multifunctional protein ADE2 OS=Homo sapiens GN=PAICS PE=1 SV=3 - [PUR6_HUMAN]	14.1538	13.41	7	9	39.4901	35.76	19	29	425	47.0491	7.2251	PAICS	PUR6_HUMAN	Multifunctional protein ADE2
E9PK01	Elongation factor 1-delta (Fragment) OS=Homo sapiens GN=EEF1D PE=1 SV=1 - [E9PK01_HUMAN]	65.4596	41	8	43	52.389	41.38	9	29	261	28.8036	5.021	EEF1D	E9PK01_HUMAN	Elongation factor 1-delta (Fragment)
TX40218590	from mammal_IgG.FASTA (MD5: 95e56dae5a2cb33224133fac902f279cd375c08793eb5e022138f9d909f99451) - [TX40218590_IGNORE]	67.5509	26.13	3	25	92.9996	26.13	3	29	222	23.8668	7.7085
TX957317	from mammal_IgG.FASTA (MD5: 95e56dae5a2cb33224133fac902f279cd375c08793eb5e022138f9d909f99451) - [TX957317_IGNORE]	74.389	22.82	2	27	91.7761	28.64	3	29	206	22.195	6.52197
TX2780892	from mammal_IgG.FASTA (MD5: 95e56dae5a2cb33224133fac902f279cd375c08793eb5e022138f9d909f99451) - [TX2780892_IGNORE]	71.2035	25.22	3	26	90.4269	25.22	3	29	226	24.299	8.41162
O43707	Alpha-actinin-4 OS=Homo sapiens GN=ACTN4 PE=1 SV=2 - [ACTN4_HUMAN]	21.6355	11.64	7	9	76.5657	29.64	22	28	911	104.788	5.43994	ACTN4	ACTN4_HUMAN	Alpha-actinin-4
P42704	Leucine-rich PPR motif-containing protein, mitochondrial OS=Homo sapiens GN=LRPPRC PE=1 SV=3 - [LPPRC_HUMAN]	75.0651	19.23	24	28	70.4637	18.08	23	28	1394	157.805	6.12549	LRPPRC	LPPRC_HUMAN	Leucine-rich PPR motif-containing protein, mitochondrial
P05388	60S acidic ribosomal protein P0 OS=Homo sapiens GN=RPLP0 PE=1 SV=1 - [RLA0_HUMAN]	75.232	52.37	12	42	43.1395	49.53	11	28	317	34.2518	5.97314	RPLP0	RLA0_HUMAN	60S acidic ribosomal protein P0
Q9UJZ1	Stomatin-like protein 2, mitochondrial OS=Homo sapiens GN=STOML2 PE=1 SV=1 - [STML2_HUMAN]	6.35575	19.94	5	5	40.9386	37.92	16	28	356	38.5102	7.38623	STOML2	STML2_HUMAN	Stomatin-like protein 2, mitochondrial
Q13148	TAR DNA-binding protein 43 OS=Homo sapiens GN=TARDBP PE=1 SV=1 - [TADBP_HUMAN]	33.0031	16.91	6	23	56.1031	19.81	9	28	414	44.7113	6.18896	TARDBP	TADBP_HUMAN	TAR DNA-binding protein 43
P24752	Acetyl-CoA acetyltransferase, mitochondrial OS=Homo sapiens GN=ACAT1 PE=1 SV=1 - [THIL_HUMAN]	60.9423	42.39	17	34	46.145	38.41	16	28	427	45.1706	8.85107	ACAT1	THIL_HUMAN	Acetyl-CoA acetyltransferase, mitochondrial
D3DQV9	Eukaryotic translation initiation factor 4 gamma 2 (Fragment) OS=Homo sapiens GN=EIF4G2 PE=1 SV=1 - [D3DQV9_HUMAN]	68.1078	29.22	22	30	48.8704	25.03	18	28	907	102.265	7.13721	EIF4G2	D3DQV9_HUMAN	Eukaryotic translation initiation factor 4 gamma 2 (Fragment)
Q4VCS5	Angiomotin OS=Homo sapiens GN=AMOT PE=1 SV=1 - [AMOT_HUMAN]	67.3242	26.11	23	27	67.0735	28.32	24	27	1084	118.013	7.63525	AMOT	AMOT_HUMAN	Angiomotin
P20042	Eukaryotic translation initiation factor 2 subunit 2 OS=Homo sapiens GN=EIF2S2 PE=1 SV=2 - [IF2B_HUMAN]	31.6961	40.24	16	22	36.8276	47.45	18	27	333	38.3644	5.79541	EIF2S2	IF2B_HUMAN	Eukaryotic translation initiation factor 2 subunit 2
Q9BQG0	Myb-binding protein 1A OS=Homo sapiens GN=MYBBP1A PE=1 SV=2 - [MBB1A_HUMAN]	23.1266	8.81	9	11	50.6028	12.05	14	27	1328	148.762	9.27588	MYBBP1A	MBB1A_HUMAN	Myb-binding protein 1A
Q9H307	Pinin OS=Homo sapiens GN=PNN PE=1 SV=4 - [PININ_HUMAN]	12.1505	7.95	5	5	63.5309	24.41	21	27	717	81.565	7.13721	PNN	PININ_HUMAN	Pinin
Q99729-3	Isoform 3 of Heterogeneous nuclear ribonucleoprotein A/B OS=Homo sapiens GN=HNRNPAB - [ROAA_HUMAN]	8.49206	12.98	3	7	38.8525	32.98	10	27	285	30.5691	7.91357	HNRNPAB	ROAA_HUMAN	Isoform 3 of Heterogeneous nuclear ribonucleoprotein A/B
P06753-2	Isoform 2 of Tropomyosin alpha-3 chain OS=Homo sapiens GN=TPM3 - [TPM3_HUMAN]	9.05199	25	8	9	31.4701	65.73	20	27	248	29.0147	4.77979	TPM3	TPM3_HUMAN	Isoform 2 of Tropomyosin alpha-3 chain
TX228312054	from mammal_IgG.FASTA (MD5: 95e56dae5a2cb33224133fac902f279cd375c08793eb5e022138f9d909f99451) - [TX228312054_IGNORE]	62.3889	21.56	2	23	85.4017	26.61	3	27	218	23.3065	8.39697
A0A087WTT1	Polyadenylate-binding protein OS=Homo sapiens GN=PABPC1 PE=1 SV=1 - [A0A087WTT1_HUMAN]	61.8943	36.59	19	24	69.4128	37.55	21	27	522	58.4988	9.26123	PABPC1	A0A087WTT1_HUMAN	Polyadenylate-binding protein
Q9P0M6	Core histone macro-H2A.2 OS=Homo sapiens GN=H2AFY2 PE=1 SV=3 - [H2AW_HUMAN]					44.0657	36.83	12	27	372	40.0334	9.68604	H2AFY2	H2AW_HUMAN	Core histone macro-H2A.2
Q8NEJ9-2	Isoform 2 of Neuroguidin OS=Homo sapiens GN=NGDN - [NGDN_HUMAN]	4.27716	11.58	3	3	30.3595	35.05	12	26	311	35.2286	9.33447	NGDN	NGDN_HUMAN	Isoform 2 of Neuroguidin
Q14978	Nucleolar and coiled-body phosphoprotein 1 OS=Homo sapiens GN=NOLC1 PE=1 SV=2 - [NOLC1_HUMAN]	14.3245	6.15	3	4	73.9572	17.6	12	26	699	73.5596	9.46631	NOLC1	NOLC1_HUMAN	Nucleolar and coiled-body phosphoprotein 1
P04181	Ornithine aminotransferase, mitochondrial OS=Homo sapiens GN=OAT PE=1 SV=1 - [OAT_HUMAN]	26.8893	33.26	13	22	39.8767	42.14	20	26	439	48.5042	7.03467	OAT	OAT_HUMAN	Ornithine aminotransferase, mitochondrial
Q96PK6	RNA-binding protein 14 OS=Homo sapiens GN=RBM14 PE=1 SV=2 - [RBM14_HUMAN]	26.1889	15.7	8	10	56.3837	25.71	12	26	669	69.4489	9.67139	RBM14	RBM14_HUMAN	RNA-binding protein 14
P39023	60S ribosomal protein L3 OS=Homo sapiens GN=RPL3 PE=1 SV=2 - [RL3_HUMAN]	19.364	14.39	7	17	44.8043	27.79	13	26	403	46.0798	10.1841	RPL3	RL3_HUMAN	60S ribosomal protein L3
P62995-3	Isoform 3 of Transformer-2 protein homolog beta OS=Homo sapiens GN=TRA2B - [TRA2B_HUMAN]	2.1647	27.66	5	7	33.6401	40.96	8	26	188	21.9217	10.1548	TRA2B	TRA2B_HUMAN	Isoform 3 of Transformer-2 protein homolog beta
Q15424-2	Isoform 2 of Scaffold attachment factor B1 OS=Homo sapiens GN=SAFB - [SAFB1_HUMAN]	16.3968	8.61	4	4	98.8558	24.76	20	26	848	95.1232	6.45557	SAFB	SAFB1_HUMAN	Isoform 2 of Scaffold attachment factor B1
TX126031003	from mammal_IgG.FASTA (MD5: 95e56dae5a2cb33224133fac902f279cd375c08793eb5e022138f9d909f99451) - [TX126031003_IGNORE]	65.9065	30.67	4	25	81.958	25.78	3	26	225	24.1538	7.1665
Q99848	Probable rRNA-processing protein EBP2 OS=Homo sapiens GN=EBNA1BP2 PE=1 SV=2 - [EBP2_HUMAN]	11.3597	30.39	10	12	26.5256	30.72	13	25	306	34.8304	10.0962	EBNA1BP2	EBP2_HUMAN	Probable rRNA-processing protein EBP2
P39748	Flap endonuclease 1 OS=Homo sapiens GN=FEN1 PE=1 SV=1 - [FEN1_HUMAN]	34.9724	28.95	9	23	47.4917	43.16	13	25	380	42.5661	8.6167	FEN1	FEN1_HUMAN	Flap endonuclease 1
P14866	Heterogeneous nuclear ribonucleoprotein L OS=Homo sapiens GN=HNRNPL PE=1 SV=2 - [HNRPL_HUMAN]	83.4362	40.92	15	31	64.366	27.16	12	25	589	64.0924	8.22119	HNRNPL	HNRPL_HUMAN	Heterogeneous nuclear ribonucleoprotein L
P55036	26S proteasome non-ATPase regulatory subunit 4 OS=Homo sapiens GN=PSMD4 PE=1 SV=1 - [PSMD4_HUMAN]	69.1629	35.54	13	31	69.1497	31.56	10	25	377	40.7112	4.79248	PSMD4	PSMD4_HUMAN	26S proteasome non-ATPase regulatory subunit 4
Q9BQ04	RNA-binding protein 4B OS=Homo sapiens GN=RBM4B PE=1 SV=1 - [RBM4B_HUMAN]	21.039	22.84	9	11	29.8148	43.45	14	25	359	40.1244	6.7417	RBM4B	RBM4B_HUMAN	RNA-binding protein 4B
Q71U36-2	Isoform 2 of Tubulin alpha-1A chain OS=Homo sapiens GN=TUBA1A - [TBA1A_HUMAN]	20.0035	18.51	5	15	35.3004	25.48	8	25	416	46.2678	5.08447	TUBA1A	TBA1A_HUMAN	Isoform 2 of Tubulin alpha-1A chain
P29692-3	Isoform 3 of Elongation factor 1-delta OS=Homo sapiens GN=EEF1D - [EF1D_HUMAN]	35.2388	36.58	7	34	40.2303	36.96	8	25	257	28.5404	4.91943	EEF1D	EF1D_HUMAN	Isoform 3 of Elongation factor 1-delta
Q8IWS0-5	Isoform 5 of PHD finger protein 6 OS=Homo sapiens GN=PHF6 - [PHF6_HUMAN]	19.5025	22.66	7	16	26.4062	26.59	7	25	331	37.6041	8.74854	PHF6	PHF6_HUMAN	Isoform 5 of PHD finger protein 6
A0A0G2JPF8	Uncharacterized protein OS=Homo sapiens PE=4 SV=1 - [A0A0G2JPF8_HUMAN]	5.93728	11.6	5	5	23.9986	20.48	8	25	293	32.0378	5.68115		A0A0G2JPF8_HUMAN	Uncharacterized protein
TX996102	from mammal_IgG.FASTA (MD5: 95e56dae5a2cb33224133fac902f279cd375c08793eb5e022138f9d909f99451) - [TX996102_IGNORE]					75.4769	23.25	3	25	228	24.7402	8.29443
Q12904	Aminoacyl tRNA synthase complex-interacting multifunctional protein 1 OS=Homo sapiens GN=AIMP1 PE=1 SV=2 - [AIMP1_HUMAN]	35.4376	53.21	13	22	26.4521	40.71	12	24	312	34.3311	8.42627	AIMP1	AIMP1_HUMAN	Aminoacyl tRNA synthase complex-interacting multifunctional protein 1
P04075	Fructose-bisphosphate aldolase A OS=Homo sapiens GN=ALDOA PE=1 SV=2 - [ALDOA_HUMAN]	37.2778	38.74	16	25	31.4933	45.33	15	24	364	39.3953	8.08936	ALDOA	ALDOA_HUMAN	Fructose-bisphosphate aldolase A
P60228	Eukaryotic translation initiation factor 3 subunit E OS=Homo sapiens GN=EIF3E PE=1 SV=1 - [EIF3E_HUMAN]	33.7706	35.28	15	26	31.5221	35.28	15	24	445	52.1874	6.03662	EIF3E	EIF3E_HUMAN	Eukaryotic translation initiation factor 3 subunit E
P33176	Kinesin-1 heavy chain OS=Homo sapiens GN=KIF5B PE=1 SV=1 - [KINH_HUMAN]	102.504	30.53	26	33	62.4712	28.25	20	24	963	109.617	6.50732	KIF5B	KINH_HUMAN	Kinesin-1 heavy chain
Q8N1F7	Nuclear pore complex protein Nup93 OS=Homo sapiens GN=NUP93 PE=1 SV=2 - [NUP93_HUMAN]	58.3981	21.61	18	21	53.8148	23.57	20	24	819	93.4296	5.71924	NUP93	NUP93_HUMAN	Nuclear pore complex protein Nup93
Q9UQ80	Proliferation-associated protein 2G4 OS=Homo sapiens GN=PA2G4 PE=1 SV=3 - [PA2G4_HUMAN]	43.7179	40.61	15	30	37.4119	40.86	17	24	394	43.7592	6.55127	PA2G4	PA2G4_HUMAN	Proliferation-associated protein 2G4
P43686	26S protease regulatory subunit 6B OS=Homo sapiens GN=PSMC4 PE=1 SV=2 - [PRS6B_HUMAN]	21.8217	35.41	14	19	33.1801	46.89	19	24	418	47.3365	5.21143	PSMC4	PRS6B_HUMAN	26S protease regulatory subunit 6B
O60264	SWI/SNF-related matrix-associated actin-dependent regulator of chromatin subfamily A member 5 OS=Homo sapiens GN=SMARCA5 PE=1 SV=1 - [SMCA5_HUMAN]	21.334	9.51	8	8	68.6388	23.38	22	24	1052	121.828	8.08936	SMARCA5	SMCA5_HUMAN	SWI/SNF-related matrix-associated actin-dependent regulator of chromatin subfamily A member 5
Q9Y5B9	FACT complex subunit SPT16 OS=Homo sapiens GN=SUPT16H PE=1 SV=1 - [SP16H_HUMAN]	37.1081	8.4	8	12	60.0498	17.1	16	24	1047	119.838	5.65576	SUPT16H	SP16H_HUMAN	FACT complex subunit SPT16
P55060-3	Isoform 3 of Exportin-2 OS=Homo sapiens GN=CSE1L - [XPO2_HUMAN]	43.9044	13.65	13	17	53.2924	17.14	17	24	945	107.709	5.8208	CSE1L	XPO2_HUMAN	Isoform 3 of Exportin-2
P55084-2	Isoform 2 of Trifunctional enzyme subunit beta, mitochondrial OS=Homo sapiens GN=HADHB - [ECHB_HUMAN]	20.3119	28.98	13	15	26.3416	36.73	17	24	452	48.8482	9.17334	HADHB	ECHB_HUMAN	Isoform 2 of Trifunctional enzyme subunit beta, mitochondrial
Q15029-2	Isoform 2 of 116 kDa U5 small nuclear ribonucleoprotein component OS=Homo sapiens GN=EFTUD2 - [U5S1_HUMAN]	34.4474	18.78	14	14	55.9897	24.01	19	24	937	105.317	5.22412	EFTUD2	U5S1_HUMAN	Isoform 2 of 116 kDa U5 small nuclear ribonucleoprotein component
TX2981687	from mammal_IgG.FASTA (MD5: 95e56dae5a2cb33224133fac902f279cd375c08793eb5e022138f9d909f99451) - [TX2981687_IGNORE]	62.9508	21.56	2	23	75.4769	21.56	2	24	218	23.4356	8.36768
S4R3H4	Apoptotic chromatin condensation inducer in the nucleus OS=Homo sapiens GN=ACIN1 PE=1 SV=1 - [S4R3H4_HUMAN]	12.97	6.94	6	6	67.4037	18.63	17	24	1283	145.355	5.99854	ACIN1	S4R3H4_HUMAN	Apoptotic chromatin condensation inducer in the nucleus
P48681	Nestin OS=Homo sapiens GN=NES PE=1 SV=2 - [NEST_HUMAN]					64.7788	18.26	23	24	1621	177.332	4.36084	NES	NEST_HUMAN	Nestin
Q14008-2	Isoform 2 of Cytoskeleton-associated protein 5 OS=Homo sapiens GN=CKAP5 - [CKAP5_HUMAN]	49.1364	10.34	15	16	67.4053	14.45	22	23	1972	218.387	8.06006	CKAP5	CKAP5_HUMAN	Isoform 2 of Cytoskeleton-associated protein 5
P09543-2	Isoform CNPI of 2',3'-cyclic-nucleotide 3'-phosphodiesterase OS=Homo sapiens GN=CNP - [CN37_HUMAN]	50.425	39.65	18	31	26.6542	34.41	16	23	401	45.0703	8.52881	CNP	CN37_HUMAN	Isoform CNPI of 2',3'-cyclic-nucleotide 3'-phosphodiesterase
O75534-2	Isoform 2 of Cold shock domain-containing protein E1 OS=Homo sapiens GN=CSDE1 - [CSDE1_HUMAN]	17.3203	10.82	6	7	63.1963	21.64	16	23	767	85.6934	6.20166	CSDE1	CSDE1_HUMAN	Isoform 2 of Cold shock domain-containing protein E1
P16989-2	Isoform 2 of Y-box-binding protein 3 OS=Homo sapiens GN=YBX3 - [YBOX3_HUMAN]	31.6174	33.66	7	14	42.3572	33.99	9	23	303	31.928	9.65674	YBX3	YBOX3_HUMAN	Isoform 2 of Y-box-binding protein 3
P55265-5	Isoform 5 of Double-stranded RNA-specific adenosine deaminase OS=Homo sapiens GN=ADAR - [DSRAD_HUMAN]	62.2874	24.49	18	24	59.237	25.46	19	23	931	103.576	8.66064	ADAR	DSRAD_HUMAN	Isoform 5 of Double-stranded RNA-specific adenosine deaminase
P60891	Ribose-phosphate pyrophosphokinase 1 OS=Homo sapiens GN=PRPS1 PE=1 SV=2 - [PRPS1_HUMAN]	30.2986	22.33	8	20	38.0761	22.33	8	23	318	34.8119	6.97607	PRPS1	PRPS1_HUMAN	Ribose-phosphate pyrophosphokinase 1
P08559-3	Isoform 3 of Pyruvate dehydrogenase E1 component subunit alpha, somatic form, mitochondrial OS=Homo sapiens GN=PDHA1 - [ODPA_HUMAN]	26.5826	30.64	15	22	14.4024	31.75	13	23	359	40.1621	8.27979	PDHA1	ODPA_HUMAN	Isoform 3 of Pyruvate dehydrogenase E1 component subunit alpha, somatic form, mitochondrial
TX28629743	from mammal_IgG.FASTA (MD5: 95e56dae5a2cb33224133fac902f279cd375c08793eb5e022138f9d909f99451) - [TX28629743_IGNORE]	33.2797	38.94	3	14	36.929	38.94	3	23	113	12.4293	8.90967
TX268612343	from mammal_IgG.FASTA (MD5: 95e56dae5a2cb33224133fac902f279cd375c08793eb5e022138f9d909f99451) - [TX268612343_IGNORE]	62.2639	19.82	2	22	78.0031	19.82	2	23	222	23.9429	8.52881
TX2194075	from mammal_IgG.FASTA (MD5: 95e56dae5a2cb33224133fac902f279cd375c08793eb5e022138f9d909f99451) - [TX2194075_IGNORE]					75.4769	19.82	2	23	222	24.03	8.83643
Q86VP6	Cullin-associated NEDD8-dissociated protein 1 OS=Homo sapiens GN=CAND1 PE=1 SV=2 - [CAND1_HUMAN]	43.8458	14.31	17	18	44.9606	16.02	17	22	1230	136.289	5.78271	CAND1	CAND1_HUMAN	Cullin-associated NEDD8-dissociated protein 1
Q92945	Far upstream element-binding protein 2 OS=Homo sapiens GN=KHSRP PE=1 SV=4 - [FUBP2_HUMAN]	69.2471	36.15	19	22	54.7699	33.61	18	22	711	73.07	7.29834	KHSRP	FUBP2_HUMAN	Far upstream element-binding protein 2
Q04695	Keratin, type I cytoskeletal 17 OS=Homo sapiens GN=KRT17 PE=1 SV=2 - [K1C17_HUMAN]	28.7017	10.19	6	16	34.1437	29.17	13	22	432	48.076	5.021	KRT17	K1C17_HUMAN	Keratin, type I cytoskeletal 17
Q9NX58	Cell growth-regulating nucleolar protein OS=Homo sapiens GN=LYAR PE=1 SV=2 - [LYAR_HUMAN]	21.5787	21.11	6	9	34.6722	35.36	15	22	379	43.5879	9.53955	LYAR	LYAR_HUMAN	Cell growth-regulating nucleolar protein
Q15293	Reticulocalbin-1 OS=Homo sapiens GN=RCN1 PE=1 SV=1 - [RCN1_HUMAN]	42.9432	21.75	10	25	41.5866	21.75	10	22	331	38.8662	4.99561	RCN1	RCN1_HUMAN	Reticulocalbin-1
Q13151	Heterogeneous nuclear ribonucleoprotein A0 OS=Homo sapiens GN=HNRNPA0 PE=1 SV=1 - [ROA0_HUMAN]	20.1305	15.74	4	9	33.3403	18.69	6	22	305	30.8218	9.29053	HNRNPA0	ROA0_HUMAN	Heterogeneous nuclear ribonucleoprotein A0
Q15459	Splicing factor 3A subunit 1 OS=Homo sapiens GN=SF3A1 PE=1 SV=1 - [SF3A1_HUMAN]	9.3551	7.69	4	4	51.1769	22.45	14	22	793	88.8305	5.22412	SF3A1	SF3A1_HUMAN	Splicing factor 3A subunit 1
P07437	Tubulin beta chain OS=Homo sapiens GN=TUBB PE=1 SV=2 - [TBB5_HUMAN]	0	11.71	4	7	18.0471	24.1	9	22	444	49.639	4.89404	TUBB	TBB5_HUMAN	Tubulin beta chain
Q01085-2	Isoform 2 of Nucleolysin TIAR OS=Homo sapiens GN=TIAL1 - [TIAR_HUMAN]	22.3609	16.33	8	19	25.4755	19.9	10	22	392	43.4211	7.98682	TIAL1	TIAR_HUMAN	Isoform 2 of Nucleolysin TIAR
P62258	14-3-3 protein epsilon OS=Homo sapiens GN=YWHAE PE=1 SV=1 - [1433E_HUMAN]	27.5639	42.35	10	17	29.2942	44.31	13	21	255	29.1554	4.7417	YWHAE	1433E_HUMAN	14-3-3 protein epsilon
Q92804-2	Isoform Short of TATA-binding protein-associated factor 2N OS=Homo sapiens GN=TAF15 - [RBP56_HUMAN]	11.1657	12.73	3	7	21.5476	23.6	7	21	589	61.521	8.01611	TAF15	RBP56_HUMAN	Isoform Short of TATA-binding protein-associated factor 2N
P35249	Replication factor C subunit 4 OS=Homo sapiens GN=RFC4 PE=1 SV=2 - [RFC4_HUMAN]	30.1765	44.08	16	20	25.3816	46.28	17	21	363	39.6569	8.01611	RFC4	RFC4_HUMAN	Replication factor C subunit 4
O76021	Ribosomal L1 domain-containing protein 1 OS=Homo sapiens GN=RSL1D1 PE=1 SV=3 - [RL1D1_HUMAN]	13.3027	10.82	4	5	54.1212	22.24	14	21	490	54.9389	10.1255	RSL1D1	RL1D1_HUMAN	Ribosomal L1 domain-containing protein 1
O75526	RNA-binding motif protein, X-linked-like-2 OS=Homo sapiens GN=RBMXL2 PE=1 SV=3 - [RMXL2_HUMAN]	7.88755	6.12	3	7	36.9024	8.67	4	21	392	42.7882	10.3159	RBMXL2	RMXL2_HUMAN	RNA-binding motif protein, X-linked-like-2
Q9P2J5	Leucine--tRNA ligase, cytoplasmic OS=Homo sapiens GN=LARS PE=1 SV=2 - [SYLC_HUMAN]	54.5511	18.37	17	20	48.0125	20.75	20	21	1176	134.379	7.29834	LARS	SYLC_HUMAN	Leucine--tRNA ligase, cytoplasmic
H3BV80	RNA-binding protein with serine-rich domain 1 OS=Homo sapiens GN=RNPS1 PE=1 SV=2 - [H3BV80_HUMAN]					23.216	27.01	6	21	211	24.5461	11.8979	RNPS1	H3BV80_HUMAN	RNA-binding protein with serine-rich domain 1
P16152	Carbonyl reductase [NADPH] 1 OS=Homo sapiens GN=CBR1 PE=1 SV=3 - [CBR1_HUMAN]	33.2126	45.49	11	21	29.09	54.51	12	20	277	30.3559	8.32373	CBR1	CBR1_HUMAN	Carbonyl reductase [NADPH] 1
TX188595687	from mammal_IgG.FASTA (MD5: 95e56dae5a2cb33224133fac902f279cd375c08793eb5e022138f9d909f99451) - [TX188595687_IGNORE]	11.8109	1.97	4	4	37.8892	9.58	18	20	2692	287.102	5.97314
Q96I24	Far upstream element-binding protein 3 OS=Homo sapiens GN=FUBP3 PE=1 SV=2 - [FUBP3_HUMAN]	63.4063	38.46	16	20	54.8711	37.41	16	20	572	61.6022	8.38232	FUBP3	FUBP3_HUMAN	Far upstream element-binding protein 3
P05455	Lupus La protein OS=Homo sapiens GN=SSB PE=1 SV=2 - [LA_HUMAN]	17.0354	18.63	7	9	25.2523	39.71	14	20	408	46.8082	7.12256	SSB	LA_HUMAN	Lupus La protein
Q9BYG3	MKI67 FHA domain-interacting nucleolar phosphoprotein OS=Homo sapiens GN=NIFK PE=1 SV=1 - [MK67I_HUMAN]	0	18.77	4	4	23.2487	42.32	10	20	293	34.201	9.87646	NIFK	MK67I_HUMAN	MKI67 FHA domain-interacting nucleolar phosphoprotein
Q7Z417	Nuclear fragile X mental retardation-interacting protein 2 OS=Homo sapiens GN=NUFIP2 PE=1 SV=1 - [NUFP2_HUMAN]	48.6067	27.48	13	17	45.2087	30.07	13	20	695	76.0747	8.70459	NUFIP2	NUFP2_HUMAN	Nuclear fragile X mental retardation-interacting protein 2
P35813	Protein phosphatase 1A OS=Homo sapiens GN=PPM1A PE=1 SV=1 - [PPM1A_HUMAN]	205.172	35.34	14	101	28.3842	24.35	9	20	382	42.4207	5.36377	PPM1A	PPM1A_HUMAN	Protein phosphatase 1A
Q5UIP0	Telomere-associated protein RIF1 OS=Homo sapiens GN=RIF1 PE=1 SV=2 - [RIF1_HUMAN]	96.3461	15.94	27	30	49.0655	11.17	19	20	2472	274.294	5.51611	RIF1	RIF1_HUMAN	Telomere-associated protein RIF1
P12956	X-ray repair cross-complementing protein 6 OS=Homo sapiens GN=XRCC6 PE=1 SV=2 - [XRCC6_HUMAN]	38.691	22	12	14	52.5188	30.71	16	20	609	69.7991	6.63916	XRCC6	XRCC6_HUMAN	X-ray repair cross-complementing protein 6
F8W1I6	Dynactin subunit 2 OS=Homo sapiens GN=DCTN2 PE=1 SV=1 - [F8W1I6_HUMAN]	25.6931	36.51	11	18	25.6645	40.95	13	20	315	34.2376	4.98291	DCTN2	F8W1I6_HUMAN	Dynactin subunit 2
Q9H6F5	Coiled-coil domain-containing protein 86 OS=Homo sapiens GN=CCDC86 PE=1 SV=1 - [CCD86_HUMAN]					40.4791	43.61	12	20	360	40.2113	10.3306	CCDC86	CCD86_HUMAN	Coiled-coil domain-containing protein 86
TX13195724	from mammal_IgG.FASTA (MD5: 95e56dae5a2cb33224133fac902f279cd375c08793eb5e022138f9d909f99451) - [TX13195724_IGNORE]					28.5296	19.76	4	20	248	26.6171	8.11865
Q9NVP1	ATP-dependent RNA helicase DDX18 OS=Homo sapiens GN=DDX18 PE=1 SV=2 - [DDX18_HUMAN]	5.38611	3.28	2	2	41.2176	23.73	10	19	670	75.3594	9.49561	DDX18	DDX18_HUMAN	ATP-dependent RNA helicase DDX18
Q9Y383	Putative RNA-binding protein Luc7-like 2 OS=Homo sapiens GN=LUC7L2 PE=1 SV=2 - [LC7L2_HUMAN]	9.20491	16.07	5	10	26.8026	19.9	7	19	392	46.4856	10.0083	LUC7L2	LC7L2_HUMAN	Putative RNA-binding protein Luc7-like 2
Q8N1G4	Leucine-rich repeat-containing protein 47 OS=Homo sapiens GN=LRRC47 PE=1 SV=1 - [LRC47_HUMAN]	49.3617	28.82	13	16	51.712	31.9	15	19	583	63.4337	8.27979	LRRC47	LRC47_HUMAN	Leucine-rich repeat-containing protein 47
P33993	DNA replication licensing factor MCM7 OS=Homo sapiens GN=MCM7 PE=1 SV=4 - [MCM7_HUMAN]	61.2276	29.76	19	21	48.2723	27.4	17	19	719	81.2566	6.45557	MCM7	MCM7_HUMAN	DNA replication licensing factor MCM7
P32322	Pyrroline-5-carboxylate reductase 1, mitochondrial OS=Homo sapiens GN=PYCR1 PE=1 SV=2 - [P5CR1_HUMAN]	50.1729	33.54	12	31	33.2945	31.35	10	19	319	33.3396	7.60596	PYCR1	P5CR1_HUMAN	Pyrroline-5-carboxylate reductase 1, mitochondrial
Q29RF7	Sister chromatid cohesion protein PDS5 homolog A OS=Homo sapiens GN=PDS5A PE=1 SV=1 - [PDS5A_HUMAN]	60.311	13.31	13	19	58.5707	13.09	13	19	1337	150.734	7.91357	PDS5A	PDS5A_HUMAN	Sister chromatid cohesion protein PDS5 homolog A
P62333	26S protease regulatory subunit 10B OS=Homo sapiens GN=PSMC6 PE=1 SV=1 - [PRS10_HUMAN]	37.5977	40.36	15	28	18.192	35.48	12	19	389	44.1451	7.48877	PSMC6	PRS10_HUMAN	26S protease regulatory subunit 10B
Q14151	Scaffold attachment factor B2 OS=Homo sapiens GN=SAFB2 PE=1 SV=1 - [SAFB2_HUMAN]	9.89439	4.51	2	2	69.5234	21.93	17	19	953	107.408	6.16357	SAFB2	SAFB2_HUMAN	Scaffold attachment factor B2
O95347-2	Isoform 2 of Structural maintenance of chromosomes protein 2 OS=Homo sapiens GN=SMC2 - [SMC2_HUMAN]	26.9993	10.56	10	12	43.4706	15.29	15	19	1099	124.849	8.25049	SMC2	SMC2_HUMAN	Isoform 2 of Structural maintenance of chromosomes protein 2
F5GWX5	Chromodomain-helicase-DNA-binding protein 4 OS=Homo sapiens GN=CHD4 PE=1 SV=1 - [F5GWX5_HUMAN]	50.2606	10.71	16	17	50.0064	11.34	18	19	1905	216.967	5.80811	CHD4	F5GWX5_HUMAN	Chromodomain-helicase-DNA-binding protein 4
TX7438739	from mammal_IgG.FASTA (MD5: 95e56dae5a2cb33224133fac902f279cd375c08793eb5e022138f9d909f99451) - [TX7438739_IGNORE]	26.8898	26	2	12	33.674	39	3	19	100	10.8554	8.90967
O43390-4	Isoform 4 of Heterogeneous nuclear ribonucleoprotein R OS=Homo sapiens GN=HNRNPR - [HNRPR_HUMAN]	13.7139	11.21	5	5	37.3396	23.55	12	19	535	59.9158	9.15869	HNRNPR	HNRPR_HUMAN	Isoform 4 of Heterogeneous nuclear ribonucleoprotein R
Q13206	Probable ATP-dependent RNA helicase DDX10 OS=Homo sapiens GN=DDX10 PE=1 SV=2 - [DDX10_HUMAN]					52.8632	16.23	12	19	875	100.825	8.63135	DDX10	DDX10_HUMAN	Probable ATP-dependent RNA helicase DDX10
Q96JH8-1	Isoform 1 of Ras-associating and dilute domain-containing protein OS=Homo sapiens GN=RADIL - [RADIL_HUMAN]					43.6156	14.73	12	19	1073	116.683	6.96143	RADIL	RADIL_HUMAN	Isoform 1 of Ras-associating and dilute domain-containing protein
Q9H0S4	Probable ATP-dependent RNA helicase DDX47 OS=Homo sapiens GN=DDX47 PE=1 SV=1 - [DDX47_HUMAN]	13.0608	11.43	5	6	38.4573	30.55	12	18	455	50.6147	9.1001	DDX47	DDX47_HUMAN	Probable ATP-dependent RNA helicase DDX47
P48735	Isocitrate dehydrogenase [NADP], mitochondrial OS=Homo sapiens GN=IDH2 PE=1 SV=2 - [IDHP_HUMAN]	27.7437	28.1	12	18	18.7339	33.63	15	18	452	50.8769	8.68994	IDH2	IDHP_HUMAN	Isocitrate dehydrogenase [NADP], mitochondrial
P42166	Lamina-associated polypeptide 2, isoform alpha OS=Homo sapiens GN=TMPO PE=1 SV=2 - [LAP2A_HUMAN]	37.6185	25.22	12	20	37.543	20.32	10	18	694	75.4456	7.66455	TMPO	LAP2A_HUMAN	Lamina-associated polypeptide 2, isoform alpha
P42167	Lamina-associated polypeptide 2, isoforms beta/gamma OS=Homo sapiens GN=TMPO PE=1 SV=2 - [LAP2B_HUMAN]	21.1608	23.35	8	16	29.0262	27.09	8	18	454	50.6395	9.37842	TMPO	LAP2B_HUMAN	Lamina-associated polypeptide 2, isoforms beta/gamma
P07195	L-lactate dehydrogenase B chain OS=Homo sapiens GN=LDHB PE=1 SV=2 - [LDHB_HUMAN]	24.2425	28.14	9	14	32.9429	28.14	9	18	334	36.6151	6.04932	LDHB	LDHB_HUMAN	L-lactate dehydrogenase B chain
Q92597	Protein NDRG1 OS=Homo sapiens GN=NDRG1 PE=1 SV=1 - [NDRG1_HUMAN]	36.4125	25.38	6	15	44.4977	25.63	6	18	394	42.8077	5.8208	NDRG1	NDRG1_HUMAN	Protein NDRG1
Q9BZE4	Nucleolar GTP-binding protein 1 OS=Homo sapiens GN=GTPBP4 PE=1 SV=3 - [NOG1_HUMAN]	17.4432	12.15	6	6	46.0306	26.97	16	18	634	73.9178	9.49561	GTPBP4	NOG1_HUMAN	Nucleolar GTP-binding protein 1
Q9Y2X3	Nucleolar protein 58 OS=Homo sapiens GN=NOP58 PE=1 SV=1 - [NOP58_HUMAN]	8.19208	7.75	3	3	45.2491	32.33	13	18	529	59.5405	8.92432	NOP58	NOP58_HUMAN	Nucleolar protein 58
P49790	Nuclear pore complex protein Nup153 OS=Homo sapiens GN=NUP153 PE=1 SV=2 - [NU153_HUMAN]	57.7213	17.97	18	19	49.7449	16.81	17	18	1475	153.843	8.73389	NUP153	NU153_HUMAN	Nuclear pore complex protein Nup153
Q14684-2	Isoform 2 of Ribosomal RNA processing protein 1 homolog B OS=Homo sapiens GN=RRP1B - [RRP1B_HUMAN]	20.7852	13.24	9	11	52.0072	21.08	14	18	740	82.125	9.80322	RRP1B	RRP1B_HUMAN	Isoform 2 of Ribosomal RNA processing protein 1 homolog B
P62701	40S ribosomal protein S4, X isoform OS=Homo sapiens GN=RPS4X PE=1 SV=2 - [RS4X_HUMAN]	13.0388	31.18	8	11	14.7905	49.81	13	18	263	29.5791	10.1548	RPS4X	RS4X_HUMAN	40S ribosomal protein S4, X isoform
Q99832	T-complex protein 1 subunit eta OS=Homo sapiens GN=CCT7 PE=1 SV=2 - [TCPH_HUMAN]	53.5378	37.02	14	18	43.2217	36.46	16	18	543	59.3289	7.6499	CCT7	TCPH_HUMAN	T-complex protein 1 subunit eta
Q9ULV3-5	Isoform 5 of Cip1-interacting zinc finger protein OS=Homo sapiens GN=CIZ1 - [CIZ1_HUMAN]	2.48741	3.39	2	2	31.9916	16.81	9	18	797	88.4648	6.03662	CIZ1	CIZ1_HUMAN	Isoform 5 of Cip1-interacting zinc finger protein
TX145580550	from mammal_IgG.FASTA (MD5: 95e56dae5a2cb33224133fac902f279cd375c08793eb5e022138f9d909f99451) - [TX145580550_IGNORE]	30.1339	53.98	3	13	31.4473	42.48	3	18	113	12.4033	8.83643
Q99613-2	Isoform 2 of Eukaryotic translation initiation factor 3 subunit C OS=Homo sapiens GN=EIF3C - [EIF3C_HUMAN]	85.2214	23.92	24	30	51.6622	17.5	16	18	903	104.036	5.63037	EIF3C	EIF3C_HUMAN	Isoform 2 of Eukaryotic translation initiation factor 3 subunit C
C9J9K3	40S ribosomal protein SA (Fragment) OS=Homo sapiens GN=RPSA PE=1 SV=8 - [C9J9K3_HUMAN]	29.6425	34.22	8	19	26.6158	34.22	8	18	263	29.386	5.24951	RPSA	C9J9K3_HUMAN	40S ribosomal protein SA (Fragment)
Q9H583	HEAT repeat-containing protein 1 OS=Homo sapiens GN=HEATR1 PE=1 SV=3 - [HEAT1_HUMAN]					33.784	8.96	17	18	2144	242.215	6.53662	HEATR1	HEAT1_HUMAN	HEAT repeat-containing protein 1
P55854	Small ubiquitin-related modifier 3 OS=Homo sapiens GN=SUMO3 PE=1 SV=2 - [SUMO3_HUMAN]					32.4166	24.27	3	18	103	11.6297	5.49072	SUMO3	SUMO3_HUMAN	Small ubiquitin-related modifier 3
J3QLD9	Flotillin-2 OS=Homo sapiens GN=FLOT2 PE=1 SV=1 - [J3QLD9_HUMAN]					23.4042	30.61	13	18	428	47.1127	5.31299	FLOT2	J3QLD9_HUMAN	Flotillin-2
O43852	Calumenin OS=Homo sapiens GN=CALU PE=1 SV=2 - [CALU_HUMAN]	17.5551	21.59	7	14	31.7792	31.75	9	17	315	37.0835	4.64014	CALU	CALU_HUMAN	Calumenin
O60884	DnaJ homolog subfamily A member 2 OS=Homo sapiens GN=DNAJA2 PE=1 SV=1 - [DNJA2_HUMAN]	11.6844	19.66	8	13	22.6552	29.13	12	17	412	45.7166	6.48096	DNAJA2	DNJA2_HUMAN	DnaJ homolog subfamily A member 2
Q8WUM4	Programmed cell death 6-interacting protein OS=Homo sapiens GN=PDCD6IP PE=1 SV=1 - [PDC6I_HUMAN]	67.8211	29.84	20	22	43.6282	21.31	16	17	868	95.9631	6.52197	PDCD6IP	PDC6I_HUMAN	Programmed cell death 6-interacting protein
Q9BY77	Polymerase delta-interacting protein 3 OS=Homo sapiens GN=POLDIP3 PE=1 SV=2 - [PDIP3_HUMAN]	20.4905	32.07	10	13	22.2748	34.2	10	17	421	46.0605	9.99365	POLDIP3	PDIP3_HUMAN	Polymerase delta-interacting protein 3
P35232	Prohibitin OS=Homo sapiens GN=PHB PE=1 SV=1 - [PHB_HUMAN]	9.05197	22.06	6	6	29.047	52.21	13	17	272	29.7859	5.75732	PHB	PHB_HUMAN	Prohibitin
P42696	RNA-binding protein 34 OS=Homo sapiens GN=RBM34 PE=1 SV=2 - [RBM34_HUMAN]	14.4573	21.4	8	9	35.3782	38.14	15	17	430	48.5351	10.1108	RBM34	RBM34_HUMAN	RNA-binding protein 34
P24928	DNA-directed RNA polymerase II subunit RPB1 OS=Homo sapiens GN=POLR2A PE=1 SV=2 - [RPB1_HUMAN]	11.5751	4.16	5	5	35.9244	12.18	17	17	1970	217.039	7.37158	POLR2A	RPB1_HUMAN	DNA-directed RNA polymerase II subunit RPB1
Q9Y3B9	RRP15-like protein OS=Homo sapiens GN=RRP15 PE=1 SV=2 - [RRP15_HUMAN]	1.87352	12.41	3	4	19.0015	18.79	5	17	282	31.4645	5.51611	RRP15	RRP15_HUMAN	RRP15-like protein
P18583-10	Isoform J of Protein SON OS=Homo sapiens GN=SON - [SON_HUMAN]	3.14556	1.4	2	2	40.9945	9.38	15	17	2282	247.666	5.43994	SON	SON_HUMAN	Isoform J of Protein SON
Q9Y3F4	Serine-threonine kinase receptor-associated protein OS=Homo sapiens GN=STRAP PE=1 SV=1 - [STRAP_HUMAN]	8.97175	22	6	8	29.3942	34.86	10	17	350	38.414	5.12256	STRAP	STRAP_HUMAN	Serine-threonine kinase receptor-associated protein
Q14157-1	Isoform 2 of Ubiquitin-associated protein 2-like OS=Homo sapiens GN=UBAP2L - [UBP2L_HUMAN]	76.1833	28.89	17	22	57.3635	20.55	13	17	983	103.867	6.97607	UBAP2L	UBP2L_HUMAN	Isoform 2 of Ubiquitin-associated protein 2-like
P21796	Voltage-dependent anion-selective channel protein 1 OS=Homo sapiens GN=VDAC1 PE=1 SV=2 - [VDAC1_HUMAN]	2.0153	8.83	2	2	23.7678	44.52	11	17	283	30.7536	8.54346	VDAC1	VDAC1_HUMAN	Voltage-dependent anion-selective channel protein 1
P13010	X-ray repair cross-complementing protein 5 OS=Homo sapiens GN=XRCC5 PE=1 SV=3 - [XRCC5_HUMAN]	35.9157	22.68	13	14	42.93	22.4	15	17	732	82.6523	5.80811	XRCC5	XRCC5_HUMAN	X-ray repair cross-complementing protein 5
Q15084-3	Isoform 3 of Protein disulfide-isomerase A6 OS=Homo sapiens GN=PDIA6 - [PDIA6_HUMAN]	27.2394	26.09	10	15	30.7279	29.06	12	17	437	47.8081	5.08447	PDIA6	PDIA6_HUMAN	Isoform 3 of Protein disulfide-isomerase A6
Q9UBB4-2	Isoform 2 of Ataxin-10 OS=Homo sapiens GN=ATXN10 - [ATX10_HUMAN]	20.0044	29.44	12	17	26.9978	32.12	13	17	411	46.2572	5.08447	ATXN10	ATX10_HUMAN	Isoform 2 of Ataxin-10
Q15417-3	Isoform 3 of Calponin-3 OS=Homo sapiens GN=CNN3 - [CNN3_HUMAN]	9.01658	31.45	7	9	21.961	42.4	9	17	283	31.3603	6.55127	CNN3	CNN3_HUMAN	Isoform 3 of Calponin-3
TX187957266	from mammal_IgG.FASTA (MD5: 95e56dae5a2cb33224133fac902f279cd375c08793eb5e022138f9d909f99451) - [TX187957266_IGNORE]	8.13598	1.41	3	3	35.5786	7.98	15	17	2693	287.186	5.94775
B7Z6D5	Probable ATP-dependent RNA helicase DDX27 OS=Homo sapiens GN=DDX27 PE=1 SV=1 - [B7Z6D5_HUMAN]	7.41113	4.71	3	3	35.4428	20.39	15	17	765	86.5506	9.24658	DDX27	B7Z6D5_HUMAN	Probable ATP-dependent RNA helicase DDX27
Q8WYP5	Protein ELYS OS=Homo sapiens GN=AHCTF1 PE=1 SV=3 - [ELYS_HUMAN]					46.6381	10.46	14	17	2266	252.342	6.59521	AHCTF1	ELYS_HUMAN	Protein ELYS
P56182	Ribosomal RNA processing protein 1 homolog A OS=Homo sapiens GN=RRP1 PE=1 SV=1 - [RRP1_HUMAN]					21.5959	24.73	11	17	461	52.8066	9.33447	RRP1	RRP1_HUMAN	Ribosomal RNA processing protein 1 homolog A
Q9BVJ6	U3 small nucleolar RNA-associated protein 14 homolog A OS=Homo sapiens GN=UTP14A PE=1 SV=1 - [UT14A_HUMAN]					41.4092	23.48	14	17	771	87.9241	7.86963	UTP14A	UT14A_HUMAN	U3 small nucleolar RNA-associated protein 14 homolog A
O75955-2	Isoform 2 of Flotillin-1 OS=Homo sapiens GN=FLOT1 - [FLOT1_HUMAN]					21.9973	35.62	13	17	379	42.054	8.1626	FLOT1	FLOT1_HUMAN	Isoform 2 of Flotillin-1
P61163	Alpha-centractin OS=Homo sapiens GN=ACTR1A PE=1 SV=1 - [ACTZ_HUMAN]	22.3965	21.81	8	21	22.45	27.66	8	16	376	42.5869	6.63916	ACTR1A	ACTZ_HUMAN	Alpha-centractin
Q99615	DnaJ homolog subfamily C member 7 OS=Homo sapiens GN=DNAJC7 PE=1 SV=2 - [DNJC7_HUMAN]	45.2769	29.15	12	16	35.0828	28.74	12	16	494	56.4047	6.96143	DNAJC7	DNJC7_HUMAN	DnaJ homolog subfamily C member 7
O00303	Eukaryotic translation initiation factor 3 subunit F OS=Homo sapiens GN=EIF3F PE=1 SV=1 - [EIF3F_HUMAN]	33.4295	31.09	10	22	30.0167	27.73	9	16	357	37.5402	5.45264	EIF3F	EIF3F_HUMAN	Eukaryotic translation initiation factor 3 subunit F
Q13347	Eukaryotic translation initiation factor 3 subunit I OS=Homo sapiens GN=EIF3I PE=1 SV=1 - [EIF3I_HUMAN]	29.7624	32.62	11	25	29.4467	24.92	8	16	325	36.4786	5.64307	EIF3I	EIF3I_HUMAN	Eukaryotic translation initiation factor 3 subunit I
P78347-2	Isoform 2 of General transcription factor II-I OS=Homo sapiens GN=GTF2I - [GTF2I_HUMAN]	36.8832	13.9	10	13	42.944	16.41	12	16	957	107.902	7.94287	GTF2I	GTF2I_HUMAN	Isoform 2 of General transcription factor II-I
O00410	Importin-5 OS=Homo sapiens GN=IPO5 PE=1 SV=4 - [IPO5_HUMAN]	11.93	6.84	5	5	28.8585	13.22	13	16	1097	123.55	4.94482	IPO5	IPO5_HUMAN	Importin-5
Q08752	Peptidyl-prolyl cis-trans isomerase D OS=Homo sapiens GN=PPID PE=1 SV=3 - [PPID_HUMAN]	22.8505	32.97	12	18	19.8984	35.41	14	16	370	40.7379	7.21045	PPID	PPID_HUMAN	Peptidyl-prolyl cis-trans isomerase D
O00487	26S proteasome non-ATPase regulatory subunit 14 OS=Homo sapiens GN=PSMD14 PE=1 SV=1 - [PSDE_HUMAN]	20.7488	24.52	5	12	20.0384	26.77	6	16	310	34.5546	6.52197	PSMD14	PSDE_HUMAN	26S proteasome non-ATPase regulatory subunit 14
Q92878-3	Isoform 3 of DNA repair protein RAD50 OS=Homo sapiens GN=RAD50 - [RAD50_HUMAN]	55.4611	22.51	21	23	28.7737	12.45	14	16	1173	138.346	6.55127	RAD50	RAD50_HUMAN	Isoform 3 of DNA repair protein RAD50
TX25091115	from mammal_IgG.FASTA (MD5: 95e56dae5a2cb33224133fac902f279cd375c08793eb5e022138f9d909f99451) - [TX25091115_IGNORE]	7.2325	14.71	5	5	25.5419	30.39	9	16	306	32.4436	9.17334
Q9NW13	RNA-binding protein 28 OS=Homo sapiens GN=RBM28 PE=1 SV=3 - [RBM28_HUMAN]	2.19287	3.82	3	3	39.7195	22.4	13	16	759	85.6847	9.21729	RBM28	RBM28_HUMAN	RNA-binding protein 28
Q8IY81	pre-rRNA processing protein FTSJ3 OS=Homo sapiens GN=FTSJ3 PE=1 SV=2 - [SPB1_HUMAN]	17.9231	7.79	6	7	40.169	19.95	13	16	847	96.4992	8.39697	FTSJ3	SPB1_HUMAN	pre-rRNA processing protein FTSJ3
Q9Y2L1	Exosome complex exonuclease RRP44 OS=Homo sapiens GN=DIS3 PE=1 SV=2 - [RRP44_HUMAN]	45.1789	24.63	16	22	43.2359	18.37	14	16	958	108.934	7.13721	DIS3	RRP44_HUMAN	Exosome complex exonuclease RRP44
Q14690	Protein RRP5 homolog OS=Homo sapiens GN=PDCD11 PE=1 SV=3 - [RRP5_HUMAN]	9.63663	3.74	4	4	39.8941	10.26	15	16	1871	208.57	8.86572	PDCD11	RRP5_HUMAN	Protein RRP5 homolog
Q13247-3	Isoform SRP55-3 of Serine/arginine-rich splicing factor 6 OS=Homo sapiens GN=SRSF6 - [SRSF6_HUMAN]	4.48939	9.25	3	4	25.2444	23.28	8	16	335	38.3956	11.0044	SRSF6	SRSF6_HUMAN	Isoform SRP55-3 of Serine/arginine-rich splicing factor 6
Q3ZCQ8	Mitochondrial import inner membrane translocase subunit TIM50 OS=Homo sapiens GN=TIMM50 PE=1 SV=2 - [TIM50_HUMAN]	25.2518	23.23	9	16	35.6995	23.23	8	16	353	39.6215	8.36768	TIMM50	TIM50_HUMAN	Mitochondrial import inner membrane translocase subunit TIM50
Q9UNS2-2	Isoform 2 of COP9 signalosome complex subunit 3 OS=Homo sapiens GN=COPS3 - [CSN3_HUMAN]	13.9644	13.65	6	12	15.1452	20.6	7	16	403	45.697	6.65381	COPS3	CSN3_HUMAN	Isoform 2 of COP9 signalosome complex subunit 3
P40937-2	Isoform 2 of Replication factor C subunit 5 OS=Homo sapiens GN=RFC5 - [RFC5_HUMAN]	10.1778	24.45	8	10	16.6704	37.93	11	16	319	36.0819	6.94678	RFC5	RFC5_HUMAN	Isoform 2 of Replication factor C subunit 5
C9JW69	Regulator of chromosome condensation (Fragment) OS=Homo sapiens GN=RCC1 PE=1 SV=1 - [C9JW69_HUMAN]	26.8429	29.57	9	13	22.6456	27.42	8	16	372	39.5589	8.36768	RCC1	C9JW69_HUMAN	Regulator of chromosome condensation (Fragment)
TX145579746	from mammal_IgG.FASTA (MD5: 95e56dae5a2cb33224133fac902f279cd375c08793eb5e022138f9d909f99451) - [TX145579746_IGNORE]	6.92168	15.02	3	6	11.6207	22.07	5	16	213	23.5544	7.32764
K7EL20	Eukaryotic translation initiation factor 3 subunit G (Fragment) OS=Homo sapiens GN=EIF3G PE=1 SV=8 - [K7EL20_HUMAN]	43.2796	38.93	11	29	25.6132	21.76	7	16	262	29.2647	5.41455	EIF3G	K7EL20_HUMAN	Eukaryotic translation initiation factor 3 subunit G (Fragment)
Q9UIG0-2	Isoform 2 of Tyrosine-protein kinase BAZ1B OS=Homo sapiens GN=BAZ1B - [BAZ1B_HUMAN]					33.8764	10.89	16	16	1479	170.34	8.48486	BAZ1B	BAZ1B_HUMAN	Isoform 2 of Tyrosine-protein kinase BAZ1B
Q96T23-2	Isoform 2 of Remodeling and spacing factor 1 OS=Homo sapiens GN=RSF1 - [RSF1_HUMAN]					46.4125	14.11	14	16	1410	160.031	5.0083	RSF1	RSF1_HUMAN	Isoform 2 of Remodeling and spacing factor 1
Q13885	Tubulin beta-2A chain OS=Homo sapiens GN=TUBB2A PE=1 SV=1 - [TBB2A_HUMAN]					11.9608	17.98	7	16	445	49.875	4.89404	TUBB2A	TBB2A_HUMAN	Tubulin beta-2A chain
Q9BVA1	Tubulin beta-2B chain OS=Homo sapiens GN=TUBB2B PE=1 SV=1 - [TBB2B_HUMAN]					14.4452	17.98	7	16	445	49.9209	4.89404	TUBB2B	TBB2B_HUMAN	Tubulin beta-2B chain
P68371	Tubulin beta-4B chain OS=Homo sapiens GN=TUBB4B PE=1 SV=1 - [TBB4B_HUMAN]					12.5478	20.67	8	16	445	49.799	4.89404	TUBB4B	TBB4B_HUMAN	Tubulin beta-4B chain
TX86439146	from mammal_IgG.FASTA (MD5: 95e56dae5a2cb33224133fac902f279cd375c08793eb5e022138f9d909f99451) - [TX86439146_IGNORE]					31.8283	37.93	3	16	87	9.51378	7.1665
TX4503249	from mammal_IgG.FASTA (MD5: 95e56dae5a2cb33224133fac902f279cd375c08793eb5e022138f9d909f99451) - [TX4503249_IGNORE]	19.2649	19.73	8	16	21.9392	25.33	10	15	375	42.6479	8.55811
Q7L2E3-3	Isoform 3 of Putative ATP-dependent RNA helicase DHX30 OS=Homo sapiens GN=DHX30 - [DHX30_HUMAN]	27.0017	10.13	10	11	37.2905	12.81	15	15	1155	129.357	8.52881	DHX30	DHX30_HUMAN	Isoform 3 of Putative ATP-dependent RNA helicase DHX30
Q9Y295	Developmentally-regulated GTP-binding protein 1 OS=Homo sapiens GN=DRG1 PE=1 SV=1 - [DRG1_HUMAN]	22.8834	28.61	8	10	24.4314	36.51	11	15	367	40.5168	8.89502	DRG1	DRG1_HUMAN	Developmentally-regulated GTP-binding protein 1
P40939	Trifunctional enzyme subunit alpha, mitochondrial OS=Homo sapiens GN=HADHA PE=1 SV=2 - [ECHA_HUMAN]	35.4424	18.35	11	14	30.8907	24.25	14	15	763	82.9469	9.0415	HADHA	ECHA_HUMAN	Trifunctional enzyme subunit alpha, mitochondrial
P50402	Emerin OS=Homo sapiens GN=EMD PE=1 SV=1 - [EMD_HUMAN]	7.17865	27.56	6	7	19.7898	38.19	8	15	254	28.9759	5.50342	EMD	EMD_HUMAN	Emerin
P51570	Galactokinase OS=Homo sapiens GN=GALK1 PE=1 SV=1 - [GALK1_HUMAN]	32.346	34.95	13	21	33.6011	33.16	12	15	392	42.2456	6.45557	GALK1	GALK1_HUMAN	Galactokinase
P63244	Receptor of activated protein C kinase 1 OS=Homo sapiens GN=RACK1 PE=1 SV=3 - [RACK1_HUMAN]	26.6468	42.9	14	18	30.3913	36.91	12	15	317	35.0546	7.69385	RACK1	RACK1_HUMAN	Receptor of activated protein C kinase 1
P12277	Creatine kinase B-type OS=Homo sapiens GN=CKB PE=1 SV=1 - [KCRB_HUMAN]	18.0563	24.67	6	12	18.6711	20.47	6	15	381	42.6173	5.59229	CKB	KCRB_HUMAN	Creatine kinase B-type
Q96AG4	Leucine-rich repeat-containing protein 59 OS=Homo sapiens GN=LRRC59 PE=1 SV=1 - [LRC59_HUMAN]	7.03685	18.24	7	7	11.3228	31.92	11	15	307	34.9089	9.56885	LRRC59	LRC59_HUMAN	Leucine-rich repeat-containing protein 59
P31153	S-adenosylmethionine synthase isoform type-2 OS=Homo sapiens GN=MAT2A PE=1 SV=1 - [METK2_HUMAN]	17.4949	20.76	9	11	26.5847	32.66	12	15	395	43.6333	6.48096	MAT2A	METK2_HUMAN	S-adenosylmethionine synthase isoform type-2
Q9H0A0	RNA cytidine acetyltransferase OS=Homo sapiens GN=NAT10 PE=1 SV=2 - [NAT10_HUMAN]	6.3565	3.02	2	2	30.1689	15.22	14	15	1025	115.657	8.26514	NAT10	NAT10_HUMAN	RNA cytidine acetyltransferase
Q9Y266	Nuclear migration protein nudC OS=Homo sapiens GN=NUDC PE=1 SV=1 - [NUDC_HUMAN]	8.57893	33.53	11	14	18.0557	41.99	12	15	331	38.2191	5.37646	NUDC	NUDC_HUMAN	Nuclear migration protein nudC
P62917	60S ribosomal protein L8 OS=Homo sapiens GN=RPL8 PE=1 SV=2 - [RL8_HUMAN]	34.0431	22.96	7	17	28.8809	22.96	7	15	257	28.0073	11.0337	RPL8	RL8_HUMAN	60S ribosomal protein L8
Q15393	Splicing factor 3B subunit 3 OS=Homo sapiens GN=SF3B3 PE=1 SV=4 - [SF3B3_HUMAN]	19.7692	6.16	6	7	26.5603	11.42	13	15	1217	135.492	5.26221	SF3B3	SF3B3_HUMAN	Splicing factor 3B subunit 3
Q9NTJ3	Structural maintenance of chromosomes protein 4 OS=Homo sapiens GN=SMC4 PE=1 SV=2 - [SMC4_HUMAN]	40.6284	16.61	17	17	34.5909	10.48	11	15	1288	147.091	6.78564	SMC4	SMC4_HUMAN	Structural maintenance of chromosomes protein 4
Q13573	SNW domain-containing protein 1 OS=Homo sapiens GN=SNW1 PE=1 SV=1 - [SNW1_HUMAN]	8.73503	7.28	4	4	42.234	29.48	13	15	536	61.4565	9.5249	SNW1	SNW1_HUMAN	SNW domain-containing protein 1
Q9Y2Z0-2	Isoform 2 of Protein SGT1 homolog OS=Homo sapiens GN=SUGT1 - [SGT1_HUMAN]	19.1185	47.75	14	17	19.614	39.94	12	15	333	37.7809	5.21143	SUGT1	SGT1_HUMAN	Isoform 2 of Protein SGT1 homolog
O75691	Small subunit processome component 20 homolog OS=Homo sapiens GN=UTP20 PE=1 SV=3 - [UTP20_HUMAN]	4.78345	1.01	2	2	31.18	5.49	14	15	2785	318.182	7.38623	UTP20	UTP20_HUMAN	Small subunit processome component 20 homolog
Q7Z2W4	Zinc finger CCCH-type antiviral protein 1 OS=Homo sapiens GN=ZC3HAV1 PE=1 SV=3 - [ZCCHV_HUMAN]	39.6442	21.06	13	15	32.323	16.74	9	15	902	101.367	8.39697	ZC3HAV1	ZCCHV_HUMAN	Zinc finger CCCH-type antiviral protein 1
P52209-2	Isoform 2 of 6-phosphogluconate dehydrogenase, decarboxylating OS=Homo sapiens GN=PGD - [6PGD_HUMAN]	14.9789	24.47	10	13	14.2632	25.96	11	15	470	51.8393	7.44482	PGD	6PGD_HUMAN	Isoform 2 of 6-phosphogluconate dehydrogenase, decarboxylating
Q13595-4	Isoform 4 of Transformer-2 protein homolog alpha OS=Homo sapiens GN=TRA2A - [TRA2A_HUMAN]	2.04388	16.67	3	3	24.8582	33.33	7	15	180	20.577	10.1694	TRA2A	TRA2A_HUMAN	Isoform 4 of Transformer-2 protein homolog alpha
Q8NEY8-9	Isoform 9 of Periphilin-1 OS=Homo sapiens GN=PPHLN1 - [PPHLN_HUMAN]	0	11.78	6	10	16.4303	22.13	8	15	348	40.2946	7.15186	PPHLN1	PPHLN_HUMAN	Isoform 9 of Periphilin-1
TX407280300	from mammal_IgG.FASTA (MD5: 95e56dae5a2cb33224133fac902f279cd375c08793eb5e022138f9d909f99451) - [TX407280300_IGNORE]	12.5783	12.61	5	10	16.9827	18.47	7	15	444	49.2103	7.59131
P30153	Serine/threonine-protein phosphatase 2A 65 kDa regulatory subunit A alpha isoform OS=Homo sapiens GN=PPP2R1A PE=1 SV=4 - [2AAA_HUMAN]	28.9767	20.2	11	11	34.8653	19.69	11	14	589	65.2669	5.10986	PPP2R1A	2AAA_HUMAN	Serine/threonine-protein phosphatase 2A 65 kDa regulatory subunit A alpha isoform
O00154-6	Isoform 6 of Cytosolic acyl coenzyme A thioester hydrolase OS=Homo sapiens GN=ACOT7 - [BACH_HUMAN]	10.1739	25.23	8	10	15.8915	29.48	9	14	329	36.5446	7.78174	ACOT7	BACH_HUMAN	Isoform 6 of Cytosolic acyl coenzyme A thioester hydrolase
Q9UNE7	E3 ubiquitin-protein ligase CHIP OS=Homo sapiens GN=STUB1 PE=1 SV=2 - [CHIP_HUMAN]	22.0311	34.98	10	15	15.3751	39.6	11	14	303	34.8342	5.87158	STUB1	CHIP_HUMAN	E3 ubiquitin-protein ligase CHIP
Q9Y678	Coatomer subunit gamma-1 OS=Homo sapiens GN=COPG1 PE=1 SV=1 - [COPG1_HUMAN]	46.9851	19.91	13	17	38.8674	15.22	10	14	874	97.6555	5.46533	COPG1	COPG1_HUMAN	Coatomer subunit gamma-1
Q9BT78	COP9 signalosome complex subunit 4 OS=Homo sapiens GN=COPS4 PE=1 SV=1 - [CSN4_HUMAN]	23.4802	36.21	14	17	17.7686	34.24	11	14	406	46.2397	5.8335	COPS4	CSN4_HUMAN	COP9 signalosome complex subunit 4
O15372	Eukaryotic translation initiation factor 3 subunit H OS=Homo sapiens GN=EIF3H PE=1 SV=1 - [EIF3H_HUMAN]	26.9298	30.68	11	16	14.9805	30.68	11	14	352	39.9051	6.53662	EIF3H	EIF3H_HUMAN	Eukaryotic translation initiation factor 3 subunit H
Q12926-2	Isoform 2 of ELAV-like protein 2 OS=Homo sapiens GN=ELAVL2 - [ELAV2_HUMAN]	6.18102	5.78	2	4	10.6668	25.72	8	14	346	37.9913	9.0415	ELAVL2	ELAV2_HUMAN	Isoform 2 of ELAV-like protein 2
Q1KMD3	Heterogeneous nuclear ribonucleoprotein U-like protein 2 OS=Homo sapiens GN=HNRNPUL2 PE=1 SV=1 - [HNRL2_HUMAN]	5.90563	5.49	2	2	33.3989	22.62	12	14	747	85.0522	4.90674	HNRNPUL2	HNRL2_HUMAN	Heterogeneous nuclear ribonucleoprotein U-like protein 2
P50213	Isocitrate dehydrogenase [NAD] subunit alpha, mitochondrial OS=Homo sapiens GN=IDH3A PE=1 SV=1 - [IDH3A_HUMAN]	20.3001	24.59	10	12	16.4897	24.59	10	14	366	39.5661	6.91748	IDH3A	IDH3A_HUMAN	Isocitrate dehydrogenase [NAD] subunit alpha, mitochondrial
TX30795212	from mammal_IgG.FASTA (MD5: 95e56dae5a2cb33224133fac902f279cd375c08793eb5e022138f9d909f99451) - [TX30795212_IGNORE]	21.2069	13.47	7	9	32.5953	23.83	11	14	579	63.6656	8.86572
Q96CX2	BTB/POZ domain-containing protein KCTD12 OS=Homo sapiens GN=KCTD12 PE=1 SV=1 - [KCD12_HUMAN]	24.7159	25.54	9	17	23.7143	25.23	8	14	325	35.6787	5.64307	KCTD12	KCD12_HUMAN	BTB/POZ domain-containing protein KCTD12
Q14847	LIM and SH3 domain protein 1 OS=Homo sapiens GN=LASP1 PE=1 SV=2 - [LASP1_HUMAN]	8.32793	23.75	6	13	16.8672	35.63	10	14	261	29.6982	7.04932	LASP1	LASP1_HUMAN	LIM and SH3 domain protein 1
Q9UKD2	mRNA turnover protein 4 homolog OS=Homo sapiens GN=MRTO4 PE=1 SV=2 - [MRT4_HUMAN]	9.47903	37.66	9	15	8.24076	34.31	9	14	239	27.5429	8.29443	MRTO4	MRT4_HUMAN	mRNA turnover protein 4 homolog
P35658-2	Isoform 2 of Nuclear pore complex protein Nup214 OS=Homo sapiens GN=NUP214 - [NU214_HUMAN]	50.5084	13.32	16	18	30.8773	8.95	12	14	2079	212.441	7.37158	NUP214	NU214_HUMAN	Isoform 2 of Nuclear pore complex protein Nup214
P11908	Ribose-phosphate pyrophosphokinase 2 OS=Homo sapiens GN=PRPS2 PE=1 SV=2 - [PRPS2_HUMAN]	18.9053	17.92	5	14	19.762	17.92	5	14	318	34.747	6.60986	PRPS2	PRPS2_HUMAN	Ribose-phosphate pyrophosphokinase 2
Q13200	26S proteasome non-ATPase regulatory subunit 2 OS=Homo sapiens GN=PSMD2 PE=1 SV=3 - [PSMD2_HUMAN]	58.4257	22.58	15	20	33.315	16.08	12	14	908	100.136	5.19873	PSMD2	PSMD2_HUMAN	26S proteasome non-ATPase regulatory subunit 2
O15067	Phosphoribosylformylglycinamidine synthase OS=Homo sapiens GN=PFAS PE=1 SV=4 - [PUR4_HUMAN]	52.7199	12.71	13	18	38.9227	11.73	11	14	1338	144.643	5.75732	PFAS	PUR4_HUMAN	Phosphoribosylformylglycinamidine synthase
P30520	Adenylosuccinate synthetase isozyme 2 OS=Homo sapiens GN=ADSS PE=1 SV=3 - [PURA2_HUMAN]	12.8882	16.67	7	8	21.3386	28.51	12	14	456	50.0658	6.55127	ADSS	PURA2_HUMAN	Adenylosuccinate synthetase isozyme 2
Q13123	Protein Red OS=Homo sapiens GN=IK PE=1 SV=3 - [RED_HUMAN]	23.6716	19.21	8	8	38.0805	30.7	14	14	557	65.5618	6.63916	IK	RED_HUMAN	Protein Red
P13489	Ribonuclease inhibitor OS=Homo sapiens GN=RNH1 PE=1 SV=2 - [RINI_HUMAN]	15.0936	14.75	6	12	24.3842	21.69	9	14	461	49.9411	4.81787	RNH1	RINI_HUMAN	Ribonuclease inhibitor
Q9P2R7-2	Isoform 2 of Succinate--CoA ligase [ADP-forming] subunit beta, mitochondrial OS=Homo sapiens GN=SUCLA2 - [SUCB1_HUMAN]	16.3299	18.14	8	11	22.2665	24.94	11	14	441	48.009	7.07861	SUCLA2	SUCB1_HUMAN	Isoform 2 of Succinate--CoA ligase [ADP-forming] subunit beta, mitochondrial
P41252	Isoleucine--tRNA ligase, cytoplasmic OS=Homo sapiens GN=IARS PE=1 SV=2 - [SYIC_HUMAN]	53.149	14.26	17	19	34.0907	11.89	13	14	1262	144.406	6.15088	IARS	SYIC_HUMAN	Isoleucine--tRNA ligase, cytoplasmic
P54136	Arginine--tRNA ligase, cytoplasmic OS=Homo sapiens GN=RARS PE=1 SV=2 - [SYRC_HUMAN]	43.1336	24.85	15	16	34.7985	21.67	13	14	660	75.3309	6.68311	RARS	SYRC_HUMAN	Arginine--tRNA ligase, cytoplasmic
P50991	T-complex protein 1 subunit delta OS=Homo sapiens GN=CCT4 PE=1 SV=4 - [TCPD_HUMAN]	44.3058	34.14	14	17	28.8869	27.46	13	14	539	57.8878	7.82568	CCT4	TCPD_HUMAN	T-complex protein 1 subunit delta
Q5QJE6	Deoxynucleotidyltransferase terminal-interacting protein 2 OS=Homo sapiens GN=DNTTIP2 PE=1 SV=2 - [TDIF2_HUMAN]	5.05764	4.23	2	2	45.9408	19.58	10	14	756	84.4179	6.16357	DNTTIP2	TDIF2_HUMAN	Deoxynucleotidyltransferase terminal-interacting protein 2
P42765	3-ketoacyl-CoA thiolase, mitochondrial OS=Homo sapiens GN=ACAA2 PE=1 SV=2 - [THIM_HUMAN]	13.1003	23.17	8	17	17.5079	37.28	10	14	397	41.8976	8.08936	ACAA2	THIM_HUMAN	3-ketoacyl-CoA thiolase, mitochondrial
Q9Y2W1	Thyroid hormone receptor-associated protein 3 OS=Homo sapiens GN=THRAP3 PE=1 SV=2 - [TR150_HUMAN]	102.483	24.08	24	32	48.7396	15.39	11	14	955	108.601	10.1548	THRAP3	TR150_HUMAN	Thyroid hormone receptor-associated protein 3
Q9H3U1-2	Isoform 2 of Protein unc-45 homolog A OS=Homo sapiens GN=UNC45A - [UN45A_HUMAN]	56.9809	21.21	17	21	36.9342	15.39	12	14	929	101.611	6.06201	UNC45A	UN45A_HUMAN	Isoform 2 of Protein unc-45 homolog A
O14980	Exportin-1 OS=Homo sapiens GN=XPO1 PE=1 SV=1 - [XPO1_HUMAN]	16.0344	10.36	8	8	41.5697	14.19	11	14	1071	123.306	6.06201	XPO1	XPO1_HUMAN	Exportin-1
Q08J23-2	Isoform 2 of tRNA (cytosine(34)-C(5))-methyltransferase OS=Homo sapiens GN=NSUN2 - [NSUN2_HUMAN]	57.806	24.86	15	20	40.6615	18.31	11	14	732	82.3407	7.00537	NSUN2	NSUN2_HUMAN	Isoform 2 of tRNA (cytosine(34)-C(5))-methyltransferase
Q14203-3	Isoform 3 of Dynactin subunit 1 OS=Homo sapiens GN=DCTN1 - [DCTN1_HUMAN]	82.4195	22.01	24	28	40.4838	12.86	13	14	1236	136.735	5.40186	DCTN1	DCTN1_HUMAN	Isoform 3 of Dynactin subunit 1
TX190587953	from mammal_IgG.FASTA (MD5: 95e56dae5a2cb33224133fac902f279cd375c08793eb5e022138f9d909f99451) - [TX190587953_IGNORE]	33.0613	7.81	6	10	38.9271	10.51	7	14	666	73.2991	5.37646
TX27127160	from mammal_IgG.FASTA (MD5: 95e56dae5a2cb33224133fac902f279cd375c08793eb5e022138f9d909f99451) - [TX27127160_IGNORE]	10.2556	11.94	5	10	16.251	15.57	6	14	469	51.8228	8.03076
J3KTN0	Eukaryotic initiation factor 4A-I (Fragment) OS=Homo sapiens GN=EIF4A1 PE=1 SV=1 - [J3KTN0_HUMAN]	19.6011	60.68	7	13	22.9712	63.25	9	14	117	13.8972	5.14795	EIF4A1	J3KTN0_HUMAN	Eukaryotic initiation factor 4A-I (Fragment)
O14646-2	Isoform 2 of Chromodomain-helicase-DNA-binding protein 1 OS=Homo sapiens GN=CHD1 - [CHD1_HUMAN]					33.2688	9.3	12	14	1709	196.47	7.13721	CHD1	CHD1_HUMAN	Isoform 2 of Chromodomain-helicase-DNA-binding protein 1
Q9NW64-2	Isoform 2 of Pre-mRNA-splicing factor RBM22 OS=Homo sapiens GN=RBM22 - [RBM22_HUMAN]					13.421	24.8	8	14	371	41.1255	8.19189	RBM22	RBM22_HUMAN	Isoform 2 of Pre-mRNA-splicing factor RBM22
TX27881506	from mammal_IgG.FASTA (MD5: 95e56dae5a2cb33224133fac902f279cd375c08793eb5e022138f9d909f99451) - [TX27881506_IGNORE]	21.992	14.61	7	10	26.6852	12.68	8	13	623	71.2446	7.37158
P42025	Beta-centractin OS=Homo sapiens GN=ACTR1B PE=1 SV=1 - [ACTY_HUMAN]	20.1373	19.68	7	18	14.5307	23.14	7	13	376	42.2667	6.40479	ACTR1B	ACTY_HUMAN	Beta-centractin
P05023	Sodium/potassium-transporting ATPase subunit alpha-1 OS=Homo sapiens GN=ATP1A1 PE=1 SV=1 - [AT1A1_HUMAN]	14.4432	8.7	6	6	35.8245	14.96	11	13	1023	112.824	5.49072	ATP1A1	AT1A1_HUMAN	Sodium/potassium-transporting ATPase subunit alpha-1
Q9NVI7-2	Isoform 2 of ATPase family AAA domain-containing protein 3A OS=Homo sapiens GN=ATAD3A - [ATD3A_HUMAN]	7.44282	5.63	3	3	28.4284	24.4	12	13	586	66.1772	9.24658	ATAD3A	ATD3A_HUMAN	Isoform 2 of ATPase family AAA domain-containing protein 3A
Q9NYF8-2	Isoform 2 of Bcl-2-associated transcription factor 1 OS=Homo sapiens GN=BCLAF1 - [BCLF1_HUMAN]	42.632	14.92	12	20	30.9902	13.4	11	13	918	105.885	9.979	BCLAF1	BCLF1_HUMAN	Isoform 2 of Bcl-2-associated transcription factor 1
O43852-2	Isoform 2 of Calumenin OS=Homo sapiens GN=CALU - [CALU_HUMAN]	15.4026	19.05	6	13	24.7111	19.37	6	13	315	37.1114	4.58936	CALU	CALU_HUMAN	Isoform 2 of Calumenin
Q9HC52	Chromobox protein homolog 8 OS=Homo sapiens GN=CBX8 PE=1 SV=3 - [CBX8_HUMAN]	1.89975	18.77	6	6	14.2603	32.39	11	13	389	43.3694	9.90576	CBX8	CBX8_HUMAN	Chromobox protein homolog 8
Q15021	Condensin complex subunit 1 OS=Homo sapiens GN=NCAPD2 PE=1 SV=3 - [CND1_HUMAN]	47.0782	14.35	15	17	29.9669	12.42	12	13	1401	157.082	6.60986	NCAPD2	CND1_HUMAN	Condensin complex subunit 1
P41240	Tyrosine-protein kinase CSK OS=Homo sapiens GN=CSK PE=1 SV=1 - [CSK_HUMAN]	18.1863	21.78	9	11	15.5486	24.22	10	13	450	50.6717	7.06396	CSK	CSK_HUMAN	Tyrosine-protein kinase CSK
P61201	COP9 signalosome complex subunit 2 OS=Homo sapiens GN=COPS2 PE=1 SV=1 - [CSN2_HUMAN]	3.65353	19.86	8	8	11.6091	25.28	10	13	443	51.5641	5.52881	COPS2	CSN2_HUMAN	COP9 signalosome complex subunit 2
Q6P2E9	Enhancer of mRNA-decapping protein 4 OS=Homo sapiens GN=EDC4 PE=1 SV=1 - [EDC4_HUMAN]	47.962	16.13	15	17	30.5243	13.63	13	13	1401	151.567	5.85889	EDC4	EDC4_HUMAN	Enhancer of mRNA-decapping protein 4
P13804	Electron transfer flavoprotein subunit alpha, mitochondrial OS=Homo sapiens GN=ETFA PE=1 SV=1 - [ETFA_HUMAN]	21.5328	31.83	8	12	18.1212	29.43	8	13	333	35.0576	8.38232	ETFA	ETFA_HUMAN	Electron transfer flavoprotein subunit alpha, mitochondrial
Q9BVP2-2	Isoform 2 of Guanine nucleotide-binding protein-like 3 OS=Homo sapiens GN=GNL3 - [GNL3_HUMAN]	26.1056	17.32	8	10	37.2273	25.51	11	13	537	60.5025	8.79248	GNL3	GNL3_HUMAN	Isoform 2 of Guanine nucleotide-binding protein-like 3
O60506-2	Isoform 2 of Heterogeneous nuclear ribonucleoprotein Q OS=Homo sapiens GN=SYNCRIP - [HNRPQ_HUMAN]	7.09128	10.03	4	4	29.4398	22.11	8	13	588	65.6416	8.60205	SYNCRIP	HNRPQ_HUMAN	Isoform 2 of Heterogeneous nuclear ribonucleoprotein Q
P17931	Galectin-3 OS=Homo sapiens GN=LGALS3 PE=1 SV=5 - [LEG3_HUMAN]	5.88423	14.4	4	6	15.3337	27.2	7	13	250	26.1361	8.55811	LGALS3	LEG3_HUMAN	Galectin-3
P25205	DNA replication licensing factor MCM3 OS=Homo sapiens GN=MCM3 PE=1 SV=3 - [MCM3_HUMAN]	50.4056	26.24	19	24	25.8283	17.2	12	13	808	90.924	5.77002	MCM3	MCM3_HUMAN	DNA replication licensing factor MCM3
O15226	NF-kappa-B-repressing factor OS=Homo sapiens GN=NKRF PE=1 SV=2 - [NKRF_HUMAN]	17.8454	12.17	8	9	27.8436	15.94	11	13	690	77.6242	8.79248	NKRF	NKRF_HUMAN	NF-kappa-B-repressing factor
O75694-2	Isoform 2 of Nuclear pore complex protein Nup155 OS=Homo sapiens GN=NUP155 - [NU155_HUMAN]	34.295	9.01	8	13	32.4497	10.21	10	13	1332	148.921	6.34131	NUP155	NU155_HUMAN	Isoform 2 of Nuclear pore complex protein Nup155
P11182	Lipoamide acyltransferase component of branched-chain alpha-keto acid dehydrogenase complex, mitochondrial OS=Homo sapiens GN=DBT PE=1 SV=3 - [ODB2_HUMAN]	15.1661	18.67	9	11	9.20663	26.76	11	13	482	53.4529	8.51416	DBT	ODB2_HUMAN	Lipoamide acyltransferase component of branched-chain alpha-keto acid dehydrogenase complex, mitochondrial
Q15645	Pachytene checkpoint protein 2 homolog OS=Homo sapiens GN=TRIP13 PE=1 SV=2 - [PCH2_HUMAN]	18.19	25.23	9	11	23.3962	27.78	10	13	432	48.5205	6.0874	TRIP13	PCH2_HUMAN	Pachytene checkpoint protein 2 homolog
Q9Y520-4	Isoform 4 of Protein PRRC2C OS=Homo sapiens GN=PRRC2C - [PRC2C_HUMAN]	57.8901	10.08	20	23	22.8716	5.4	10	13	2817	308.419	9.0708	PRRC2C	PRC2C_HUMAN	Isoform 4 of Protein PRRC2C
P22102	Trifunctional purine biosynthetic protein adenosine-3 OS=Homo sapiens GN=GART PE=1 SV=1 - [PUR2_HUMAN]	37.6223	15.84	10	12	29.0313	10.99	11	13	1010	107.699	6.69775	GART	PUR2_HUMAN	Trifunctional purine biosynthetic protein adenosine-3
P17812	CTP synthase 1 OS=Homo sapiens GN=CTPS1 PE=1 SV=2 - [PYRG1_HUMAN]	27.203	14.72	10	11	34.1872	20.47	12	13	591	66.648	6.45557	CTPS1	PYRG1_HUMAN	CTP synthase 1
P35251-2	Isoform 2 of Replication factor C subunit 1 OS=Homo sapiens GN=RFC1 - [RFC1_HUMAN]	25.7167	9.33	10	11	28.7544	9.42	10	13	1147	128.104	9.36377	RFC1	RFC1_HUMAN	Isoform 2 of Replication factor C subunit 1
TX27545326	from mammal_IgG.FASTA (MD5: 95e56dae5a2cb33224133fac902f279cd375c08793eb5e022138f9d909f99451) - [TX27545326_IGNORE]	9.72773	19.22	7	8	8.37744	29.87	10	13	385	44.1132	6.22705
P56192	Methionine--tRNA ligase, cytoplasmic OS=Homo sapiens GN=MARS PE=1 SV=2 - [SYMC_HUMAN]	38.2365	17.78	11	16	27.8112	13.33	10	13	900	101.052	6.16357	MARS	SYMC_HUMAN	Methionine--tRNA ligase, cytoplasmic
P26640	Valine--tRNA ligase OS=Homo sapiens GN=VARS PE=1 SV=4 - [SYVC_HUMAN]	64.1275	17.17	18	22	41.4123	10.68	11	13	1264	140.387	7.59131	VARS	SYVC_HUMAN	Valine--tRNA ligase
Q13428-3	Isoform 3 of Treacle protein OS=Homo sapiens GN=TCOF1 - [TCOF_HUMAN]	25.0121	9.27	10	10	36.7695	12.22	13	13	1489	152.114	9.0415	TCOF1	TCOF_HUMAN	Isoform 3 of Treacle protein
Q00403	Transcription initiation factor IIB OS=Homo sapiens GN=GTF2B PE=1 SV=1 - [TF2B_HUMAN]	16.3672	34.49	9	13	15.5084	35.76	9	13	316	34.8106	8.35303	GTF2B	TF2B_HUMAN	Transcription initiation factor IIB
Q9H3N1	Thioredoxin-related transmembrane protein 1 OS=Homo sapiens GN=TMX1 PE=1 SV=1 - [TMX1_HUMAN]	14.785	23.21	8	9	17.46	23.57	8	13	280	31.7708	4.98291	TMX1	TMX1_HUMAN	Thioredoxin-related transmembrane protein 1
Q9H0D6-2	Isoform 2 of 5'-3' exoribonuclease 2 OS=Homo sapiens GN=XRN2 - [XRN2_HUMAN]	19.6284	13.04	7	7	33.9422	19.11	12	13	874	99.8981	8.01611	XRN2	XRN2_HUMAN	Isoform 2 of 5'-3' exoribonuclease 2
P49750	YLP motif-containing protein 1 OS=Homo sapiens GN=YLPM1 PE=1 SV=3 - [YLPM1_HUMAN]	58.1366	14.45	19	22	29.6418	8.87	13	13	1951	219.849	6.56592	YLPM1	YLPM1_HUMAN	YLP motif-containing protein 1
B1ANR0	Polyadenylate-binding protein OS=Homo sapiens GN=PABPC4 PE=1 SV=1 - [B1ANR0_HUMAN]	32.532	18.86	13	14	34.3028	20.65	12	13	615	67.9279	9.45166	PABPC4	B1ANR0_HUMAN	Polyadenylate-binding protein
A0A024RCR6	HLA-B associated transcript 3, isoform CRA_a OS=Homo sapiens GN=BAT3 PE=1 SV=1 - [A0A024RCR6_HUMAN]	6.39553	3.73	2	2	33.3916	11.99	10	13	1126	118.629	5.60498	BAT3	A0A024RCR6_HUMAN	HLA-B associated transcript 3, isoform CRA_a
P61956-2	Isoform 2 of Small ubiquitin-related modifier 2 OS=Homo sapiens GN=SUMO2 - [SUMO2_HUMAN]	16.0476	36.62	3	9	24.3087	36.62	3	13	71	8.106	5.41455	SUMO2	SUMO2_HUMAN	Isoform 2 of Small ubiquitin-related modifier 2
TX1870480	from mammal_IgG.FASTA (MD5: 95e56dae5a2cb33224133fac902f279cd375c08793eb5e022138f9d909f99451) - [TX1870480_IGNORE]	16.498	22.64	3	9	20.0521	22.64	3	13	106	11.6656	7.23975
I3L3Q7	Complement component 1 Q subcomponent-binding protein, mitochondrial (Fragment) OS=Homo sapiens GN=C1QBP PE=1 SV=1 - [I3L3Q7_HUMAN]	11.9851	27.12	3	10	22.0109	30.51	4	13	177	19.9936	4.22119	C1QBP	I3L3Q7_HUMAN	Complement component 1 Q subcomponent-binding protein, mitochondrial (Fragment)
TX254575019	from mammal_IgG.FASTA (MD5: 95e56dae5a2cb33224133fac902f279cd375c08793eb5e022138f9d909f99451) - [TX254575019_IGNORE]					11.2661	19.16	4	13	214	23.6744	6.66846
TX11612033	from mammal_IgG.FASTA (MD5: 95e56dae5a2cb33224133fac902f279cd375c08793eb5e022138f9d909f99451) - [TX11612033_IGNORE]					12.9029	30.61	2	13	98	10.9194	8.80713
O60664-4	Isoform 4 of Perilipin-3 OS=Homo sapiens GN=PLIN3 - [PLIN3_HUMAN]					21.764	37.2	10	13	422	45.7752	5.42725	PLIN3	PLIN3_HUMAN	Isoform 4 of Perilipin-3
P00505	Aspartate aminotransferase, mitochondrial OS=Homo sapiens GN=GOT2 PE=1 SV=3 - [AATM_HUMAN]	24.8635	26.98	12	18	23.4669	23.02	9	12	430	47.4873	9.01221	GOT2	AATM_HUMAN	Aspartate aminotransferase, mitochondrial
Q8WWM7	Ataxin-2-like protein OS=Homo sapiens GN=ATXN2L PE=1 SV=2 - [ATX2L_HUMAN]	50.856	17.95	13	20	34.0304	13.49	11	12	1075	113.304	8.5874	ATXN2L	ATX2L_HUMAN	Ataxin-2-like protein
Q53HL2	Borealin OS=Homo sapiens GN=CDCA8 PE=1 SV=2 - [BOREA_HUMAN]	4.32999	26.79	6	8	12.4701	43.57	10	12	280	31.3038	9.86182	CDCA8	BOREA_HUMAN	Borealin
TX34878777	from mammal_IgG.FASTA (MD5: 95e56dae5a2cb33224133fac902f279cd375c08793eb5e022138f9d909f99451) - [TX34878777_IGNORE]	28.6563	9.74	9	10	32.6184	15.69	11	12	975	113.592	5.93506
Q7L1Q6-2	Isoform 2 of Basic leucine zipper and W2 domain-containing protein 1 OS=Homo sapiens GN=BZW1 - [BZW1_HUMAN]	9.76165	15.86	7	8	13.4042	22.38	10	12	353	40.5128	6.45557	BZW1	BZW1_HUMAN	Isoform 2 of Basic leucine zipper and W2 domain-containing protein 1
Q7Z7K6-3	Isoform 3 of Centromere protein V OS=Homo sapiens GN=CENPV - [CENPV_HUMAN]	4.51885	24.63	4	4	18.4717	35.29	7	12	272	29.712	9.72998	CENPV	CENPV_HUMAN	Isoform 3 of Centromere protein V
O60716-13	Isoform 2A of Catenin delta-1 OS=Homo sapiens GN=CTNND1 - [CTND1_HUMAN]	33.4651	17.86	11	11	28.0299	17.63	11	12	879	97.9886	7.45947	CTNND1	CTND1_HUMAN	Isoform 2A of Catenin delta-1
Q9BQ39	ATP-dependent RNA helicase DDX50 OS=Homo sapiens GN=DDX50 PE=1 SV=1 - [DDX50_HUMAN]	22.1755	11.94	8	9	32.5766	11.67	8	12	737	82.5141	9.17334	DDX50	DDX50_HUMAN	ATP-dependent RNA helicase DDX50
O43143	Pre-mRNA-splicing factor ATP-dependent RNA helicase DHX15 OS=Homo sapiens GN=DHX15 PE=1 SV=2 - [DHX15_HUMAN]	15.8483	9.43	6	7	20.5228	14.09	9	12	795	90.8752	7.45947	DHX15	DHX15_HUMAN	Pre-mRNA-splicing factor ATP-dependent RNA helicase DHX15
Q96B26	Exosome complex component RRP43 OS=Homo sapiens GN=EXOSC8 PE=1 SV=1 - [EXOS8_HUMAN]	8.5243	17.03	4	7	13.6883	23.91	7	12	276	30.0203	5.30029	EXOSC8	EXOS8_HUMAN	Exosome complex component RRP43
Q8N163	Cell cycle and apoptosis regulator protein 2 OS=Homo sapiens GN=CCAR2 PE=1 SV=2 - [CCAR2_HUMAN]	41.7096	23.08	14	14	30.3342	16.36	12	12	923	102.838	5.22412	CCAR2	CCAR2_HUMAN	Cell cycle and apoptosis regulator protein 2
Q13601	KRR1 small subunit processome component homolog OS=Homo sapiens GN=KRR1 PE=1 SV=4 - [KRR1_HUMAN]	4.91181	8.14	3	3	18.2079	28.08	11	12	381	43.6377	9.77393	KRR1	KRR1_HUMAN	KRR1 small subunit processome component homolog
Q86UP2-2	Isoform 2 of Kinectin OS=Homo sapiens GN=KTN1 - [KTN1_HUMAN]	5.31133	1.69	2	2	25.0701	11.08	11	12	1300	149.519	5.70654	KTN1	KTN1_HUMAN	Isoform 2 of Kinectin
O75439	Mitochondrial-processing peptidase subunit beta OS=Homo sapiens GN=PMPCB PE=1 SV=2 - [MPPB_HUMAN]	15.3931	19.02	9	11	12.8574	20.25	11	12	489	54.3315	6.82959	PMPCB	MPPB_HUMAN	Mitochondrial-processing peptidase subunit beta
Q9Y314	Nitric oxide synthase-interacting protein OS=Homo sapiens GN=NOSIP PE=1 SV=1 - [NOSIP_HUMAN]	13.7851	40.53	9	12	8.90137	32.56	7	12	301	33.151	8.82178	NOSIP	NOSIP_HUMAN	Nitric oxide synthase-interacting protein
P36957	Dihydrolipoyllysine-residue succinyltransferase component of 2-oxoglutarate dehydrogenase complex, mitochondrial OS=Homo sapiens GN=DLST PE=1 SV=4 - [ODO2_HUMAN]	18.7406	11.48	5	8	21.8804	14.35	8	12	453	48.7245	8.95361	DLST	ODO2_HUMAN	Dihydrolipoyllysine-residue succinyltransferase component of 2-oxoglutarate dehydrogenase complex, mitochondrial
O75400-2	Isoform 2 of Pre-mRNA-processing factor 40 homolog A OS=Homo sapiens GN=PRPF40A - [PR40A_HUMAN]	8.86042	3.44	2	3	20.9502	10.97	8	12	930	105.86	7.98682	PRPF40A	PR40A_HUMAN	Isoform 2 of Pre-mRNA-processing factor 40 homolog A
P25786	Proteasome subunit alpha type-1 OS=Homo sapiens GN=PSMA1 PE=1 SV=1 - [PSA1_HUMAN]	20.6909	30.42	8	11	15.9068	33.08	10	12	263	29.5369	6.60986	PSMA1	PSA1_HUMAN	Proteasome subunit alpha type-1
Q9UNM6	26S proteasome non-ATPase regulatory subunit 13 OS=Homo sapiens GN=PSMD13 PE=1 SV=2 - [PSD13_HUMAN]	12.2748	29.26	10	14	14.2371	28.46	10	12	376	42.9181	5.80811	PSMD13	PSD13_HUMAN	26S proteasome non-ATPase regulatory subunit 13
P04843	Dolichyl-diphosphooligosaccharide--protein glycosyltransferase subunit 1 OS=Homo sapiens GN=RPN1 PE=1 SV=1 - [RPN1_HUMAN]	8.81554	6.26	3	3	28.9946	17.63	9	12	607	68.5268	6.37939	RPN1	RPN1_HUMAN	Dolichyl-diphosphooligosaccharide--protein glycosyltransferase subunit 1
Q9UBE0	SUMO-activating enzyme subunit 1 OS=Homo sapiens GN=SAE1 PE=1 SV=1 - [SAE1_HUMAN]	20.2767	18.79	6	9	22.2821	28.03	10	12	346	38.4256	5.30029	SAE1	SAE1_HUMAN	SUMO-activating enzyme subunit 1
Q9UHD8-7	Isoform 7 of Septin-9 OS=Homo sapiens GN=SEPT9 - [SEPT9_HUMAN]	13.9055	13.58	4	5	24.7132	14.29	8	12	567	63.4628	8.66064	2017-09-09	SEPT9_HUMAN	Isoform 7 of Septin-9
Q9BXP5-5	Isoform 5 of Serrate RNA effector molecule homolog OS=Homo sapiens GN=SRRT - [SRRT_HUMAN]	45.4217	18.71	14	18	28.3798	14.54	10	12	839	96.163	5.75732	SRRT	SRRT_HUMAN	Isoform 5 of Serrate RNA effector molecule homolog
Q08945	FACT complex subunit SSRP1 OS=Homo sapiens GN=SSRP1 PE=1 SV=1 - [SSRP1_HUMAN]	13.4868	6.91	5	5	27.5337	17.77	11	12	709	81.0244	6.87354	SSRP1	SSRP1_HUMAN	FACT complex subunit SSRP1
Q92973-2	Isoform 2 of Transportin-1 OS=Homo sapiens GN=TNPO1 - [TNPO1_HUMAN]	11.0399	8.2	4	5	34.2077	14.72	12	12	890	101.244	4.95752	TNPO1	TNPO1_HUMAN	Isoform 2 of Transportin-1
Q86VM9	Zinc finger CCCH domain-containing protein 18 OS=Homo sapiens GN=ZC3H18 PE=1 SV=2 - [ZCH18_HUMAN]	22.5755	11.12	7	8	36.3557	11.33	8	12	953	106.316	8.32373	ZC3H18	ZCH18_HUMAN	Zinc finger CCCH domain-containing protein 18
Q14966-3	Isoform 3 of Zinc finger protein 638 OS=Homo sapiens GN=ZNF638 - [ZN638_HUMAN]	8.33427	2.4	3	3	30.9317	7.97	12	12	1957	218.111	6.41748	ZNF638	ZN638_HUMAN	Isoform 3 of Zinc finger protein 638
Q8NFH5-2	Isoform 2 of Nucleoporin NUP53 OS=Homo sapiens GN=NUP35 - [NUP53_HUMAN]	7.05837	24.27	5	9	14.9976	24.92	6	12	309	33.0987	9.36377	NUP35	NUP53_HUMAN	Isoform 2 of Nucleoporin NUP53
F8W8R3	DNA polymerase delta subunit 2 OS=Homo sapiens GN=POLD2 PE=1 SV=1 - [F8W8R3_HUMAN]	11.0892	18.68	6	9	18.7678	27.03	9	12	455	49.5812	5.56689	POLD2	F8W8R3_HUMAN	DNA polymerase delta subunit 2
E9PQ61	Zinc finger CCCH domain-containing protein 11A OS=Homo sapiens GN=ZC3H11A PE=1 SV=1 - [E9PQ61_HUMAN]	16.178	12.12	6	6	32.0048	20.25	11	12	652	72.4873	8.63135	ZC3H11A	E9PQ61_HUMAN	Zinc finger CCCH domain-containing protein 11A
Q15555-4	Isoform 4 of Microtubule-associated protein RP/EB family member 2 OS=Homo sapiens GN=MAPRE2 - [MARE2_HUMAN]	24.7025	32.48	8	17	16.8447	32.48	7	12	274	30.6721	5.80811	MAPRE2	MARE2_HUMAN	Isoform 4 of Microtubule-associated protein RP/EB family member 2
TX90773	from mammal_IgG.FASTA (MD5: 95e56dae5a2cb33224133fac902f279cd375c08793eb5e022138f9d909f99451) - [TX90773_IGNORE]	14.2627	48.98	2	9	18.165	48.98	2	12	49	5.45847	4.90674
TX837311	from mammal_IgG.FASTA (MD5: 95e56dae5a2cb33224133fac902f279cd375c08793eb5e022138f9d909f99451) - [TX837311_IGNORE]	7.0832	23.77	2	9	16.9764	23.77	2	12	122	13.3415	9.15869
TX195942	from mammal_IgG.FASTA (MD5: 95e56dae5a2cb33224133fac902f279cd375c08793eb5e022138f9d909f99451) - [TX195942_IGNORE]	6.04925	19.01	2	6	18.7013	19.01	2	12	121	13.2793	8.39697
J3QT28	Mitotic checkpoint protein BUB3 (Fragment) OS=Homo sapiens GN=BUB3 PE=1 SV=1 - [J3QT28_HUMAN]	19.7394	35.97	9	11	15.3881	34.53	9	12	278	31.6837	8.1626	BUB3	J3QT28_HUMAN	Mitotic checkpoint protein BUB3 (Fragment)
K7ER96	Thioredoxin-like protein 1 (Fragment) OS=Homo sapiens GN=TXNL1 PE=1 SV=1 - [K7ER96_HUMAN]	11.137	22.42	7	9	14.2149	21.71	6	12	281	31.4453	4.83057	TXNL1	K7ER96_HUMAN	Thioredoxin-like protein 1 (Fragment)
Q9HCD5	Nuclear receptor coactivator 5 OS=Homo sapiens GN=NCOA5 PE=1 SV=2 - [NCOA5_HUMAN]					23.256	25.22	11	12	579	65.4965	9.59814	NCOA5	NCOA5_HUMAN	Nuclear receptor coactivator 5
Q9UMY1	Nucleolar protein 7 OS=Homo sapiens GN=NOL7 PE=1 SV=2 - [NOL7_HUMAN]					7.67028	20.62	5	12	257	29.4085	9.67139	NOL7	NOL7_HUMAN	Nucleolar protein 7
Q8WWQ0	PH-interacting protein OS=Homo sapiens GN=PHIP PE=1 SV=2 - [PHIP_HUMAN]					31.6024	7.14	11	12	1821	206.56	8.85107	PHIP	PHIP_HUMAN	PH-interacting protein
Q5JTH9-2	Isoform 2 of RRP12-like protein OS=Homo sapiens GN=RRP12 - [RRP12_HUMAN]					28.314	12.61	11	12	1197	132.625	8.67529	RRP12	RRP12_HUMAN	Isoform 2 of RRP12-like protein
Q9NWH9	SAFB-like transcription modulator OS=Homo sapiens GN=SLTM PE=1 SV=2 - [SLTM_HUMAN]					21.2355	11.22	10	12	1034	117.079	7.86963	SLTM	SLTM_HUMAN	SAFB-like transcription modulator
Q9NY93-2	Isoform 2 of Probable ATP-dependent RNA helicase DDX56 OS=Homo sapiens GN=DDX56 - [DDX56_HUMAN]					32.1419	20.32	10	12	507	57.2387	9.21729	DDX56	DDX56_HUMAN	Isoform 2 of Probable ATP-dependent RNA helicase DDX56
P05141	ADP/ATP translocase 2 OS=Homo sapiens GN=SLC25A5 PE=1 SV=7 - [ADT2_HUMAN]	6.64241	16.78	5	6	9.08975	28.19	9	11	298	32.8312	9.68604	SLC25A5	ADT2_HUMAN	ADP/ATP translocase 2
O00170	AH receptor-interacting protein OS=Homo sapiens GN=AIP PE=1 SV=2 - [AIP_HUMAN]	21.018	26.36	7	13	21.0956	26.36	7	11	330	37.6121	6.29053	AIP	AIP_HUMAN	AH receptor-interacting protein
O75828	Carbonyl reductase [NADPH] 3 OS=Homo sapiens GN=CBR3 PE=1 SV=3 - [CBR3_HUMAN]	20.6928	33.21	8	13	14.2152	35.02	8	11	277	30.8307	6.17627	CBR3	CBR3_HUMAN	Carbonyl reductase [NADPH] 3
Q7Z7K6	Centromere protein V OS=Homo sapiens GN=CENPV PE=1 SV=1 - [CENPV_HUMAN]	2.30109	25.45	4	4	9.52759	36	7	11	275	29.9271	9.72998	CENPV	CENPV_HUMAN	Centromere protein V
P53618	Coatomer subunit beta OS=Homo sapiens GN=COPB1 PE=1 SV=3 - [COPB_HUMAN]	41.8413	14.69	10	15	24.4647	10.28	8	11	953	107.074	6.04932	COPB1	COPB_HUMAN	Coatomer subunit beta
Q5RKV6	Exosome complex component MTR3 OS=Homo sapiens GN=EXOSC6 PE=1 SV=1 - [EXOS6_HUMAN]	27.9352	38.24	10	15	13.7574	37.87	9	11	272	28.2177	6.27783	EXOSC6	EXOS6_HUMAN	Exosome complex component MTR3
P35637-2	Isoform Short of RNA-binding protein FUS OS=Homo sapiens GN=FUS - [FUS_HUMAN]	6.44483	7.24	2	2	29.1926	12.76	5	11	525	53.3228	9.36377	FUS	FUS_HUMAN	Isoform Short of RNA-binding protein FUS
O76003	Glutaredoxin-3 OS=Homo sapiens GN=GLRX3 PE=1 SV=2 - [GLRX3_HUMAN]	1.99399	22.99	7	8	7.73208	26.87	9	11	335	37.4082	5.38916	GLRX3	GLRX3_HUMAN	Glutaredoxin-3
Q92522	Histone H1x OS=Homo sapiens GN=H1FX PE=1 SV=1 - [H1X_HUMAN]	9.91567	17.84	3	4	22.3422	29.11	6	11	213	22.4735	10.7554	H1FX	H1X_HUMAN	Histone H1x
P51610-2	Isoform 2 of Host cell factor 1 OS=Homo sapiens GN=HCFC1 - [HCFC1_HUMAN]	19.3315	6.51	8	9	21.3396	8.04	9	11	1966	201.724	7.45947	HCFC1	HCFC1_HUMAN	Isoform 2 of Host cell factor 1
Q9H0C8	Integrin-linked kinase-associated serine/threonine phosphatase 2C OS=Homo sapiens GN=ILKAP PE=1 SV=1 - [ILKAP_HUMAN]	25.0731	23.72	9	12	18.5909	21.17	8	11	392	42.8798	7.09326	ILKAP	ILKAP_HUMAN	Integrin-linked kinase-associated serine/threonine phosphatase 2C
P52732	Kinesin-like protein KIF11 OS=Homo sapiens GN=KIF11 PE=1 SV=2 - [KIF11_HUMAN]	171.947	33.52	38	58	28.5164	10.8	11	11	1056	119.085	5.64307	KIF11	KIF11_HUMAN	Kinesin-like protein KIF11
Q9NQ29	Putative RNA-binding protein Luc7-like 1 OS=Homo sapiens GN=LUC7L PE=1 SV=1 - [LUC7L_HUMAN]	5.99368	16.98	5	8	17.21	21.29	7	11	371	43.7013	9.92041	LUC7L	LUC7L_HUMAN	Putative RNA-binding protein Luc7-like 1
P78316	Nucleolar protein 14 OS=Homo sapiens GN=NOP14 PE=1 SV=3 - [NOP14_HUMAN]	11.3934	6.42	5	5	19.9401	11.44	10	11	857	97.6074	7.57666	NOP14	NOP14_HUMAN	Nucleolar protein 14
Q9NPF4	Probable tRNA N6-adenosine threonylcarbamoyltransferase OS=Homo sapiens GN=OSGEP PE=1 SV=1 - [OSGEP_HUMAN]	4.65242	13.13	4	7	13.4616	22.69	6	11	335	36.4033	6.354	OSGEP	OSGEP_HUMAN	Probable tRNA N6-adenosine threonylcarbamoyltransferase
O60216	Double-strand-break repair protein rad21 homolog OS=Homo sapiens GN=RAD21 PE=1 SV=2 - [RAD21_HUMAN]	8.59139	6.97	3	3	28.941	20.76	9	11	631	71.6447	4.65283	RAD21	RAD21_HUMAN	Double-strand-break repair protein rad21 homolog
Q14257	Reticulocalbin-2 OS=Homo sapiens GN=RCN2 PE=1 SV=1 - [RCN2_HUMAN]	14.0851	22.08	5	8	18.2854	35.02	9	11	317	36.8536	4.39893	RCN2	RCN2_HUMAN	Reticulocalbin-2
Q9P2E9-2	Isoform 1 of Ribosome-binding protein 1 OS=Homo sapiens GN=RRBP1 - [RRBP1_HUMAN]	25.6823	7.39	7	8	31.185	9.45	10	11	1407	152.098	8.66064	RRBP1	RRBP1_HUMAN	Isoform 1 of Ribosome-binding protein 1
Q92665	28S ribosomal protein S31, mitochondrial OS=Homo sapiens GN=MRPS31 PE=1 SV=3 - [RT31_HUMAN]	4.26075	15.19	5	6	9.98091	22.53	8	11	395	45.2905	9.29053	MRPS31	RT31_HUMAN	28S ribosomal protein S31, mitochondrial
Q9H9B4	Sideroflexin-1 OS=Homo sapiens GN=SFXN1 PE=1 SV=4 - [SFXN1_HUMAN]	7.40055	18.01	5	5	11.4531	29.81	8	11	322	35.5963	9.0708	SFXN1	SFXN1_HUMAN	Sideroflexin-1
Q9UQ35	Serine/arginine repetitive matrix protein 2 OS=Homo sapiens GN=SRRM2 PE=1 SV=2 - [SRRM2_HUMAN]	8.0051	1.53	3	3	35.0978	5.6	10	11	2752	299.438	12.0591	SRRM2	SRRM2_HUMAN	Serine/arginine repetitive matrix protein 2
Q8IX01-4	Isoform 4 of SURP and G-patch domain-containing protein 2 OS=Homo sapiens GN=SUGP2 - [SUGP2_HUMAN]	6.51962	4.56	3	3	24.47	13.59	10	11	1030	115.114	8.63135	SUGP2	SUGP2_HUMAN	Isoform 4 of SURP and G-patch domain-containing protein 2
Q01081	Splicing factor U2AF 35 kDa subunit OS=Homo sapiens GN=U2AF1 PE=1 SV=3 - [U2AF1_HUMAN]	5.87452	9.58	3	5	9.95011	18.33	5	11	240	27.8545	8.80713	U2AF1	U2AF1_HUMAN	Splicing factor U2AF 35 kDa subunit
O75179-6	Isoform 6 of Ankyrin repeat domain-containing protein 17 OS=Homo sapiens GN=ANKRD17 - [ANR17_HUMAN]	29.1445	6.42	9	12	24.7427	5.53	9	11	2352	246.598	6.68311	ANKRD17	ANR17_HUMAN	Isoform 6 of Ankyrin repeat domain-containing protein 17
B4DXW1	Actin-related protein 3 OS=Homo sapiens GN=ACTR3 PE=1 SV=1 - [B4DXW1_HUMAN]	12.7073	14.99	5	7	19.6223	29.97	8	11	367	41.9773	5.61768	ACTR3	B4DXW1_HUMAN	Actin-related protein 3
Q14669-4	Isoform 4 of E3 ubiquitin-protein ligase TRIP12 OS=Homo sapiens GN=TRIP12 - [TRIPC_HUMAN]	7.62074	2.38	3	3	32.3399	7.78	10	11	1722	191.954	6.49365	TRIP12	TRIPC_HUMAN	Isoform 4 of E3 ubiquitin-protein ligase TRIP12
E5RHW4	Erlin-2 (Fragment) OS=Homo sapiens GN=ERLIN2 PE=1 SV=1 - [E5RHW4_HUMAN]	4.02452	10.65	3	3	11.0566	25.44	8	11	338	37.7014	5.61768	ERLIN2	E5RHW4_HUMAN	Erlin-2 (Fragment)
P40938-2	Isoform 2 of Replication factor C subunit 3 OS=Homo sapiens GN=RFC3 - [RFC3_HUMAN]	14.2638	18.69	6	10	16.1985	19.67	6	11	305	34.7339	8.39697	RFC3	RFC3_HUMAN	Isoform 2 of Replication factor C subunit 3
P14324-2	Isoform 2 of Farnesyl pyrophosphate synthase OS=Homo sapiens GN=FDPS - [FPPS_HUMAN]	17.5447	15.86	5	13	21.2159	15.86	5	11	353	40.5066	5.17334	FDPS	FPPS_HUMAN	Isoform 2 of Farnesyl pyrophosphate synthase
Q12931-2	Isoform 2 of Heat shock protein 75 kDa, mitochondrial OS=Homo sapiens GN=TRAP1 - [TRAP1_HUMAN]	30.9144	11.21	6	10	30.5332	11.21	6	11	651	74.2207	7.86963	TRAP1	TRAP1_HUMAN	Isoform 2 of Heat shock protein 75 kDa, mitochondrial
B7Z645	Heterogeneous nuclear ribonucleoprotein Q OS=Homo sapiens GN=SYNCRIP PE=1 SV=1 - [B7Z645_HUMAN]	7.09128	12.72	4	4	20.3711	20.47	7	11	464	52.0142	9.15869	SYNCRIP	B7Z645_HUMAN	Heterogeneous nuclear ribonucleoprotein Q
J3KNL6	Protein transport protein Sec16A OS=Homo sapiens GN=SEC16A PE=1 SV=1 - [J3KNL6_HUMAN]	55.5895	11.46	16	18	23.7392	6.15	9	11	2357	251.738	5.79541	SEC16A	J3KNL6_HUMAN	Protein transport protein Sec16A
I3L0N3	Vesicle-fusing ATPase OS=Homo sapiens GN=NSF PE=1 SV=1 - [I3L0N3_HUMAN]	32.8401	17.73	12	14	28.2594	16.24	10	11	739	82.0398	6.81494	NSF	I3L0N3_HUMAN	Vesicle-fusing ATPase
F1T0I1	Protein transport protein Sec16A OS=Homo sapiens GN=SEC16A PE=1 SV=1 - [F1T0I1_HUMAN]	55.0347	11.48	16	18	23.7392	6.21	9	11	2334	249.328	5.84619	SEC16A	F1T0I1_HUMAN	Protein transport protein Sec16A
P49916-3	Isoform 3 of DNA ligase 3 OS=Homo sapiens GN=LIG3 - [DNLI3_HUMAN]	31.2515	12.69	9	9	24.9654	15.62	11	11	922	102.625	8.83643	LIG3	DNLI3_HUMAN	Isoform 3 of DNA ligase 3
A0A024R4E5	High density lipoprotein binding protein (Vigilin), isoform CRA_a OS=Homo sapiens GN=HDLBP PE=1 SV=1 - [A0A024R4E5_HUMAN]	47.5327	19.56	17	18	19.7989	12.3	11	11	1268	141.352	6.87354	HDLBP	A0A024R4E5_HUMAN	High density lipoprotein binding protein (Vigilin), isoform CRA_a
Q14137	Ribosome biogenesis protein BOP1 OS=Homo sapiens GN=BOP1 PE=1 SV=2 - [BOP1_HUMAN]					26.0375	19.03	11	11	746	83.5772	6.18896	BOP1	BOP1_HUMAN	Ribosome biogenesis protein BOP1
Q8NDD1-3	Isoform 3 of Uncharacterized protein C1orf131 OS=Homo sapiens GN=C1orf131 - [CA131_HUMAN]					15.3424	21.58	7	11	292	32.4623	9.87646	C1orf131	CA131_HUMAN	Isoform 3 of Uncharacterized protein C1orf131
P07305-2	Isoform 2 of Histone H1.0 OS=Homo sapiens GN=H1F0 - [H10_HUMAN]					13.3229	22.6	4	11	177	19.1553	10.8286	H1F0	H10_HUMAN	Isoform 2 of Histone H1.0
P07196	Neurofilament light polypeptide OS=Homo sapiens GN=NEFL PE=1 SV=3 - [NFL_HUMAN]					22.5966	18.6	9	11	543	61.4792	4.65283	NEFL	NFL_HUMAN	Neurofilament light polypeptide
Q9H9Y2	Ribosome production factor 1 OS=Homo sapiens GN=RPF1 PE=1 SV=2 - [RPF1_HUMAN]					8.83559	26.07	7	11	349	40.0861	10.0083	RPF1	RPF1_HUMAN	Ribosome production factor 1
TX315113423	from mammal_IgG.FASTA (MD5: 95e56dae5a2cb33224133fac902f279cd375c08793eb5e022138f9d909f99451) - [TX315113423_IGNORE]					37.4594	17.39	2	11	253	26.8994	8.27979
P12236	ADP/ATP translocase 3 OS=Homo sapiens GN=SLC25A6 PE=1 SV=4 - [ADT3_HUMAN]	4.25978	16.78	5	6	9.24284	24.5	8	10	298	32.8452	9.74463	SLC25A6	ADT3_HUMAN	ADP/ATP translocase 3
P52907	F-actin-capping protein subunit alpha-1 OS=Homo sapiens GN=CAPZA1 PE=1 SV=3 - [CAZA1_HUMAN]	5.78765	22.38	5	11	9.91761	19.93	5	10	286	32.9023	5.69385	CAPZA1	CAZA1_HUMAN	F-actin-capping protein subunit alpha-1
O95400	CD2 antigen cytoplasmic tail-binding protein 2 OS=Homo sapiens GN=CD2BP2 PE=1 SV=1 - [CD2B2_HUMAN]	11.5523	16.42	5	6	15.2626	25.51	8	10	341	37.6232	4.61475	CD2BP2	CD2B2_HUMAN	CD2 antigen cytoplasmic tail-binding protein 2
Q9Y3Y2-4	Isoform 3 of Chromatin target of PRMT1 protein OS=Homo sapiens GN=CHTOP - [CHTOP_HUMAN]	4.80202	14.36	2	3	5.43196	36.63	7	10	202	21.9048	11.9712	CHTOP	CHTOP_HUMAN	Isoform 3 of Chromatin target of PRMT1 protein
P09496-2	Isoform Non-brain of Clathrin light chain A OS=Homo sapiens GN=CLTA - [CLCA_HUMAN]	19.2034	21.56	4	10	12.8926	26.61	7	10	218	23.6474	4.52588	CLTA	CLCA_HUMAN	Isoform Non-brain of Clathrin light chain A
P09497-2	Isoform Non-brain of Clathrin light chain B OS=Homo sapiens GN=CLTB - [CLCB_HUMAN]	16.5226	31.28	11	13	11.8958	31.28	8	10	211	23.1671	4.69092	CLTB	CLCB_HUMAN	Isoform Non-brain of Clathrin light chain B
A5YKK6	CCR4-NOT transcription complex subunit 1 OS=Homo sapiens GN=CNOT1 PE=1 SV=2 - [CNOT1_HUMAN]	26.3984	5.81	11	11	25.5825	4.55	10	10	2376	266.768	7.10791	CNOT1	CNOT1_HUMAN	CCR4-NOT transcription complex subunit 1
P61962	DDB1- and CUL4-associated factor 7 OS=Homo sapiens GN=DCAF7 PE=1 SV=1 - [DCAF7_HUMAN]	6.55161	19.88	7	8	15.5863	21.64	7	10	342	38.9011	5.51611	DCAF7	DCAF7_HUMAN	DDB1- and CUL4-associated factor 7
P06132	Uroporphyrinogen decarboxylase OS=Homo sapiens GN=UROD PE=1 SV=2 - [DCUP_HUMAN]	12.0151	10.9	4	8	13.4705	19.62	6	10	367	40.7608	6.13818	UROD	DCUP_HUMAN	Uroporphyrinogen decarboxylase
Q96EY1	DnaJ homolog subfamily A member 3, mitochondrial OS=Homo sapiens GN=DNAJA3 PE=1 SV=2 - [DNJA3_HUMAN]	4.57023	10.21	6	9	15.6257	12.5	5	10	480	52.4555	9.26123	DNAJA3	DNJA3_HUMAN	DnaJ homolog subfamily A member 3, mitochondrial
P14625	Endoplasmin OS=Homo sapiens GN=HSP90B1 PE=1 SV=1 - [ENPL_HUMAN]	33.9551	10.83	9	13	30.8864	7.72	7	10	803	92.4113	4.84326	HSP90B1	ENPL_HUMAN	Endoplasmin
Q9BTY7	Protein HGH1 homolog OS=Homo sapiens GN=HGH1 PE=1 SV=1 - [HGH1_HUMAN]	17.3815	21.54	9	9	18.4479	24.62	10	10	390	42.1027	4.80518	HGH1	HGH1_HUMAN	Protein HGH1 homolog
Q8N335	Glycerol-3-phosphate dehydrogenase 1-like protein OS=Homo sapiens GN=GPD1L PE=1 SV=1 - [GPD1L_HUMAN]	3.61867	17.09	6	7	6.17128	23.36	8	10	351	38.3939	7.02002	GPD1L	GPD1L_HUMAN	Glycerol-3-phosphate dehydrogenase 1-like protein
Q9BUJ2-3	Isoform 3 of Heterogeneous nuclear ribonucleoprotein U-like protein 1 OS=Homo sapiens GN=HNRNPUL1 - [HNRL1_HUMAN]	12.0047	6.78	3	3	32.0221	15.82	10	10	752	84.4472	9.14404	HNRNPUL1	HNRL1_HUMAN	Isoform 3 of Heterogeneous nuclear ribonucleoprotein U-like protein 1
Q9Y6M1-1	Isoform 2 of Insulin-like growth factor 2 mRNA-binding protein 2 OS=Homo sapiens GN=IGF2BP2 - [IF2B2_HUMAN]	14.0879	9.71	4	6	21.5264	17.81	7	10	556	61.8043	8.25049	IGF2BP2	IF2B2_HUMAN	Isoform 2 of Insulin-like growth factor 2 mRNA-binding protein 2
Q8TEX9	Importin-4 OS=Homo sapiens GN=IPO4 PE=1 SV=2 - [IPO4_HUMAN]	18.1724	5.83	5	6	22.4487	9.25	8	10	1081	118.64	4.95752	IPO4	IPO4_HUMAN	Importin-4
Q15181	Inorganic pyrophosphatase OS=Homo sapiens GN=PPA1 PE=1 SV=2 - [IPYR_HUMAN]	4.02595	15.92	3	3	7.15631	27.34	7	10	289	32.6392	5.85889	PPA1	IPYR_HUMAN	Inorganic pyrophosphatase
Q9ULR0	Pre-mRNA-splicing factor ISY1 homolog OS=Homo sapiens GN=ISY1 PE=1 SV=3 - [ISY1_HUMAN]	8.54525	21.4	7	9	6.60934	20.7	7	10	285	32.9719	5.17334	ISY1	ISY1_HUMAN	Pre-mRNA-splicing factor ISY1 homolog
O60271-4	Isoform 4 of C-Jun-amino-terminal kinase-interacting protein 4 OS=Homo sapiens GN=SPAG9 - [JIP4_HUMAN]	28.6561	10.86	10	11	23.0605	9.49	9	10	1307	144.592	5.17334	SPAG9	JIP4_HUMAN	Isoform 4 of C-Jun-amino-terminal kinase-interacting protein 4
P55081	Microfibrillar-associated protein 1 OS=Homo sapiens GN=MFAP1 PE=1 SV=2 - [MFAP1_HUMAN]	17.0133	18.22	6	8	29.6273	21.64	7	10	439	51.9266	4.98291	MFAP1	MFAP1_HUMAN	Microfibrillar-associated protein 1
O94776	Metastasis-associated protein MTA2 OS=Homo sapiens GN=MTA2 PE=1 SV=1 - [MTA2_HUMAN]	33.2381	20.06	12	12	25.4345	18.41	9	10	668	74.9757	9.65674	MTA2	MTA2_HUMAN	Metastasis-associated protein MTA2
P04637-4	Isoform 4 of Cellular tumor antigen p53 OS=Homo sapiens GN=TP53 - [P53_HUMAN]	6.41438	19.21	7	7	22.8593	20.9	8	10	354	39.2953	7.86963	TP53	P53_HUMAN	Isoform 4 of Cellular tumor antigen p53
Q86YP4	Transcriptional repressor p66-alpha OS=Homo sapiens GN=GATAD2A PE=1 SV=1 - [P66A_HUMAN]	41.1385	34.12	13	15	25.9444	21.64	9	10	633	68.0205	9.93506	GATAD2A	P66A_HUMAN	Transcriptional repressor p66-alpha
P48634	Protein PRRC2A OS=Homo sapiens GN=PRRC2A PE=1 SV=3 - [PRC2A_HUMAN]	52.0733	13.4	17	18	29.4077	7.28	9	10	2157	228.724	9.45166	PRRC2A	PRC2A_HUMAN	Protein PRRC2A
O94906-2	Isoform 2 of Pre-mRNA-processing factor 6 OS=Homo sapiens GN=PRPF6 - [PRP6_HUMAN]	31.404	10.21	10	12	21.8137	10.1	8	10	901	102.364	8.26514	PRPF6	PRP6_HUMAN	Isoform 2 of Pre-mRNA-processing factor 6
Q16769	Glutaminyl-peptide cyclotransferase OS=Homo sapiens GN=QPCT PE=1 SV=1 - [QPCT_HUMAN]	5.04661	9.97	3	6	9.23114	13.85	4	10	361	40.8508	6.60986	QPCT	QPCT_HUMAN	Glutaminyl-peptide cyclotransferase
P49756	RNA-binding protein 25 OS=Homo sapiens GN=RBM25 PE=1 SV=3 - [RBM25_HUMAN]	16.5882	9.25	7	7	24.9741	13.29	9	10	843	100.124	6.31592	RBM25	RBM25_HUMAN	RNA-binding protein 25
P35250	Replication factor C subunit 2 OS=Homo sapiens GN=RFC2 PE=1 SV=3 - [RFC2_HUMAN]	10.5133	18.08	6	8	13.8761	24.86	8	10	354	39.1321	6.44287	RFC2	RFC2_HUMAN	Replication factor C subunit 2
Q96P16-3	Isoform 2 of Regulation of nuclear pre-mRNA domain-containing protein 1A OS=Homo sapiens GN=RPRD1A - [RPR1A_HUMAN]	6.39677	19.2	5	5	10.6357	32.61	9	10	276	31.6052	7.07861	RPRD1A	RPR1A_HUMAN	Isoform 2 of Regulation of nuclear pre-mRNA domain-containing protein 1A
Q9NQG5	Regulation of nuclear pre-mRNA domain-containing protein 1B OS=Homo sapiens GN=RPRD1B PE=1 SV=1 - [RPR1B_HUMAN]	7.32996	16.56	4	7	16.397	16.56	4	10	326	36.8772	5.97314	RPRD1B	RPR1B_HUMAN	Regulation of nuclear pre-mRNA domain-containing protein 1B
P23246	Splicing factor, proline- and glutamine-rich OS=Homo sapiens GN=SFPQ PE=1 SV=2 - [SFPQ_HUMAN]	32.2447	16.12	10	13	25.2794	14.29	9	10	707	76.1016	9.43701	SFPQ	SFPQ_HUMAN	Splicing factor, proline- and glutamine-rich
P42285	Superkiller viralicidic activity 2-like 2 OS=Homo sapiens GN=SKIV2L2 PE=1 SV=3 - [SK2L2_HUMAN]	17.7935	8.35	8	8	15.4241	10.27	9	10	1042	117.729	6.52197	SKIV2L2	SK2L2_HUMAN	Superkiller viralicidic activity 2-like 2
Q16637-3	Isoform SMN-delta7 of Survival motor neuron protein OS=Homo sapiens GN=SMN1 - [SMN_HUMAN]	11.4968	23.4	6	12	13.8149	19.86	5	10	282	30.4308	5.52881	SMN1	SMN_HUMAN	Isoform SMN-delta7 of Survival motor neuron protein
P26639	Threonine--tRNA ligase, cytoplasmic OS=Homo sapiens GN=TARS PE=1 SV=3 - [SYTC_HUMAN]	21.1531	11.76	9	9	25.8208	14.25	10	10	723	83.3819	6.66846	TARS	SYTC_HUMAN	Threonine--tRNA ligase, cytoplasmic
Q99426	Tubulin-folding cofactor B OS=Homo sapiens GN=TBCB PE=1 SV=2 - [TBCB_HUMAN]	17.3989	39.34	12	15	10.3218	34.02	10	10	244	27.3085	5.14795	TBCB	TBCB_HUMAN	Tubulin-folding cofactor B
Q86V81	THO complex subunit 4 OS=Homo sapiens GN=ALYREF PE=1 SV=3 - [THOC4_HUMAN]	9.62783	11.28	2	4	23.806	24.9	4	10	257	26.8716	11.1509	ALYREF	THOC4_HUMAN	THO complex subunit 4
Q12888	Tumor suppressor p53-binding protein 1 OS=Homo sapiens GN=TP53BP1 PE=1 SV=2 - [TP53B_HUMAN]	17.388	5.78	6	6	23.8035	9.28	10	10	1972	213.443	4.70361	TP53BP1	TP53B_HUMAN	Tumor suppressor p53-binding protein 1
P45974-2	Isoform Short of Ubiquitin carboxyl-terminal hydrolase 5 OS=Homo sapiens GN=USP5 - [UBP5_HUMAN]	34.8405	14.61	8	11	30.1631	11.5	7	10	835	93.2484	5.08447	USP5	UBP5_HUMAN	Isoform Short of Ubiquitin carboxyl-terminal hydrolase 5
Q6RFH5-2	Isoform 2 of WD repeat-containing protein 74 OS=Homo sapiens GN=WDR74 - [WDR74_HUMAN]	4.54863	11.75	4	4	16.7731	24.04	7	10	366	40.1825	8.38232	WDR74	WDR74_HUMAN	Isoform 2 of WD repeat-containing protein 74
Q9HAV4	Exportin-5 OS=Homo sapiens GN=XPO5 PE=1 SV=1 - [XPO5_HUMAN]	11.8861	5.15	4	5	16.4793	8.47	8	10	1204	136.222	5.79541	XPO5	XPO5_HUMAN	Exportin-5
P52701-3	Isoform 3 of DNA mismatch repair protein Msh6 OS=Homo sapiens GN=MSH6 - [MSH6_HUMAN]	29.2601	11.95	11	11	18.2955	11.22	10	10	1230	137.87	7.06396	MSH6	MSH6_HUMAN	Isoform 3 of DNA mismatch repair protein Msh6
Q15020-4	Isoform 4 of Squamous cell carcinoma antigen recognized by T-cells 3 OS=Homo sapiens GN=SART3 - [SART3_HUMAN]	47.232	17.04	11	12	31.9635	15.53	9	10	927	105.517	5.5542	SART3	SART3_HUMAN	Isoform 4 of Squamous cell carcinoma antigen recognized by T-cells 3
Q15233-2	Isoform 2 of Non-POU domain-containing octamer-binding protein OS=Homo sapiens GN=NONO - [NONO_HUMAN]	35.7528	21.2	7	12	28.997	21.2	7	10	382	43.8381	8.63135	NONO	NONO_HUMAN	Isoform 2 of Non-POU domain-containing octamer-binding protein
E9PKG1	Protein arginine N-methyltransferase 1 OS=Homo sapiens GN=PRMT1 PE=1 SV=1 - [E9PKG1_HUMAN]	63.2785	48	15	38	9.50125	20.31	5	10	325	37.6848	6.15088	PRMT1	E9PKG1_HUMAN	Protein arginine N-methyltransferase 1
O14974-5	Isoform 5 of Protein phosphatase 1 regulatory subunit 12A OS=Homo sapiens GN=PPP1R12A - [MYPT1_HUMAN]	21.5863	12.3	10	10	25.6858	14	10	10	943	105.577	5.37646	PPP1R12A	MYPT1_HUMAN	Isoform 5 of Protein phosphatase 1 regulatory subunit 12A
A0A087X253	AP-2 complex subunit beta OS=Homo sapiens GN=AP2B1 PE=1 SV=1 - [A0A087X253_HUMAN]	21.7215	10.41	9	9	18.9846	10.51	10	10	913	101.268	5.2876	AP2B1	A0A087X253_HUMAN	AP-2 complex subunit beta
TX51593434	from mammal_IgG.FASTA (MD5: 95e56dae5a2cb33224133fac902f279cd375c08793eb5e022138f9d909f99451) - [TX51593434_IGNORE]	6.37684	8.49	3	6	12.1754	12.1	4	10	471	52.2249	7.88428
TX428229103	from mammal_IgG.FASTA (MD5: 95e56dae5a2cb33224133fac902f279cd375c08793eb5e022138f9d909f99451) - [TX428229103_IGNORE]	18.3224	16.45	3	10	15.3026	16.45	3	10	231	24.8332	7.6499
TX230501	from mammal_IgG.FASTA (MD5: 95e56dae5a2cb33224133fac902f279cd375c08793eb5e022138f9d909f99451) - [TX230501_IGNORE]	9.77457	10.41	2	8	12.6309	10.41	2	10	221	23.5335	8.68994
H0YMD0	Annexin (Fragment) OS=Homo sapiens GN=ANXA2 PE=1 SV=1 - [H0YMD0_HUMAN]	14.6194	33.04	7	10	16.1559	40.09	9	10	227	25.326	5.97314	ANXA2	H0YMD0_HUMAN	Annexin (Fragment)
Q5H909	Melanoma-associated antigen D2 OS=Homo sapiens GN=MAGED2 PE=1 SV=2 - [Q5H909_HUMAN]	30.8816	22.11	8	9	19.7395	23.3	8	10	588	63.1004	9.34912	MAGED2	Q5H909_HUMAN	Melanoma-associated antigen D2
U3KQC1	WD repeat-containing protein 18 (Fragment) OS=Homo sapiens GN=WDR18 PE=1 SV=1 - [U3KQC1_HUMAN]	8.45967	18.27	8	8	16.9576	18.27	8	10	394	43.32	6.85889	WDR18	U3KQC1_HUMAN	WD repeat-containing protein 18 (Fragment)
A0A0A0MRM8	Unconventional myosin-VI OS=Homo sapiens GN=MYO6 PE=1 SV=1 - [A0A0A0MRM8_HUMAN]	43.7948	12.93	12	15	25.7098	9.1	8	10	1253	144.924	8.55811	MYO6	A0A0A0MRM8_HUMAN	Unconventional myosin-VI
A8MQ02	Afadin OS=Homo sapiens GN=AFDN PE=1 SV=2 - [A8MQ02_HUMAN]	29.0577	8.2	10	12	22.9054	6.46	8	10	1781	201.68	6.50732	AFDN	A8MQ02_HUMAN	Afadin
Q9NY61	Protein AATF OS=Homo sapiens GN=AATF PE=1 SV=1 - [AATF_HUMAN]					25.66	24.11	9	10	560	63.0943	4.94482	AATF	AATF_HUMAN	Protein AATF
Q03701	CCAAT/enhancer-binding protein zeta OS=Homo sapiens GN=CEBPZ PE=1 SV=3 - [CEBPZ_HUMAN]					27.3488	11.76	10	10	1054	120.898	5.93506	CEBPZ	CEBPZ_HUMAN	CCAAT/enhancer-binding protein zeta
O00566	U3 small nucleolar ribonucleoprotein protein MPP10 OS=Homo sapiens GN=MPHOSPH10 PE=1 SV=2 - [MPP10_HUMAN]					29.5524	13.07	8	10	681	78.8157	4.85596	MPHOSPH10	MPP10_HUMAN	U3 small nucleolar ribonucleoprotein protein MPP10
Q9Y265	RuvB-like 1 OS=Homo sapiens GN=RUVBL1 PE=1 SV=1 - [RUVB1_HUMAN]					4.9056	26.54	9	10	456	50.1963	6.41748	RUVBL1	RUVB1_HUMAN	RuvB-like 1
P17480-2	Isoform UBF2 of Nucleolar transcription factor 1 OS=Homo sapiens GN=UBTF - [UBF1_HUMAN]					20.4664	12.52	8	10	727	84.8838	5.5542	UBTF	UBF1_HUMAN	Isoform UBF2 of Nucleolar transcription factor 1
TX209447469	from mammal_IgG.FASTA (MD5: 95e56dae5a2cb33224133fac902f279cd375c08793eb5e022138f9d909f99451) - [TX209447469_IGNORE]					7.9827	12.68	2	10	213	23.0371	7.29834
TX367460167	from mammal_IgG.FASTA (MD5: 95e56dae5a2cb33224133fac902f279cd375c08793eb5e022138f9d909f99451) - [TX367460167_IGNORE]					23.5196	27.06	3	10	218	23.8754	5.021
TX7439066	from mammal_IgG.FASTA (MD5: 95e56dae5a2cb33224133fac902f279cd375c08793eb5e022138f9d909f99451) - [TX7439066_IGNORE]					14.4594	32.67	2	10	101	11.0163	8.48486
TX13400008	from mammal_IgG.FASTA (MD5: 95e56dae5a2cb33224133fac902f279cd375c08793eb5e022138f9d909f99451) - [TX13400008_IGNORE]					6.80367	15.42	2	10	214	23.8896	6.55127
Q9BTE6	Alanyl-tRNA editing protein Aarsd1 OS=Homo sapiens GN=AARSD1 PE=1 SV=2 - [AASD1_HUMAN]	10.672	19.9	7	9	17.8002	27.91	9	9	412	45.4513	6.41748	AARSD1	AASD1_HUMAN	Alanyl-tRNA editing protein Aarsd1
O96019-2	Isoform 2 of Actin-like protein 6A OS=Homo sapiens GN=ACTL6A - [ACL6A_HUMAN]	11.4456	18.86	6	9	13.067	23	7	9	387	43.2084	6.13818	ACTL6A	ACL6A_HUMAN	Isoform 2 of Actin-like protein 6A
O95433	Activator of 90 kDa heat shock protein ATPase homolog 1 OS=Homo sapiens GN=AHSA1 PE=1 SV=1 - [AHSA1_HUMAN]	15.8998	28.4	11	15	10.3345	20.71	8	9	338	38.2503	5.52881	AHSA1	AHSA1_HUMAN	Activator of 90 kDa heat shock protein ATPase homolog 1
Q9NQW6-2	Isoform 2 of Anillin OS=Homo sapiens GN=ANLN - [ANLN_HUMAN]	14.125	5.98	4	6	18.1886	9.57	7	9	1087	119.942	8.1626	ANLN	ANLN_HUMAN	Isoform 2 of Anillin
Q9BXS5	AP-1 complex subunit mu-1 OS=Homo sapiens GN=AP1M1 PE=1 SV=3 - [AP1M1_HUMAN]	11.3939	19.62	7	9	7.01631	19.62	7	9	423	48.5561	7.29834	AP1M1	AP1M1_HUMAN	AP-1 complex subunit mu-1
P50993	Sodium/potassium-transporting ATPase subunit alpha-2 OS=Homo sapiens GN=ATP1A2 PE=1 SV=1 - [AT1A2_HUMAN]	5.73429	3.63	2	2	21.4057	9.12	6	9	1020	112.193	5.65576	ATP1A2	AT1A2_HUMAN	Sodium/potassium-transporting ATPase subunit alpha-2
Q5T9A4	ATPase family AAA domain-containing protein 3B OS=Homo sapiens GN=ATAD3B PE=1 SV=1 - [ATD3B_HUMAN]	7.44282	5.09	3	3	19.8469	16.36	9	9	648	72.5273	9.20264	ATAD3B	ATD3B_HUMAN	ATPase family AAA domain-containing protein 3B
Q96GD4	Aurora kinase B OS=Homo sapiens GN=AURKB PE=1 SV=3 - [AURKB_HUMAN]	6.08088	12.79	4	6	12.7606	23.84	7	9	344	39.2856	9.29053	AURKB	AURKB_HUMAN	Aurora kinase B
Q6PK04	Coiled-coil domain-containing protein 137 OS=Homo sapiens GN=CCDC137 PE=1 SV=1 - [CC137_HUMAN]	4.70651	24.91	6	7	0	31.49	7	9	289	33.2111	10.9312	CCDC137	CC137_HUMAN	Coiled-coil domain-containing protein 137
Q00535	Cyclin-dependent-like kinase 5 OS=Homo sapiens GN=CDK5 PE=1 SV=3 - [CDK5_HUMAN]	13.0993	20.89	6	9	11.5511	18.49	6	9	292	33.2832	7.66455	CDK5	CDK5_HUMAN	Cyclin-dependent-like kinase 5
Q15003	Condensin complex subunit 2 OS=Homo sapiens GN=NCAPH PE=1 SV=3 - [CND2_HUMAN]	31.9112	19.84	12	15	23.3939	12.69	8	9	741	82.5113	5.05908	NCAPH	CND2_HUMAN	Condensin complex subunit 2
P38432	Coilin OS=Homo sapiens GN=COIL PE=1 SV=1 - [COIL_HUMAN]	4.99381	4.69	2	2	26.5824	18.58	8	9	576	62.5699	9.0708	COIL	COIL_HUMAN	Coilin
P53621	Coatomer subunit alpha OS=Homo sapiens GN=COPA PE=1 SV=2 - [COPA_HUMAN]	48.0712	17.08	17	20	21.1094	8.42	8	9	1224	138.258	7.66455	COPA	COPA_HUMAN	Coatomer subunit alpha
Q05048	Cleavage stimulation factor subunit 1 OS=Homo sapiens GN=CSTF1 PE=1 SV=1 - [CSTF1_HUMAN]	8.95383	11.14	4	6	13.1227	17.17	6	9	431	48.3267	6.58057	CSTF1	CSTF1_HUMAN	Cleavage stimulation factor subunit 1
Q9P013	Spliceosome-associated protein CWC15 homolog OS=Homo sapiens GN=CWC15 PE=1 SV=2 - [CWC15_HUMAN]	1.87616	13.97	4	4	3.94034	22.27	6	9	229	26.6083	5.70654	CWC15	CWC15_HUMAN	Spliceosome-associated protein CWC15 homolog
P51659	Peroxisomal multifunctional enzyme type 2 OS=Homo sapiens GN=HSD17B4 PE=1 SV=3 - [DHB4_HUMAN]	16.8239	11.55	7	10	15.9211	15.35	9	9	736	79.6363	8.83643	HSD17B4	DHB4_HUMAN	Peroxisomal multifunctional enzyme type 2
Q00796	Sorbitol dehydrogenase OS=Homo sapiens GN=SORD PE=1 SV=4 - [DHSO_HUMAN]	12.3866	18.49	7	11	6.53508	18.49	7	9	357	38.2998	7.97217	SORD	DHSO_HUMAN	Sorbitol dehydrogenase
P28340	DNA polymerase delta catalytic subunit OS=Homo sapiens GN=POLD1 PE=1 SV=2 - [DPOD1_HUMAN]	21.9101	8.49	10	11	12.5481	7.32	8	9	1107	123.553	7.03467	POLD1	DPOD1_HUMAN	DNA polymerase delta catalytic subunit
Q9BS26	Endoplasmic reticulum resident protein 44 OS=Homo sapiens GN=ERP44 PE=1 SV=1 - [ERP44_HUMAN]	6.01293	17.98	7	7	17.5071	20.2	8	9	406	46.9414	5.26221	ERP44	ERP44_HUMAN	Endoplasmic reticulum resident protein 44
Q9NSI2-2	Isoform B of Protein FAM207A OS=Homo sapiens GN=FAM207A - [F207A_HUMAN]	1.9791	10.23	2	2	8.99826	29.3	8	9	215	23.93	10.8579	FAM207A	F207A_HUMAN	Isoform B of Protein FAM207A
Q96AE4	Far upstream element-binding protein 1 OS=Homo sapiens GN=FUBP1 PE=1 SV=3 - [FUBP1_HUMAN]	38.1773	25.78	12	15	24.0308	14.75	8	9	644	67.5185	7.60596	FUBP1	FUBP1_HUMAN	Far upstream element-binding protein 1
P63092	Guanine nucleotide-binding protein G(s) subunit alpha isoforms short OS=Homo sapiens GN=GNAS PE=1 SV=1 - [GNAS2_HUMAN]	7.2154	14.97	5	6	10.4891	17.77	5	9	394	45.6359	5.8208	GNAS	GNAS2_HUMAN	Guanine nucleotide-binding protein G(s) subunit alpha isoforms short
Q5T3I0	G patch domain-containing protein 4 OS=Homo sapiens GN=GPATCH4 PE=1 SV=2 - [GPTC4_HUMAN]	7.56839	9.64	2	2	22.912	26.01	7	9	446	50.3508	9.62744	GPATCH4	GPTC4_HUMAN	G patch domain-containing protein 4
O75874	Isocitrate dehydrogenase [NADP] cytoplasmic OS=Homo sapiens GN=IDH1 PE=1 SV=2 - [IDHC_HUMAN]	7.4838	12.56	5	6	4.74753	21.5	9	9	414	46.6295	7.00537	IDH1	IDHC_HUMAN	Isocitrate dehydrogenase [NADP] cytoplasmic
Q13557-12	Isoform Delta 12 of Calcium/calmodulin-dependent protein kinase type II subunit delta OS=Homo sapiens GN=CAMK2D - [KCC2D_HUMAN]	1.6368	12.76	5	5	6.7585	18.62	8	9	478	54.0794	7.12256	CAMK2D	KCC2D_HUMAN	Isoform Delta 12 of Calcium/calmodulin-dependent protein kinase type II subunit delta
O60256	Phosphoribosyl pyrophosphate synthase-associated protein 2 OS=Homo sapiens GN=PRPSAP2 PE=1 SV=1 - [KPRB_HUMAN]	14.2387	21.68	8	12	11.9611	20.6	7	9	369	40.8994	7.44482	PRPSAP2	KPRB_HUMAN	Phosphoribosyl pyrophosphate synthase-associated protein 2
P46821	Microtubule-associated protein 1B OS=Homo sapiens GN=MAP1B PE=1 SV=2 - [MAP1B_HUMAN]	219.602	32.66	59	73	15.7448	4.62	8	9	2468	270.468	4.80518	MAP1B	MAP1B_HUMAN	Microtubule-associated protein 1B
O95983	Methyl-CpG-binding domain protein 3 OS=Homo sapiens GN=MBD3 PE=1 SV=1 - [MBD3_HUMAN]	23.5186	30.93	8	13	10.7144	28.18	8	9	291	32.8233	5.33838	MBD3	MBD3_HUMAN	Methyl-CpG-binding domain protein 3
P36507	Dual specificity mitogen-activated protein kinase kinase 2 OS=Homo sapiens GN=MAP2K2 PE=1 SV=1 - [MP2K2_HUMAN]	13.4746	16.5	6	9	14.8439	17	7	9	400	44.3961	6.55127	MAP2K2	MP2K2_HUMAN	Dual specificity mitogen-activated protein kinase kinase 2
P42345	Serine/threonine-protein kinase mTOR OS=Homo sapiens GN=MTOR PE=1 SV=1 - [MTOR_HUMAN]	12.026	2.82	5	5	20.0082	4.59	8	9	2549	288.707	7.1665	MTOR	MTOR_HUMAN	Serine/threonine-protein kinase mTOR
Q9Y697-2	Isoform Cytoplasmic of Cysteine desulfurase, mitochondrial OS=Homo sapiens GN=NFS1 - [NFS1_HUMAN]	10.2295	16.88	5	6	11.7962	23.17	8	9	397	43.9894	7.10791	NFS1	NFS1_HUMAN	Isoform Cytoplasmic of Cysteine desulfurase, mitochondrial
Q96C36	Pyrroline-5-carboxylate reductase 2 OS=Homo sapiens GN=PYCR2 PE=1 SV=1 - [P5CR2_HUMAN]	14.579	20.63	6	11	14.2921	23.44	7	9	320	33.6157	7.76709	PYCR2	P5CR2_HUMAN	Pyrroline-5-carboxylate reductase 2
P18031	Tyrosine-protein phosphatase non-receptor type 1 OS=Homo sapiens GN=PTPN1 PE=1 SV=1 - [PTN1_HUMAN]	11.1004	17.93	6	6	13.0251	20.23	7	9	435	49.9348	6.26514	PTPN1	PTN1_HUMAN	Tyrosine-protein phosphatase non-receptor type 1
P31930	Cytochrome b-c1 complex subunit 1, mitochondrial OS=Homo sapiens GN=UQCRC1 PE=1 SV=3 - [QCR1_HUMAN]	1.75674	5.63	2	2	9.96168	17.92	8	9	480	52.6124	6.3667	UQCRC1	QCR1_HUMAN	Cytochrome b-c1 complex subunit 1, mitochondrial
Q9NXS2	Glutaminyl-peptide cyclotransferase-like protein OS=Homo sapiens GN=QPCTL PE=1 SV=2 - [QPCTL_HUMAN]	11.9456	12.04	5	7	9.99775	12.04	5	9	382	42.8971	9.81787	QPCTL	QPCTL_HUMAN	Glutaminyl-peptide cyclotransferase-like protein
O75792	Ribonuclease H2 subunit A OS=Homo sapiens GN=RNASEH2A PE=1 SV=2 - [RNH2A_HUMAN]	12.9651	30.43	8	10	11.9179	33.11	9	9	299	33.3739	5.24951	RNASEH2A	RNH2A_HUMAN	Ribonuclease H2 subunit A
O15160-2	Isoform 2 of DNA-directed RNA polymerases I and III subunit RPAC1 OS=Homo sapiens GN=POLR1C - [RPAC1_HUMAN]	13.1498	25.44	7	10	13.377	17.84	5	9	342	38.6226	6.01123	POLR1C	RPAC1_HUMAN	Isoform 2 of DNA-directed RNA polymerases I and III subunit RPAC1
P19387	DNA-directed RNA polymerase II subunit RPB3 OS=Homo sapiens GN=POLR2C PE=1 SV=2 - [RPB3_HUMAN]	6.00224	25.45	5	5	12.1229	43.27	8	9	275	31.4217	4.91943	POLR2C	RPB3_HUMAN	DNA-directed RNA polymerase II subunit RPB3
P78345	Ribonuclease P protein subunit p38 OS=Homo sapiens GN=RPP38 PE=1 SV=2 - [RPP38_HUMAN]	5.98708	24.38	6	6	14.6018	32.16	8	9	283	31.8146	9.92041	RPP38	RPP38_HUMAN	Ribonuclease P protein subunit p38
P82933	28S ribosomal protein S9, mitochondrial OS=Homo sapiens GN=MRPS9 PE=1 SV=2 - [RT09_HUMAN]	9.10263	15.4	6	8	9.81926	15.4	7	9	396	45.8058	9.51025	MRPS9	RT09_HUMAN	28S ribosomal protein S9, mitochondrial
P82979	SAP domain-containing ribonucleoprotein OS=Homo sapiens GN=SARNP PE=1 SV=3 - [SARNP_HUMAN]	7.78595	28.1	6	6	12.8516	35.24	8	9	210	23.6564	6.41748	SARNP	SARNP_HUMAN	SAP domain-containing ribonucleoprotein
Q8TAQ2	SWI/SNF complex subunit SMARCC2 OS=Homo sapiens GN=SMARCC2 PE=1 SV=1 - [SMRC2_HUMAN]	28.9903	10.79	8	10	18.7911	10.05	9	9	1214	132.797	5.69385	SMARCC2	SMRC2_HUMAN	SWI/SNF complex subunit SMARCC2
O43290	U4/U6.U5 tri-snRNP-associated protein 1 OS=Homo sapiens GN=SART1 PE=1 SV=1 - [SNUT1_HUMAN]	43.6075	20.5	12	13	24.1899	14.88	9	9	800	90.2003	6.12549	SART1	SNUT1_HUMAN	U4/U6.U5 tri-snRNP-associated protein 1
P31948	Stress-induced-phosphoprotein 1 OS=Homo sapiens GN=STIP1 PE=1 SV=1 - [STIP1_HUMAN]	14.5242	10.31	5	5	18.6662	17.5	8	9	543	62.5994	6.80029	STIP1	STIP1_HUMAN	Stress-induced-phosphoprotein 1
Q9BSH4	Translational activator of cytochrome c oxidase 1 OS=Homo sapiens GN=TACO1 PE=1 SV=1 - [TACO1_HUMAN]	10.6757	18.18	6	8	15.5012	25.93	8	9	297	32.4567	8.1333	TACO1	TACO1_HUMAN	Translational activator of cytochrome c oxidase 1
Q9C0C2	182 kDa tankyrase-1-binding protein OS=Homo sapiens GN=TNKS1BP1 PE=1 SV=4 - [TB182_HUMAN]	34.1644	10.64	12	12	19.0934	8.16	9	9	1729	181.685	4.85596	TNKS1BP1	TB182_HUMAN	182 kDa tankyrase-1-binding protein
Q9UGI8-2	Isoform 2 of Testin OS=Homo sapiens GN=TES - [TES_HUMAN]	13.6764	21.12	8	10	15.6027	16.99	7	9	412	46.8783	7.59131	TES	TES_HUMAN	Isoform 2 of Testin
P67936	Tropomyosin alpha-4 chain OS=Homo sapiens GN=TPM4 PE=1 SV=3 - [TPM4_HUMAN]	0	11.29	3	4	4.82476	27.42	7	9	248	28.5045	4.69092	TPM4	TPM4_HUMAN	Tropomyosin alpha-4 chain
Q6PJT7-5	Isoform 5 of Zinc finger CCCH domain-containing protein 14 OS=Homo sapiens GN=ZC3H14 - [ZC3HE_HUMAN]	11.9753	8.16	5	5	21.6885	16.74	9	9	711	79.9709	7.31299	ZC3H14	ZC3HE_HUMAN	Isoform 5 of Zinc finger CCCH domain-containing protein 14
Q6NZY4	Zinc finger CCHC domain-containing protein 8 OS=Homo sapiens GN=ZCCHC8 PE=1 SV=2 - [ZCHC8_HUMAN]	16.5915	19.8	8	8	9.0845	18.53	8	9	707	78.5285	4.86865	ZCCHC8	ZCHC8_HUMAN	Zinc finger CCHC domain-containing protein 8
Q5BKZ1	DBIRD complex subunit ZNF326 OS=Homo sapiens GN=ZNF326 PE=1 SV=2 - [ZN326_HUMAN]	10.6157	8.76	4	4	27.7491	15.64	7	9	582	65.6131	5.14795	ZNF326	ZN326_HUMAN	DBIRD complex subunit ZNF326
Q8NBS9-2	Isoform 2 of Thioredoxin domain-containing protein 5 OS=Homo sapiens GN=TXNDC5 - [TXND5_HUMAN]	9.02504	13.89	4	4	11.4121	28.09	9	9	324	36.155	5.46533	TXNDC5	TXND5_HUMAN	Isoform 2 of Thioredoxin domain-containing protein 5
E9PHY5	Band 4.1-like protein 2 OS=Homo sapiens GN=EPB41L2 PE=1 SV=1 - [E9PHY5_HUMAN]	15.1391	5.99	3	5	25.0003	11.34	7	9	935	104.296	5.38916	EPB41L2	E9PHY5_HUMAN	Band 4.1-like protein 2
G5E9W7	28S ribosomal protein S22, mitochondrial OS=Homo sapiens GN=MRPS22 PE=1 SV=1 - [G5E9W7_HUMAN]	18.0345	29.78	10	14	13.5647	24.45	8	9	319	36.7829	6.81494	MRPS22	G5E9W7_HUMAN	28S ribosomal protein S22, mitochondrial
P37268-5	Isoform 5 of Squalene synthase OS=Homo sapiens GN=FDFT1 - [FDFT_HUMAN]	8.65007	18.98	6	6	8.70358	27.81	9	9	374	43.0327	6.78564	FDFT1	FDFT_HUMAN	Isoform 5 of Squalene synthase
O14579-3	Isoform 3 of Coatomer subunit epsilon OS=Homo sapiens GN=COPE - [COPE_HUMAN]	2.02291	22.66	5	6	2.1155	30.86	9	9	256	28.7546	5.2876	COPE	COPE_HUMAN	Isoform 3 of Coatomer subunit epsilon
B1AK87	Capping protein (Actin filament) muscle Z-line, beta, isoform CRA_a OS=Homo sapiens GN=CAPZB PE=1 SV=1 - [B1AK87_HUMAN]	16.9999	41.54	10	14	10.3483	26.92	6	9	260	29.2768	6.91748	CAPZB	B1AK87_HUMAN	Capping protein (Actin filament) muscle Z-line, beta, isoform CRA_a
E9PQD7	40S ribosomal protein S2 OS=Homo sapiens GN=RPS2 PE=1 SV=1 - [E9PQD7_HUMAN]	14.1074	28.94	7	10	6.28196	27.23	6	9	235	25.1952	10.2427	RPS2	E9PQD7_HUMAN	40S ribosomal protein S2
E9PAV3	Nascent polypeptide-associated complex subunit alpha, muscle-specific form OS=Homo sapiens GN=NACA PE=1 SV=1 - [NACAM_HUMAN]	9.97652	2.02	3	6	17.9254	2.74	4	9	2078	205.295	9.5835	NACA	NACAM_HUMAN	Nascent polypeptide-associated complex subunit alpha, muscle-specific form
E9PC52	Histone-binding protein RBBP7 OS=Homo sapiens GN=RBBP7 PE=1 SV=1 - [E9PC52_HUMAN]	12.1875	13.94	6	9	15.7227	17.31	6	9	416	46.9088	5.07178	RBBP7	E9PC52_HUMAN	Histone-binding protein RBBP7
G3V4F2	Acyl-coenzyme A thioesterase 1 OS=Homo sapiens GN=ACOT1 PE=1 SV=1 - [G3V4F2_HUMAN]	7.85999	20.51	7	9	8.33483	24.81	8	9	395	43.7057	6.99072	ACOT1	G3V4F2_HUMAN	Acyl-coenzyme A thioesterase 1
TX82749714	from mammal_IgG.FASTA (MD5: 95e56dae5a2cb33224133fac902f279cd375c08793eb5e022138f9d909f99451) - [TX82749714_IGNORE]	9.56387	41.74	4	7	20.6467	41.74	4	9	115	12.7614	7.92822
TX284934	from mammal_IgG.FASTA (MD5: 95e56dae5a2cb33224133fac902f279cd375c08793eb5e022138f9d909f99451) - [TX284934_IGNORE]	10.9809	32.04	2	5	25.1719	51.46	3	9	103	11.3747	8.00146
TX297682	from mammal_IgG.FASTA (MD5: 95e56dae5a2cb33224133fac902f279cd375c08793eb5e022138f9d909f99451) - [TX297682_IGNORE]	5.29499	29.91	3	6	7.749	21.5	2	9	107	11.5947	8.44092
H9KV75	Alpha-actinin-1 OS=Homo sapiens GN=ACTN1 PE=1 SV=1 - [H9KV75_HUMAN]	6.60939	3.53	2	2	24.4559	10.71	8	9	822	94.7657	5.69385	ACTN1	H9KV75_HUMAN	Alpha-actinin-1
F5H7S3	Tropomyosin alpha-1 chain OS=Homo sapiens GN=TPM1 PE=1 SV=2 - [F5H7S3_HUMAN]	0	8.98	2	3	9.03835	25.31	7	9	245	28.5076	4.77979	TPM1	F5H7S3_HUMAN	Tropomyosin alpha-1 chain
K7EMV3	Histone H3 OS=Homo sapiens GN=H3F3B PE=1 SV=1 - [K7EMV3_HUMAN]	1.64981	15.22	2	2	10.6314	25	3	9	92	10.3278	11.8247	H3F3B	K7EMV3_HUMAN	Histone H3
H3BLU7	Aflatoxin B1 aldehyde reductase member 2 (Fragment) OS=Homo sapiens GN=AKR7A2 PE=1 SV=1 - [H3BLU7_HUMAN]	44.745	21.34	7	25	6.75739	16.24	5	9	314	34.6622	7.18115	AKR7A2	H3BLU7_HUMAN	Aflatoxin B1 aldehyde reductase member 2 (Fragment)
P22314-2	Isoform 2 of Ubiquitin-like modifier-activating enzyme 1 OS=Homo sapiens GN=UBA1 - [UBA1_HUMAN]	16.159	10.12	6	7	18.0465	12.28	8	9	1018	113.728	5.60498	UBA1	UBA1_HUMAN	Isoform 2 of Ubiquitin-like modifier-activating enzyme 1
A0A0A0MR39	Myelin expression factor 2 OS=Homo sapiens GN=MYEF2 PE=1 SV=1 - [A0A0A0MR39_HUMAN]	1.70975	3.17	2	2	21.0608	16.5	8	9	600	64.1086	8.86572	MYEF2	A0A0A0MR39_HUMAN	Myelin expression factor 2
A0A0B4J2E5	Protein LOC102724159 OS=Homo sapiens GN=LOC102724159 PE=1 SV=1 - [A0A0B4J2E5_HUMAN]	7.50785	5.98	3	4	20.7455	9.79	8	9	919	102.386	6.20166	LOC102724159	A0A0B4J2E5_HUMAN	Protein LOC102724159
Q16352	Alpha-internexin OS=Homo sapiens GN=INA PE=1 SV=2 - [AINX_HUMAN]					14.4874	17.43	8	9	499	55.3574	5.40186	INA	AINX_HUMAN	Alpha-internexin
Q07065	Cytoskeleton-associated protein 4 OS=Homo sapiens GN=CKAP4 PE=1 SV=2 - [CKAP4_HUMAN]					28.8673	18.6	8	9	602	65.9827	5.92236	CKAP4	CKAP4_HUMAN	Cytoskeleton-associated protein 4
O60832	H/ACA ribonucleoprotein complex subunit 4 OS=Homo sapiens GN=DKC1 PE=1 SV=3 - [DKC1_HUMAN]					23.1296	15.56	8	9	514	57.6378	9.42236	DKC1	DKC1_HUMAN	H/ACA ribonucleoprotein complex subunit 4
Q9H9L3	Interferon-stimulated 20 kDa exonuclease-like 2 OS=Homo sapiens GN=ISG20L2 PE=1 SV=1 - [I20L2_HUMAN]					10.0575	21.81	6	9	353	39.1296	9.93506	ISG20L2	I20L2_HUMAN	Interferon-stimulated 20 kDa exonuclease-like 2
Q9BXY0	Protein MAK16 homolog OS=Homo sapiens GN=MAK16 PE=1 SV=2 - [MAK16_HUMAN]					15.3225	28	7	9	300	35.3467	5.37646	MAK16	MAK16_HUMAN	Protein MAK16 homolog
Q8TEM1	Nuclear pore membrane glycoprotein 210 OS=Homo sapiens GN=NUP210 PE=1 SV=3 - [PO210_HUMAN]					25.1463	6.25	9	9	1887	204.983	6.81494	NUP210	PO210_HUMAN	Nuclear pore membrane glycoprotein 210
P50897	Palmitoyl-protein thioesterase 1 OS=Homo sapiens GN=PPT1 PE=1 SV=1 - [PPT1_HUMAN]					14.5868	10.78	2	9	306	34.1713	6.52197	PPT1	PPT1_HUMAN	Palmitoyl-protein thioesterase 1
P28370-2	Isoform 2 of Probable global transcription activator SNF2L1 OS=Homo sapiens GN=SMARCA1 - [SMCA1_HUMAN]					20.9267	8.54	9	9	1042	121.065	8.17725	SMARCA1	SMCA1_HUMAN	Isoform 2 of Probable global transcription activator SNF2L1
Q13242	Serine/arginine-rich splicing factor 9 OS=Homo sapiens GN=SRSF9 PE=1 SV=1 - [SRSF9_HUMAN]					7.30416	34.39	8	9	221	25.5264	8.646	SRSF9	SRSF9_HUMAN	Serine/arginine-rich splicing factor 9
O95793-2	Isoform Short of Double-stranded RNA-binding protein Staufen homolog 1 OS=Homo sapiens GN=STAU1 - [STAU1_HUMAN]					17.8879	17.94	8	9	496	54.8996	9.51025	STAU1	STAU1_HUMAN	Isoform Short of Double-stranded RNA-binding protein Staufen homolog 1
O75683	Surfeit locus protein 6 OS=Homo sapiens GN=SURF6 PE=1 SV=3 - [SURF6_HUMAN]					8.65089	28.25	8	9	361	41.4256	10.6382	SURF6	SURF6_HUMAN	Surfeit locus protein 6
Q96QD9	UAP56-interacting factor OS=Homo sapiens GN=FYTTD1 PE=1 SV=3 - [UIF_HUMAN]					9.49549	28.3	9	9	318	35.7964	11.7808	FYTTD1	UIF_HUMAN	UAP56-interacting factor
P11172	Uridine 5'-monophosphate synthase OS=Homo sapiens GN=UMPS PE=1 SV=1 - [UMPS_HUMAN]					6.28316	17.5	9	9	480	52.1886	7.23975	UMPS	UMPS_HUMAN	Uridine 5'-monophosphate synthase
O15213	WD repeat-containing protein 46 OS=Homo sapiens GN=WDR46 PE=1 SV=3 - [WDR46_HUMAN]					27.4292	20.33	8	9	610	68.0288	9.67139	WDR46	WDR46_HUMAN	WD repeat-containing protein 46
O75494-5	Isoform 5 of Serine/arginine-rich splicing factor 10 OS=Homo sapiens GN=SRSF10 - [SRS10_HUMAN]					6.86064	29.7	7	9	165	20.1049	10.0522	SRSF10	SRS10_HUMAN	Isoform 5 of Serine/arginine-rich splicing factor 10
TX194378840	from mammal_IgG.FASTA (MD5: 95e56dae5a2cb33224133fac902f279cd375c08793eb5e022138f9d909f99451) - [TX194378840_IGNORE]					14.4513	27.48	5	9	262	28.4143	6.01123
TX187609341	from mammal_IgG.FASTA (MD5: 95e56dae5a2cb33224133fac902f279cd375c08793eb5e022138f9d909f99451) - [TX187609341_IGNORE]					12.0818	38.04	5	9	184	20.1068	5.24951
TX3114397	from mammal_IgG.FASTA (MD5: 95e56dae5a2cb33224133fac902f279cd375c08793eb5e022138f9d909f99451) - [TX3114397_IGNORE]					13.8875	15.07	2	9	219	23.6516	8.27979
TX11612005	from mammal_IgG.FASTA (MD5: 95e56dae5a2cb33224133fac902f279cd375c08793eb5e022138f9d909f99451) - [TX11612005_IGNORE]					12.699	31.63	2	9	98	10.6132	9.33447
TX5834653	from mammal_IgG.FASTA (MD5: 95e56dae5a2cb33224133fac902f279cd375c08793eb5e022138f9d909f99451) - [TX5834653_IGNORE]					12.699	28.7	2	9	115	12.6782	9.02686
J3KPG5	Bromodomain adjacent to zinc finger domain protein 2A OS=Homo sapiens GN=BAZ2A PE=1 SV=1 - [J3KPG5_HUMAN]					21.7333	6.56	9	9	1875	207.946	6.63916	BAZ2A	J3KPG5_HUMAN	Bromodomain adjacent to zinc finger domain protein 2A
P45954	Short/branched chain specific acyl-CoA dehydrogenase, mitochondrial OS=Homo sapiens GN=ACADSB PE=1 SV=1 - [ACDSB_HUMAN]	4.57135	16.2	5	7	6.41326	21.76	8	8	432	47.4553	6.99072	ACADSB	ACDSB_HUMAN	Short/branched chain specific acyl-CoA dehydrogenase, mitochondrial
Q02952-3	Isoform 3 of A-kinase anchor protein 12 OS=Homo sapiens GN=AKAP12 - [AKA12_HUMAN]	36.7545	10.97	11	13	23.552	7.45	7	8	1677	180.881	4.43701	AKAP12	AKA12_HUMAN	Isoform 3 of A-kinase anchor protein 12
Q8IWZ3	Ankyrin repeat and KH domain-containing protein 1 OS=Homo sapiens GN=ANKHD1 PE=1 SV=1 - [ANKH1_HUMAN]	26.1123	6.77	10	11	20.1872	3.78	7	8	2542	269.291	5.73193	ANKHD1	ANKH1_HUMAN	Ankyrin repeat and KH domain-containing protein 1
P61160	Actin-related protein 2 OS=Homo sapiens GN=ACTR2 PE=1 SV=1 - [ARP2_HUMAN]	4.76249	12.94	4	5	7.82942	14.72	5	8	394	44.7322	6.7417	ACTR2	ARP2_HUMAN	Actin-related protein 2
Q9P287	BRCA2 and CDKN1A-interacting protein OS=Homo sapiens GN=BCCIP PE=1 SV=1 - [BCCIP_HUMAN]	1.64805	7.64	2	3	1.78328	24.2	7	8	314	35.9567	4.61475	BCCIP	BCCIP_HUMAN	BRCA2 and CDKN1A-interacting protein
Q8IX12-2	Isoform 2 of Cell division cycle and apoptosis regulator protein 1 OS=Homo sapiens GN=CCAR1 - [CCAR1_HUMAN]	47.806	18.41	15	17	16.4726	6.87	7	8	1135	130.962	5.75732	CCAR1	CCAR1_HUMAN	Isoform 2 of Cell division cycle and apoptosis regulator protein 1
Q9NYV4-2	Isoform 2 of Cyclin-dependent kinase 12 OS=Homo sapiens GN=CDK12 - [CDK12_HUMAN]	22.6885	5.74	6	9	14.3009	5.47	6	8	1481	163.129	9.45166	CDK12	CDK12_HUMAN	Isoform 2 of Cyclin-dependent kinase 12
P46109	Crk-like protein OS=Homo sapiens GN=CRKL PE=1 SV=1 - [CRKL_HUMAN]	2.20655	7.59	2	2	2.21169	33	7	8	303	33.7559	6.7417	CRKL	CRKL_HUMAN	Crk-like protein
Q96EP5-2	Isoform 2 of DAZ-associated protein 1 OS=Homo sapiens GN=DAZAP1 - [DAZP1_HUMAN]	10.6776	10.85	3	6	13.2952	15.87	5	8	378	40.5038	8.27979	DAZAP1	DAZP1_HUMAN	Isoform 2 of DAZ-associated protein 1
Q13409-3	Isoform 2C of Cytoplasmic dynein 1 intermediate chain 2 OS=Homo sapiens GN=DYNC1I2 - [DC1I2_HUMAN]	34.4662	20.92	8	11	26.0264	18.95	7	8	612	68.3837	5.2876	DYNC1I2	DC1I2_HUMAN	Isoform 2C of Cytoplasmic dynein 1 intermediate chain 2
Q5TDH0-2	Isoform 2 of Protein DDI1 homolog 2 OS=Homo sapiens GN=DDI2 - [DDI2_HUMAN]	6.90556	42.65	6	8	9.74953	40.28	7	8	211	23.7062	5.13525	DDI2	DDI2_HUMAN	Isoform 2 of Protein DDI1 homolog 2
Q9UHI6	Probable ATP-dependent RNA helicase DDX20 OS=Homo sapiens GN=DDX20 PE=1 SV=2 - [DDX20_HUMAN]	18.9111	13.23	8	9	5.66968	8.37	5	8	824	92.1825	6.94678	DDX20	DDX20_HUMAN	Probable ATP-dependent RNA helicase DDX20
Q9UJV9	Probable ATP-dependent RNA helicase DDX41 OS=Homo sapiens GN=DDX41 PE=1 SV=2 - [DDX41_HUMAN]	5.93225	3.86	2	2	22.9046	17.04	8	8	622	69.793	6.84424	DDX41	DDX41_HUMAN	Probable ATP-dependent RNA helicase DDX41
Q7L014	Probable ATP-dependent RNA helicase DDX46 OS=Homo sapiens GN=DDX46 PE=1 SV=2 - [DDX46_HUMAN]	9.33835	4.56	4	4	16.4901	8.83	8	8	1031	117.29	9.29053	DDX46	DDX46_HUMAN	Probable ATP-dependent RNA helicase DDX46
O60610-2	Isoform 2 of Protein diaphanous homolog 1 OS=Homo sapiens GN=DIAPH1 - [DIAP1_HUMAN]	23.508	8.97	8	9	20.1511	8.09	8	8	1248	138.819	5.38916	DIAPH1	DIAP1_HUMAN	Isoform 2 of Protein diaphanous homolog 1
O75190	DnaJ homolog subfamily B member 6 OS=Homo sapiens GN=DNAJB6 PE=1 SV=2 - [DNJB6_HUMAN]	6.49315	16.87	4	5	9.86843	19.33	5	8	326	36.0649	9.15869	DNAJB6	DNJB6_HUMAN	DnaJ homolog subfamily B member 6
P26358	DNA (cytosine-5)-methyltransferase 1 OS=Homo sapiens GN=DNMT1 PE=1 SV=2 - [DNMT1_HUMAN]	36.329	8.85	13	13	18.6921	5.57	8	8	1616	183.05	7.75244	DNMT1	DNMT1_HUMAN	DNA (cytosine-5)-methyltransferase 1
Q14126	Desmoglein-2 OS=Homo sapiens GN=DSG2 PE=1 SV=2 - [DSG2_HUMAN]	6.45119	3.4	2	3	17.6568	10.02	7	8	1118	122.218	5.23682	DSG2	DSG2_HUMAN	Desmoglein-2
P24534	Elongation factor 1-beta OS=Homo sapiens GN=EEF1B2 PE=1 SV=3 - [EF1B_HUMAN]	14.4435	32.44	5	10	13.5347	20.44	5	8	225	24.7483	4.66553	EEF1B2	EF1B_HUMAN	Elongation factor 1-beta
O75477	Erlin-1 OS=Homo sapiens GN=ERLIN1 PE=1 SV=1 - [ERLN1_HUMAN]	2.12521	6.94	2	2	4.38353	19.36	7	8	346	38.9014	7.86963	ERLIN1	ERLN1_HUMAN	Erlin-1
Q9H501	ESF1 homolog OS=Homo sapiens GN=ESF1 PE=1 SV=1 - [ESF1_HUMAN]	3.10156	3.76	3	3	21.1847	8.93	8	8	851	98.735	5.10986	ESF1	ESF1_HUMAN	ESF1 homolog
Q01780	Exosome component 10 OS=Homo sapiens GN=EXOSC10 PE=1 SV=2 - [EXOSX_HUMAN]	20.5398	15.37	10	10	18.7638	10.73	8	8	885	100.768	8.45557	EXOSC10	EXOSX_HUMAN	Exosome component 10
Q9NUQ9	Protein FAM49B OS=Homo sapiens GN=FAM49B PE=1 SV=1 - [FA49B_HUMAN]	4.34065	18.21	5	7	4.64105	24.38	6	8	324	36.7246	6.06201	FAM49B	FA49B_HUMAN	Protein FAM49B
P22830	Ferrochelatase, mitochondrial OS=Homo sapiens GN=FECH PE=1 SV=2 - [HEMH_HUMAN]	7.91573	16.08	6	9	4.45839	17.49	6	8	423	47.8316	8.73389	FECH	HEMH_HUMAN	Ferrochelatase, mitochondrial
Q92598-2	Isoform Beta of Heat shock protein 105 kDa OS=Homo sapiens GN=HSPH1 - [HS105_HUMAN]	4.49498	5.65	3	3	16.5884	12.04	7	8	814	92.0574	5.5542	HSPH1	HS105_HUMAN	Isoform Beta of Heat shock protein 105 kDa
P19367-4	Isoform 4 of Hexokinase-1 OS=Homo sapiens GN=HK1 - [HXK1_HUMAN]	25.2237	14.03	12	13	14.2652	8.62	8	8	905	101.02	6.90283	HK1	HXK1_HUMAN	Isoform 4 of Hexokinase-1
O43837	Isocitrate dehydrogenase [NAD] subunit beta, mitochondrial OS=Homo sapiens GN=IDH3B PE=1 SV=2 - [IDH3B_HUMAN]	8.75827	17.14	7	8	7.29448	14.55	6	8	385	42.1566	8.45557	IDH3B	IDH3B_HUMAN	Isocitrate dehydrogenase [NAD] subunit beta, mitochondrial
Q13418	Integrin-linked protein kinase OS=Homo sapiens GN=ILK PE=1 SV=2 - [ILK_HUMAN]	3.41088	12.83	6	8	1.70469	9.29	5	8	452	51.3859	8.07471	ILK	ILK_HUMAN	Integrin-linked protein kinase
P53990-2	Isoform 2 of IST1 homolog OS=Homo sapiens GN=IST1 - [IST1_HUMAN]	10.5123	19.7	6	8	8.59436	17.31	6	8	335	36.599	5.43994	IST1	IST1_HUMAN	Isoform 2 of IST1 homolog
O75153	Clustered mitochondria protein homolog OS=Homo sapiens GN=CLUH PE=1 SV=2 - [CLU_HUMAN]	32.9271	8.1	8	10	18.5107	7.1	7	8	1309	146.577	6.12549	CLUH	CLU_HUMAN	Clustered mitochondria protein homolog
Q6PKG0	La-related protein 1 OS=Homo sapiens GN=LARP1 PE=1 SV=2 - [LARP1_HUMAN]	30.1398	18.61	13	13	15.7305	10.77	7	8	1096	123.434	8.82178	LARP1	LARP1_HUMAN	La-related protein 1
P00338	L-lactate dehydrogenase A chain OS=Homo sapiens GN=LDHA PE=1 SV=2 - [LDHA_HUMAN]	7.33003	15.66	5	5	11.1724	15.36	5	8	332	36.6654	8.26514	LDHA	LDHA_HUMAN	L-lactate dehydrogenase A chain
O95202	LETM1 and EF-hand domain-containing protein 1, mitochondrial OS=Homo sapiens GN=LETM1 PE=1 SV=1 - [LETM1_HUMAN]	25.3828	19.76	10	12	20.5639	12.58	7	8	739	83.302	6.69775	LETM1	LETM1_HUMAN	LETM1 and EF-hand domain-containing protein 1, mitochondrial
Q15691	Microtubule-associated protein RP/EB family member 1 OS=Homo sapiens GN=MAPRE1 PE=1 SV=3 - [MARE1_HUMAN]	14.754	30.22	6	14	14.7885	35.45	6	8	268	29.9802	5.13525	MAPRE1	MARE1_HUMAN	Microtubule-associated protein RP/EB family member 1
Q7KZI7-14	Isoform 14 of Serine/threonine-protein kinase MARK2 OS=Homo sapiens GN=MARK2 - [MARK2_HUMAN]	18.6138	10.87	5	5	17.0707	11.28	6	8	745	83.0615	9.65674	MARK2	MARK2_HUMAN	Isoform 14 of Serine/threonine-protein kinase MARK2
P27361	Mitogen-activated protein kinase 3 OS=Homo sapiens GN=MAPK3 PE=1 SV=4 - [MK03_HUMAN]	0	4.22	2	2	3.57016	13.46	5	8	379	43.1081	6.7417	MAPK3	MK03_HUMAN	Mitogen-activated protein kinase 3
Q9BU76-3	Isoform 3 of Multiple myeloma tumor-associated protein 2 OS=Homo sapiens GN=MMTAG2 - [MMTA2_HUMAN]	6.36545	27.1	4	5	12.0412	27.1	4	8	155	16.8316	8.77783	MMTAG2	MMTA2_HUMAN	Isoform 3 of Multiple myeloma tumor-associated protein 2
P49321	Nuclear autoantigenic sperm protein OS=Homo sapiens GN=NASP PE=1 SV=2 - [NASP_HUMAN]	24.6482	18.53	8	8	19.2638	12.56	8	8	788	85.1861	4.29736	NASP	NASP_HUMAN	Nuclear autoantigenic sperm protein
Q9Y3T9	Nucleolar complex protein 2 homolog OS=Homo sapiens GN=NOC2L PE=1 SV=4 - [NOC2L_HUMAN]	5.63235	2.94	2	2	16.2883	10.28	8	8	749	84.8662	5.61768	NOC2L	NOC2L_HUMAN	Nucleolar complex protein 2 homolog
Q96BK5	PIN2/TERF1-interacting telomerase inhibitor 1 OS=Homo sapiens GN=PINX1 PE=1 SV=2 - [PINX1_HUMAN]	4.72755	10.67	2	2	8.47271	21.95	6	8	328	37.012	9.59814	PINX1	PINX1_HUMAN	PIN2/TERF1-interacting telomerase inhibitor 1
Q9NWT1	p21-activated protein kinase-interacting protein 1 OS=Homo sapiens GN=PAK1IP1 PE=1 SV=2 - [PK1IP_HUMAN]	4.31617	8.67	3	3	3.45019	13.78	6	8	392	43.9359	8.90967	PAK1IP1	PK1IP_HUMAN	p21-activated protein kinase-interacting protein 1
Q12972	Nuclear inhibitor of protein phosphatase 1 OS=Homo sapiens GN=PPP1R8 PE=1 SV=2 - [PP1R8_HUMAN]	15.6783	25.07	9	12	5.06595	19.94	6	8	351	38.4548	7.37158	PPP1R8	PP1R8_HUMAN	Nuclear inhibitor of protein phosphatase 1
P62191	26S protease regulatory subunit 4 OS=Homo sapiens GN=PSMC1 PE=1 SV=1 - [PRS4_HUMAN]	18.4106	21.82	8	11	19.0792	16.82	6	8	440	49.1537	6.21436	PSMC1	PRS4_HUMAN	26S protease regulatory subunit 4
P51665	26S proteasome non-ATPase regulatory subunit 7 OS=Homo sapiens GN=PSMD7 PE=1 SV=2 - [PSMD7_HUMAN]	15.5708	25.31	7	10	14.571	20.68	6	8	324	37.0025	6.771	PSMD7	PSMD7_HUMAN	26S proteasome non-ATPase regulatory subunit 7
Q5T8P6-2	Isoform 2 of RNA-binding protein 26 OS=Homo sapiens GN=RBM26 - [RBM26_HUMAN]	11.8928	7.83	4	5	14.2126	11.19	8	8	983	110.956	9.0708	RBM26	RBM26_HUMAN	Isoform 2 of RNA-binding protein 26
P62753	40S ribosomal protein S6 OS=Homo sapiens GN=RPS6 PE=1 SV=1 - [RS6_HUMAN]	13.4281	28.11	8	12	12.3396	25.7	7	8	249	28.663	10.8433	RPS6	RS6_HUMAN	40S ribosomal protein S6
P50454	Serpin H1 OS=Homo sapiens GN=SERPINH1 PE=1 SV=2 - [SERPH_HUMAN]	14.0745	20.33	7	8	11.2042	20.33	7	8	418	46.4112	8.68994	SERPINH1	SERPH_HUMAN	Serpin H1
Q15637-4	Isoform 4 of Splicing factor 1 OS=Homo sapiens GN=SF1 - [SF01_HUMAN]	12.3027	9.31	4	5	17.2534	11.86	6	8	548	59.6739	9.49561	SF1	SF01_HUMAN	Isoform 4 of Splicing factor 1
Q9UHB9-2	Isoform 2 of Signal recognition particle subunit SRP68 OS=Homo sapiens GN=SRP68 - [SRP68_HUMAN]	38.3114	18.96	10	13	13.9269	12.08	8	8	596	67.2617	8.57275	SRP68	SRP68_HUMAN	Isoform 2 of Signal recognition particle subunit SRP68
P53597	Succinate--CoA ligase [ADP/GDP-forming] subunit alpha, mitochondrial OS=Homo sapiens GN=SUCLG1 PE=1 SV=4 - [SUCA_HUMAN]	7.48934	14.74	4	9	2.55992	17.34	5	8	346	36.2268	8.79248	SUCLG1	SUCA_HUMAN	Succinate--CoA ligase [ADP/GDP-forming] subunit alpha, mitochondrial
Q9HCS7	Pre-mRNA-splicing factor SYF1 OS=Homo sapiens GN=XAB2 PE=1 SV=2 - [SYF1_HUMAN]	22.3682	11.23	9	9	17.0022	11.35	8	8	855	99.9464	6.22705	XAB2	SYF1_HUMAN	Pre-mRNA-splicing factor SYF1
P35269	General transcription factor IIF subunit 1 OS=Homo sapiens GN=GTF2F1 PE=1 SV=2 - [T2FA_HUMAN]	15.4144	18.96	7	8	15.7408	17.41	7	8	517	58.2051	7.48877	GTF2F1	T2FA_HUMAN	General transcription factor IIF subunit 1
Q9P031	Thyroid transcription factor 1-associated protein 26 OS=Homo sapiens GN=CCDC59 PE=1 SV=2 - [TAP26_HUMAN]	6.20743	15.77	4	4	10.8589	26.97	6	8	241	28.652	9.87646	CCDC59	TAP26_HUMAN	Thyroid transcription factor 1-associated protein 26
P23193	Transcription elongation factor A protein 1 OS=Homo sapiens GN=TCEA1 PE=1 SV=2 - [TCEA1_HUMAN]	12.8482	20.6	7	7	8.64253	26.25	8	8	301	33.948	8.38232	TCEA1	TCEA1_HUMAN	Transcription elongation factor A protein 1
P25325	3-mercaptopyruvate sulfurtransferase OS=Homo sapiens GN=MPST PE=1 SV=3 - [THTM_HUMAN]	1.80687	13.8	4	6	12.2706	13.8	4	8	297	33.1576	6.59521	MPST	THTM_HUMAN	3-mercaptopyruvate sulfurtransferase
Q04323	UBX domain-containing protein 1 OS=Homo sapiens GN=UBXN1 PE=1 SV=2 - [UBXN1_HUMAN]	9.48493	26.6	5	7	12.9907	30.98	6	8	297	33.3049	5.24951	UBXN1	UBXN1_HUMAN	UBX domain-containing protein 1
Q93008-1	Isoform 2 of Probable ubiquitin carboxyl-terminal hydrolase FAF-X OS=Homo sapiens GN=USP9X - [USP9X_HUMAN]	16.7273	3.68	6	6	18.622	5.05	8	8	2554	290.278	5.79541	USP9X	USP9X_HUMAN	Isoform 2 of Probable ubiquitin carboxyl-terminal hydrolase FAF-X
O75717	WD repeat and HMG-box DNA-binding protein 1 OS=Homo sapiens GN=WDHD1 PE=1 SV=1 - [WDHD1_HUMAN]	25.9363	11.6	9	9	20.1677	9.12	8	8	1129	125.888	5.61768	WDHD1	WDHD1_HUMAN	WD repeat and HMG-box DNA-binding protein 1
Q71RC2-5	Isoform 5 of La-related protein 4 OS=Homo sapiens GN=LARP4 - [LARP4_HUMAN]	21.862	18.07	7	11	16.3221	14.55	6	8	653	72.3548	6.26514	LARP4	LARP4_HUMAN	Isoform 5 of La-related protein 4
P29372-5	Isoform 4 of DNA-3-methyladenine glycosylase OS=Homo sapiens GN=MPG - [3MG_HUMAN]	10.8873	31.67	6	6	12.7983	35.23	8	8	281	30.8047	9.15869	MPG	3MG_HUMAN	Isoform 4 of DNA-3-methyladenine glycosylase
P47897-2	Isoform 2 of Glutamine--tRNA ligase OS=Homo sapiens GN=QARS - [SYQ_HUMAN]	46.7894	26.96	17	17	19.3753	11.13	7	8	764	86.5242	7.04932	QARS	SYQ_HUMAN	Isoform 2 of Glutamine--tRNA ligase
G5EA31	Protein transport protein Sec24C OS=Homo sapiens GN=SEC24C PE=1 SV=1 - [G5EA31_HUMAN]	27.5867	13.72	9	10	24.1173	11.32	7	8	1042	111.914	6.3667	SEC24C	G5EA31_HUMAN	Protein transport protein Sec24C
P51532-5	Isoform 5 of Transcription activator BRG1 OS=Homo sapiens GN=SMARCA4 - [SMCA4_HUMAN]	25.0112	7.81	10	11	15.8446	6.39	8	8	1613	181.147	7.98682	SMARCA4	SMCA4_HUMAN	Isoform 5 of Transcription activator BRG1
Q9BY44-3	Isoform 3 of Eukaryotic translation initiation factor 2A OS=Homo sapiens GN=EIF2A - [EIF2A_HUMAN]	33.8528	22.86	8	10	25.7832	19.29	7	8	560	62.2499	8.90967	EIF2A	EIF2A_HUMAN	Isoform 3 of Eukaryotic translation initiation factor 2A
E9PB90	Hexokinase-2 OS=Homo sapiens GN=HK2 PE=1 SV=1 - [E9PB90_HUMAN]	27.4588	9.45	9	12	17.2714	7.54	7	8	889	98.9088	6.03662	HK2	E9PB90_HUMAN	Hexokinase-2
C9J2Y9	DNA-directed RNA polymerase subunit beta OS=Homo sapiens GN=POLR2B PE=1 SV=2 - [C9J2Y9_HUMAN]	16.2206	8.91	6	6	22.8722	10.11	7	8	1167	132.971	7.15186	POLR2B	C9J2Y9_HUMAN	DNA-directed RNA polymerase subunit beta
P49915-2	Isoform 2 of GMP synthase [glutamine-hydrolyzing] OS=Homo sapiens GN=GMPS - [GUAA_HUMAN]	24.6428	21.21	10	13	20.7543	16.16	8	8	594	65.8875	7.47412	GMPS	GUAA_HUMAN	Isoform 2 of GMP synthase [glutamine-hydrolyzing]
P08240-2	Isoform 2 of Signal recognition particle receptor subunit alpha OS=Homo sapiens GN=SRPRA - [SRPRA_HUMAN]	18.1927	10.82	4	5	22.8832	16.39	6	8	610	66.5166	9.0415	SRPRA	SRPRA_HUMAN	Isoform 2 of Signal recognition particle receptor subunit alpha
TX3859462	from mammal_IgG.FASTA (MD5: 95e56dae5a2cb33224133fac902f279cd375c08793eb5e022138f9d909f99451) - [TX3859462_IGNORE]	18.3224	29.13	2	8	18.7046	40.78	3	8	103	11.4286	6.58057
H0YN81	WD repeat-containing protein 61 (Fragment) OS=Homo sapiens GN=WDR61 PE=1 SV=1 - [H0YN81_HUMAN]	5.56943	10.54	3	7	6.12666	21.77	6	8	294	32.2332	5.70654	WDR61	H0YN81_HUMAN	WD repeat-containing protein 61 (Fragment)
A0A024QZP7	Cell division cycle 2, G1 to S and G2 to M, isoform CRA_a OS=Homo sapiens GN=CDC2 PE=1 SV=1 - [A0A024QZP7_HUMAN]	17.6731	26.26	9	13	14.3527	19.19	6	8	297	34.0599	8.39697	CDC2	A0A024QZP7_HUMAN	Cell division cycle 2, G1 to S and G2 to M, isoform CRA_a
A0A0A0MR02	Voltage-dependent anion-selective channel protein 2 (Fragment) OS=Homo sapiens GN=VDAC2 PE=1 SV=1 - [A0A0A0MR02_HUMAN]	1.96606	10.64	3	3	13.9278	28.37	7	8	282	30.3289	7.81104	VDAC2	A0A0A0MR02_HUMAN	Voltage-dependent anion-selective channel protein 2 (Fragment)
A0A0U1RQH7	RNA-binding protein 39 (Fragment) OS=Homo sapiens GN=RBM39 PE=1 SV=1 - [A0A0U1RQH7_HUMAN]	19.3265	33.88	6	7	22.7695	37.14	7	8	245	26.6816	7.89893	RBM39	A0A0U1RQH7_HUMAN	RNA-binding protein 39 (Fragment)
A0A0C4DGS1	Dolichyl-diphosphooligosaccharide--protein glycosyltransferase 48 kDa subunit OS=Homo sapiens GN=DDOST PE=1 SV=1 - [A0A0C4DGS1_HUMAN]	2.2642	4.56	2	2	9.46175	14.35	6	8	439	48.769	5.69385	DDOST	A0A0C4DGS1_HUMAN	Dolichyl-diphosphooligosaccharide--protein glycosyltransferase 48 kDa subunit
A0A0G2JNZ2	Protein scribble homolog OS=Homo sapiens GN=SCRIB PE=1 SV=1 - [A0A0G2JNZ2_HUMAN]	17.3988	4.23	6	6	21.2219	5.58	8	8	1630	174.808	5.07178	SCRIB	A0A0G2JNZ2_HUMAN	Protein scribble homolog
P02769	cRAP ALBU_BOVIN Serum albumin OS=Bos taurus GN=ALB PE=1 SV=4					18.3979	9.39	5	8	607	69.2484	6.17627	ALB	cRAP	ALBU_BOVIN Serum albumin
Q8TDN6	Ribosome biogenesis protein BRX1 homolog OS=Homo sapiens GN=BRIX1 PE=1 SV=2 - [BRX1_HUMAN]					9.04214	11.33	6	8	353	41.3749	9.92041	BRIX1	BRX1_HUMAN	Ribosome biogenesis protein BRX1 homolog
Q13895	Bystin OS=Homo sapiens GN=BYSL PE=1 SV=3 - [BYST_HUMAN]					6.27368	22.43	8	8	437	49.57	8.11865	BYSL	BYST_HUMAN	Bystin
Q16643	Drebrin OS=Homo sapiens GN=DBN1 PE=1 SV=4 - [DREB_HUMAN]					20.5808	17.57	6	8	649	71.3854	4.44971	DBN1	DREB_HUMAN	Drebrin
Q7L5D6	Golgi to ER traffic protein 4 homolog OS=Homo sapiens GN=GET4 PE=1 SV=1 - [GET4_HUMAN]					5.69371	17.43	5	8	327	36.481	5.41455	GET4	GET4_HUMAN	Golgi to ER traffic protein 4 homolog
P53985	Monocarboxylate transporter 1 OS=Homo sapiens GN=SLC16A1 PE=1 SV=3 - [MOT1_HUMAN]					13.6477	10.6	5	8	500	53.9089	8.66064	SLC16A1	MOT1_HUMAN	Monocarboxylate transporter 1
O00541-2	Isoform 2 of Pescadillo homolog OS=Homo sapiens GN=PES1 - [PESC_HUMAN]					18.8228	11.66	6	8	583	67.4138	7.53271	PES1	PESC_HUMAN	Isoform 2 of Pescadillo homolog
Q9GZS1-2	Isoform 2 of DNA-directed RNA polymerase I subunit RPA49 OS=Homo sapiens GN=POLR1E - [RPA49_HUMAN]					9.97954	19.09	7	8	419	47.2304	8.93896	POLR1E	RPA49_HUMAN	Isoform 2 of DNA-directed RNA polymerase I subunit RPA49
Q8WXF0	Serine/arginine-rich splicing factor 12 OS=Homo sapiens GN=SRSF12 PE=2 SV=1 - [SRS12_HUMAN]					4.78129	18.77	6	8	261	30.4936	11.6929	SRSF12	SRS12_HUMAN	Serine/arginine-rich splicing factor 12
Q9GZL7	Ribosome biogenesis protein WDR12 OS=Homo sapiens GN=WDR12 PE=1 SV=2 - [WDR12_HUMAN]					10.76	18.68	8	8	423	47.6777	5.89697	WDR12	WDR12_HUMAN	Ribosome biogenesis protein WDR12
P27348	14-3-3 protein theta OS=Homo sapiens GN=YWHAQ PE=1 SV=1 - [1433T_HUMAN]	9.34705	16.33	4	7	9.46008	24.08	5	7	245	27.7468	4.77979	YWHAQ	1433T_HUMAN	14-3-3 protein theta
Q9H2P0	Activity-dependent neuroprotector homeobox protein OS=Homo sapiens GN=ADNP PE=1 SV=1 - [ADNP_HUMAN]	28.9004	13.16	10	11	13.8203	9.62	7	7	1102	123.485	7.34229	ADNP	ADNP_HUMAN	Activity-dependent neuroprotector homeobox protein
Q9NWV8	BRISC and BRCA1-A complex member 1 OS=Homo sapiens GN=BABAM1 PE=1 SV=1 - [BABA1_HUMAN]	8.00493	22.19	5	8	4.88828	22.19	5	7	329	36.5366	4.64014	BABAM1	BABA1_HUMAN	BRISC and BRCA1-A complex member 1
Q9NRL2-2	Isoform 2 of Bromodomain adjacent to zinc finger domain protein 1A OS=Homo sapiens GN=BAZ1A - [BAZ1A_HUMAN]	9.8957	3.74	5	5	16.8756	4.99	6	7	1524	175.276	6.81494	BAZ1A	BAZ1A_HUMAN	Isoform 2 of Bromodomain adjacent to zinc finger domain protein 1A
O75150-3	Isoform 3 of E3 ubiquitin-protein ligase BRE1B OS=Homo sapiens GN=RNF40 - [BRE1B_HUMAN]	26.6271	12.65	11	12	14.7778	10.02	7	7	838	94.7377	5.57959	RNF40	BRE1B_HUMAN	Isoform 3 of E3 ubiquitin-protein ligase BRE1B
P24941-2	Isoform 2 of Cyclin-dependent kinase 2 OS=Homo sapiens GN=CDK2 - [CDK2_HUMAN]	11.3225	17.05	5	8	7.72283	17.05	5	7	264	30.0161	9.14404	CDK2	CDK2_HUMAN	Isoform 2 of Cyclin-dependent kinase 2
Q9H7E9	UPF0488 protein C8orf33 OS=Homo sapiens GN=C8orf33 PE=1 SV=1 - [CH033_HUMAN]	16.2114	30.57	8	10	9.28371	24.45	6	7	229	24.9769	9.94971	C8orf33	CH033_HUMAN	UPF0488 protein C8orf33
O00299	Chloride intracellular channel protein 1 OS=Homo sapiens GN=CLIC1 PE=1 SV=4 - [CLIC1_HUMAN]	6.74204	24.48	5	7	8.25699	24.9	6	7	241	26.9057	5.17334	CLIC1	CLIC1_HUMAN	Chloride intracellular channel protein 1
P48444	Coatomer subunit delta OS=Homo sapiens GN=ARCN1 PE=1 SV=1 - [COPD_HUMAN]	29.4792	18.59	9	11	14.3197	12.33	6	7	511	57.1741	6.21436	ARCN1	COPD_HUMAN	Coatomer subunit delta
O75131	Copine-3 OS=Homo sapiens GN=CPNE3 PE=1 SV=1 - [CPNE3_HUMAN]	10.226	8.38	4	4	12.2687	13.22	6	7	537	60.0921	5.84619	CPNE3	CPNE3_HUMAN	Copine-3
P56545	C-terminal-binding protein 2 OS=Homo sapiens GN=CTBP2 PE=1 SV=1 - [CTBP2_HUMAN]	9.05001	21.57	8	9	7.14197	21.35	7	7	445	48.9141	6.94678	CTBP2	CTBP2_HUMAN	C-terminal-binding protein 2
P81605	Dermcidin OS=Homo sapiens GN=DCD PE=1 SV=2 - [DCD_HUMAN]	10.3	22.73	3	7	13.2639	22.73	3	7	110	11.2768	6.53662	DCD	DCD_HUMAN	Dermcidin
Q9BUQ8	Probable ATP-dependent RNA helicase DDX23 OS=Homo sapiens GN=DDX23 PE=1 SV=3 - [DDX23_HUMAN]	16.5529	10.37	9	9	9.05801	8.17	7	7	820	95.5239	9.5542	DDX23	DDX23_HUMAN	Probable ATP-dependent RNA helicase DDX23
O00273	DNA fragmentation factor subunit alpha OS=Homo sapiens GN=DFFA PE=1 SV=1 - [DFFA_HUMAN]	7.306	10.88	3	10	8.73547	10.88	3	7	331	36.4995	4.79248	DFFA	DFFA_HUMAN	DNA fragmentation factor subunit alpha
P43897	Elongation factor Ts, mitochondrial OS=Homo sapiens GN=TSFM PE=1 SV=2 - [EFTS_HUMAN]	14.8254	31.08	8	11	11.1385	24	6	7	325	35.3682	8.38232	TSFM	EFTS_HUMAN	Elongation factor Ts, mitochondrial
P50502	Hsc70-interacting protein OS=Homo sapiens GN=ST13 PE=1 SV=2 - [F10A1_HUMAN]	3.69928	12.74	4	5	8.39476	17.34	6	7	369	41.3055	5.2749	ST13	F10A1_HUMAN	Hsc70-interacting protein
Q9NZB2	Constitutive coactivator of PPAR-gamma-like protein 1 OS=Homo sapiens GN=FAM120A PE=1 SV=2 - [F120A_HUMAN]	25.3845	10.29	8	9	18.9019	9.75	7	7	1118	121.811	8.88037	FAM120A	F120A_HUMAN	Constitutive coactivator of PPAR-gamma-like protein 1
Q6UN15-3	Isoform 3 of Pre-mRNA 3'-end-processing factor FIP1 OS=Homo sapiens GN=FIP1L1 - [FIP1_HUMAN]	21.6842	16.35	7	8	18.24	13.08	6	7	520	58.3407	5.5542	FIP1L1	FIP1_HUMAN	Isoform 3 of Pre-mRNA 3'-end-processing factor FIP1
Q9BSJ2	Gamma-tubulin complex component 2 OS=Homo sapiens GN=TUBGCP2 PE=1 SV=2 - [GCP2_HUMAN]	23.4726	14.19	10	10	6.5588	8.09	6	7	902	102.469	6.84424	TUBGCP2	GCP2_HUMAN	Gamma-tubulin complex component 2
Q96IJ6	Mannose-1-phosphate guanyltransferase alpha OS=Homo sapiens GN=GMPPA PE=1 SV=1 - [GMPPA_HUMAN]	12.2708	11.67	4	7	8.61602	13.57	5	7	420	46.2621	7.21045	GMPPA	GMPPA_HUMAN	Mannose-1-phosphate guanyltransferase alpha
P49841-2	Isoform 2 of Glycogen synthase kinase-3 beta OS=Homo sapiens GN=GSK3B - [GSK3B_HUMAN]	7.73185	17.32	5	7	8.00991	19.63	5	7	433	48.0035	8.77783	GSK3B	GSK3B_HUMAN	Isoform 2 of Glycogen synthase kinase-3 beta
Q86Y56-2	Isoform 2 of Dynein assembly factor 5, axonemal OS=Homo sapiens GN=DNAAF5 - [DAAF5_HUMAN]	14.279	8.9	6	6	14.2479	7.24	6	7	843	91.9862	6.52197	DNAAF5	DAAF5_HUMAN	Isoform 2 of Dynein assembly factor 5, axonemal
O95757	Heat shock 70 kDa protein 4L OS=Homo sapiens GN=HSPA4L PE=1 SV=3 - [HS74L_HUMAN]	4.42761	2.74	2	2	16.5445	10.13	7	7	839	94.4525	5.88428	HSPA4L	HS74L_HUMAN	Heat shock 70 kDa protein 4L
O95373	Importin-7 OS=Homo sapiens GN=IPO7 PE=1 SV=1 - [IPO7_HUMAN]	14.8301	8.77	8	8	18.9085	7.23	7	7	1038	119.44	4.81787	IPO7	IPO7_HUMAN	Importin-7
O60870	DNA/RNA-binding protein KIN17 OS=Homo sapiens GN=KIN PE=1 SV=2 - [KIN17_HUMAN]	6.2831	18.32	6	6	11.642	15.27	5	7	393	45.3454	8.95361	KIN	KIN17_HUMAN	DNA/RNA-binding protein KIN17
Q14558	Phosphoribosyl pyrophosphate synthase-associated protein 1 OS=Homo sapiens GN=PRPSAP1 PE=1 SV=2 - [KPRA_HUMAN]	18.3422	19.66	5	11	11.2092	10.67	3	7	356	39.3686	7.1958	PRPSAP1	KPRA_HUMAN	Phosphoribosyl pyrophosphate synthase-associated protein 1
Q9H9P8-2	Isoform 2 of L-2-hydroxyglutarate dehydrogenase, mitochondrial OS=Homo sapiens GN=L2HGDH - [L2HDH_HUMAN]	12.0223	9.52	4	7	7.20914	6.8	3	7	441	48.4739	8.646	L2HGDH	L2HDH_HUMAN	Isoform 2 of L-2-hydroxyglutarate dehydrogenase, mitochondrial
P43034	Platelet-activating factor acetylhydrolase IB subunit alpha OS=Homo sapiens GN=PAFAH1B1 PE=1 SV=2 - [LIS1_HUMAN]	14.3047	18.78	9	10	15.9424	18.78	6	7	410	46.6082	7.37158	PAFAH1B1	LIS1_HUMAN	Platelet-activating factor acetylhydrolase IB subunit alpha
Q6ZN17	Protein lin-28 homolog B OS=Homo sapiens GN=LIN28B PE=1 SV=1 - [LN28B_HUMAN]	15.9177	38.4	7	8	6.66342	39.6	7	7	250	27.0663	8.90967	LIN28B	LN28B_HUMAN	Protein lin-28 homolog B
P45985	Dual specificity mitogen-activated protein kinase kinase 4 OS=Homo sapiens GN=MAP2K4 PE=1 SV=1 - [MP2K4_HUMAN]	0	6.52	2	3	5.08567	6.52	2	7	399	44.2594	8.07471	MAP2K4	MP2K4_HUMAN	Dual specificity mitogen-activated protein kinase kinase 4
P43246	DNA mismatch repair protein Msh2 OS=Homo sapiens GN=MSH2 PE=1 SV=1 - [MSH2_HUMAN]	20.226	8.46	8	8	17.5077	7.6	7	7	934	104.677	5.77002	MSH2	MSH2_HUMAN	DNA mismatch repair protein Msh2
Q8NFW8	N-acylneuraminate cytidylyltransferase OS=Homo sapiens GN=CMAS PE=1 SV=2 - [NEUA_HUMAN]	4.06778	16.82	6	6	5.76421	18.89	7	7	434	48.3487	7.92822	CMAS	NEUA_HUMAN	N-acylneuraminate cytidylyltransferase
Q8WUM0	Nuclear pore complex protein Nup133 OS=Homo sapiens GN=NUP133 PE=1 SV=2 - [NU133_HUMAN]	18.0623	4.67	5	6	15.3915	6.31	7	7	1156	128.898	5.09717	NUP133	NU133_HUMAN	Nuclear pore complex protein Nup133
Q8NFH3	Nucleoporin Nup43 OS=Homo sapiens GN=NUP43 PE=1 SV=1 - [NUP43_HUMAN]	5.35865	6.32	2	3	6.42826	13.16	4	7	380	42.1245	5.63037	NUP43	NUP43_HUMAN	Nucleoporin Nup43
P10515	Dihydrolipoyllysine-residue acetyltransferase component of pyruvate dehydrogenase complex, mitochondrial OS=Homo sapiens GN=DLAT PE=1 SV=3 - [ODP2_HUMAN]	13.7812	8.81	5	6	14.1695	12.21	7	7	647	68.9531	7.84033	DLAT	ODP2_HUMAN	Dihydrolipoyllysine-residue acetyltransferase component of pyruvate dehydrogenase complex, mitochondrial
P40425	Pre-B-cell leukemia transcription factor 2 OS=Homo sapiens GN=PBX2 PE=1 SV=2 - [PBX2_HUMAN]	13.0456	21.16	5	9	6.05206	9.3	3	7	430	45.8525	7.56201	PBX2	PBX2_HUMAN	Pre-B-cell leukemia transcription factor 2
Q9BRX2	Protein pelota homolog OS=Homo sapiens GN=PELO PE=1 SV=2 - [PELO_HUMAN]	8.80011	16.62	6	6	6.59923	16.88	6	7	385	43.332	6.34131	PELO	PELO_HUMAN	Protein pelota homolog
Q96HS1	Serine/threonine-protein phosphatase PGAM5, mitochondrial OS=Homo sapiens GN=PGAM5 PE=1 SV=2 - [PGAM5_HUMAN]	9.27699	18.34	6	8	10.3692	18.34	6	7	289	31.9846	8.67529	PGAM5	PGAM5_HUMAN	Serine/threonine-protein phosphatase PGAM5, mitochondrial
Q99460-2	Isoform 2 of 26S proteasome non-ATPase regulatory subunit 1 OS=Homo sapiens GN=PSMD1 - [PSMD1_HUMAN]	17.0951	11.5	6	6	16.0207	11.93	7	7	922	102.193	5.2749	PSMD1	PSMD1_HUMAN	Isoform 2 of 26S proteasome non-ATPase regulatory subunit 1
P78406	mRNA export factor OS=Homo sapiens GN=RAE1 PE=1 SV=1 - [RAE1L_HUMAN]	6.43694	19.29	6	6	0	16.3	5	7	368	40.9419	7.82568	RAE1	RAE1L_HUMAN	mRNA export factor
P46060	Ran GTPase-activating protein 1 OS=Homo sapiens GN=RANGAP1 PE=1 SV=1 - [RAGP1_HUMAN]	41.8636	23.34	11	15	23.6112	11.58	6	7	587	63.5023	4.67822	RANGAP1	RAGP1_HUMAN	Ran GTPase-activating protein 1
Q9H2M9	Rab3 GTPase-activating protein non-catalytic subunit OS=Homo sapiens GN=RAB3GAP2 PE=1 SV=1 - [RBGPR_HUMAN]	20.4717	8.61	8	9	18.5121	7.11	7	7	1393	155.886	5.61768	RAB3GAP2	RBGPR_HUMAN	Rab3 GTPase-activating protein non-catalytic subunit
Q9Y388	RNA-binding motif protein, X-linked 2 OS=Homo sapiens GN=RBMX2 PE=1 SV=2 - [RBMX2_HUMAN]	1.89642	9.32	3	3	12.7743	18.01	6	7	322	37.3132	9.83252	RBMX2	RBMX2_HUMAN	RNA-binding motif protein, X-linked 2
Q92900-2	Isoform 2 of Regulator of nonsense transcripts 1 OS=Homo sapiens GN=UPF1 - [RENT1_HUMAN]	18.24	7.87	6	6	16.3337	7.87	6	7	1118	122.958	6.68311	UPF1	RENT1_HUMAN	Isoform 2 of Regulator of nonsense transcripts 1
P27694	Replication protein A 70 kDa DNA-binding subunit OS=Homo sapiens GN=RPA1 PE=1 SV=2 - [RFA1_HUMAN]	21.9908	18.18	8	9	14.0506	14.77	6	7	616	68.0953	7.21045	RPA1	RFA1_HUMAN	Replication protein A 70 kDa DNA-binding subunit
P15927	Replication protein A 32 kDa subunit OS=Homo sapiens GN=RPA2 PE=1 SV=1 - [RFA2_HUMAN]	1.6574	14.07	3	5	6.05018	14.07	4	7	270	29.2285	6.15088	RPA2	RFA2_HUMAN	Replication protein A 32 kDa subunit
P18124	60S ribosomal protein L7 OS=Homo sapiens GN=RPL7 PE=1 SV=1 - [RL7_HUMAN]	4.2587	16.13	3	3	6.16329	29.03	6	7	248	29.2072	10.6528	RPL7	RL7_HUMAN	60S ribosomal protein L7
Q9BYD6	39S ribosomal protein L1, mitochondrial OS=Homo sapiens GN=MRPL1 PE=1 SV=2 - [RM01_HUMAN]	3.9492	12.31	3	3	10.2919	19.69	5	7	325	36.8854	8.77783	MRPL1	RM01_HUMAN	39S ribosomal protein L1, mitochondrial
Q9BZE1	39S ribosomal protein L37, mitochondrial OS=Homo sapiens GN=MRPL37 PE=1 SV=2 - [RM37_HUMAN]	8.12698	12.53	5	6	5.93261	17.97	7	7	423	48.0871	8.5874	MRPL37	RM37_HUMAN	39S ribosomal protein L37, mitochondrial
Q9NYK5	39S ribosomal protein L39, mitochondrial OS=Homo sapiens GN=MRPL39 PE=1 SV=3 - [RM39_HUMAN]	6.10534	13.31	4	5	1.74487	15.98	6	7	338	38.6867	7.6499	MRPL39	RM39_HUMAN	39S ribosomal protein L39, mitochondrial
Q9H7B2	Ribosome production factor 2 homolog OS=Homo sapiens GN=RPF2 PE=1 SV=2 - [RPF2_HUMAN]	1.64236	7.52	2	2	10.2323	17.65	5	7	306	35.5602	9.99365	RPF2	RPF2_HUMAN	Ribosome production factor 2 homolog
Q9Y617	Phosphoserine aminotransferase OS=Homo sapiens GN=PSAT1 PE=1 SV=2 - [SERC_HUMAN]	4.61075	12.16	4	4	7.41992	16.76	6	7	370	40.3968	7.66455	PSAT1	SERC_HUMAN	Phosphoserine aminotransferase
Q7KZF4	Staphylococcal nuclease domain-containing protein 1 OS=Homo sapiens GN=SND1 PE=1 SV=1 - [SND1_HUMAN]	15.1239	8.35	6	6	16.6109	9.45	7	7	910	101.934	7.1665	SND1	SND1_HUMAN	Staphylococcal nuclease domain-containing protein 1
O43776	Asparagine--tRNA ligase, cytoplasmic OS=Homo sapiens GN=NARS PE=1 SV=1 - [SYNC_HUMAN]	27.742	18.98	10	10	25.0764	15.15	7	7	548	62.9025	6.25244	NARS	SYNC_HUMAN	Asparagine--tRNA ligase, cytoplasmic
Q9BW92	Threonine--tRNA ligase, mitochondrial OS=Homo sapiens GN=TARS2 PE=1 SV=1 - [SYTM_HUMAN]	26.369	17.27	11	12	17.1756	11.56	7	7	718	80.9854	7.29834	TARS2	SYTM_HUMAN	Threonine--tRNA ligase, mitochondrial
Q12788	Transducin beta-like protein 3 OS=Homo sapiens GN=TBL3 PE=1 SV=2 - [TBL3_HUMAN]	7.53329	3.84	2	2	23.7424	12.75	6	7	808	88.9785	6.90283	TBL3	TBL3_HUMAN	Transducin beta-like protein 3
Q86W42-3	Isoform 3 of THO complex subunit 6 homolog OS=Homo sapiens GN=THOC6 - [THOC6_HUMAN]	8.51725	22.97	6	6	7.67086	27.03	7	7	296	32.8696	7.23975	THOC6	THOC6_HUMAN	Isoform 3 of THO complex subunit 6 homolog
Q6DKK2	Tetratricopeptide repeat protein 19, mitochondrial OS=Homo sapiens GN=TTC19 PE=1 SV=4 - [TTC19_HUMAN]	9.69312	19.47	8	10	1.91359	12.89	5	7	380	42.4298	5.77002	TTC19	TTC19_HUMAN	Tetratricopeptide repeat protein 19, mitochondrial
Q9Y5K5-2	Isoform 2 of Ubiquitin carboxyl-terminal hydrolase isozyme L5 OS=Homo sapiens GN=UCHL5 - [UCHL5_HUMAN]	14.3183	29.75	8	11	8.70129	20.25	6	7	316	36.0562	5.22412	UCHL5	UCHL5_HUMAN	Isoform 2 of Ubiquitin carboxyl-terminal hydrolase isozyme L5
O60763	General vesicular transport factor p115 OS=Homo sapiens GN=USO1 PE=1 SV=2 - [USO1_HUMAN]	31.2002	16.94	11	13	18.2786	8.11	6	7	962	107.828	4.90674	USO1	USO1_HUMAN	General vesicular transport factor p115
TX25453454	from mammal_IgG.FASTA (MD5: 95e56dae5a2cb33224133fac902f279cd375c08793eb5e022138f9d909f99451) - [TX25453454_IGNORE]	13.2668	25.38	6	7	8.18062	24.46	6	7	327	38.1457	6.56592
TX25453321	from mammal_IgG.FASTA (MD5: 95e56dae5a2cb33224133fac902f279cd375c08793eb5e022138f9d909f99451) - [TX25453321_IGNORE]	16.4785	5.53	4	5	15.7123	7.66	6	7	796	91.6489	5.49072
Q96KR1	Zinc finger RNA-binding protein OS=Homo sapiens GN=ZFR PE=1 SV=2 - [ZFR_HUMAN]	27.1325	10.61	8	8	16.7177	8.75	7	7	1074	116.939	9.0415	ZFR	ZFR_HUMAN	Zinc finger RNA-binding protein
G5EA06	28S ribosomal protein S27, mitochondrial OS=Homo sapiens GN=MRPS27 PE=1 SV=1 - [G5EA06_HUMAN]	8.08013	20.95	8	9	6.75101	23.46	7	7	358	41.3031	5.51611	MRPS27	G5EA06_HUMAN	28S ribosomal protein S27, mitochondrial
P17174-2	Isoform 2 of Aspartate aminotransferase, cytoplasmic OS=Homo sapiens GN=GOT1 - [AATC_HUMAN]	8.98833	16.07	6	6	13.4762	14.54	6	7	392	44.1193	8.07471	GOT1	AATC_HUMAN	Isoform 2 of Aspartate aminotransferase, cytoplasmic
B5MCX3	Septin-2 OS=Homo sapiens GN=SEPT2 PE=1 SV=1 - [B5MCX3_HUMAN]	6.43293	15.89	4	5	10.0931	25.23	6	7	321	36.9169	6.17627	2017-09-02	B5MCX3_HUMAN	Septin-2
Q6P996-4	Isoform 4 of Pyridoxal-dependent decarboxylase domain-containing protein 1 OS=Homo sapiens GN=PDXDC1 - [PDXD1_HUMAN]	25.2138	13.16	7	8	21.5363	11.18	6	7	760	83.5189	5.5542	PDXDC1	PDXD1_HUMAN	Isoform 4 of Pyridoxal-dependent decarboxylase domain-containing protein 1
C9J3G2	COBW domain-containing protein 2 OS=Homo sapiens GN=CBWD2 PE=1 SV=2 - [C9J3G2_HUMAN]	5.03894	17.82	5	5	4.70351	22.07	7	7	376	41.9546	4.89404	CBWD2	C9J3G2_HUMAN	COBW domain-containing protein 2
G3V529	ATP-dependent RNA helicase DDX24 OS=Homo sapiens GN=DDX24 PE=1 SV=1 - [G3V529_HUMAN]	3.28032	6	2	2	9.75294	13.11	6	7	816	91.4239	8.82178	DDX24	G3V529_HUMAN	ATP-dependent RNA helicase DDX24
G5E9S8	Kinesin light chain 1 OS=Homo sapiens GN=KLC1 PE=1 SV=1 - [G5E9S8_HUMAN]	18.3556	14.57	7	7	14.605	12.2	6	7	549	62.4676	5.84619	KLC1	G5E9S8_HUMAN	Kinesin light chain 1
E3W994	CLIP-associating protein 2 OS=Homo sapiens GN=CLASP2 PE=1 SV=2 - [E3W994_HUMAN]	39.4237	15	14	16	18.2644	7.86	7	7	1273	138.778	8.33838	CLASP2	E3W994_HUMAN	CLIP-associating protein 2
Q9UBF2-2	Isoform 2 of Coatomer subunit gamma-2 OS=Homo sapiens GN=COPG2 - [COPG2_HUMAN]	26.5925	12.81	8	11	16.8849	8.4	5	7	726	81.4306	6.58057	COPG2	COPG2_HUMAN	Isoform 2 of Coatomer subunit gamma-2
TX4033864	from mammal_IgG.FASTA (MD5: 95e56dae5a2cb33224133fac902f279cd375c08793eb5e022138f9d909f99451) - [TX4033864_IGNORE]	13.841	15.23	3	9	10.7588	9.88	2	7	243	25.9346	5.21143
TX85838272	from mammal_IgG.FASTA (MD5: 95e56dae5a2cb33224133fac902f279cd375c08793eb5e022138f9d909f99451) - [TX85838272_IGNORE]	15.9346	27.81	2	6	14.8117	38.41	3	7	151	15.9779	8.85107
Q6Y7W6-4	Isoform 3 of PERQ amino acid-rich with GYF domain-containing protein 2 OS=Homo sapiens GN=GIGYF2 - [PERQ2_HUMAN]	33.1403	11.74	10	10	12.9446	7.47	6	7	1286	148.545	5.5415	GIGYF2	PERQ2_HUMAN	Isoform 3 of PERQ amino acid-rich with GYF domain-containing protein 2
Q96T37-4	Isoform 4 of Putative RNA-binding protein 15 OS=Homo sapiens GN=RBM15 - [RBM15_HUMAN]	6.63585	4.71	3	5	17.3825	10.41	6	7	913	99.6409	9.92041	RBM15	RBM15_HUMAN	Isoform 4 of Putative RNA-binding protein 15
H0Y2Y8	Zyxin (Fragment) OS=Homo sapiens GN=ZYX PE=1 SV=1 - [H0Y2Y8_HUMAN]	63.7752	18.15	6	26	20.6419	16.11	5	7	540	57.6063	6.87354	ZYX	H0Y2Y8_HUMAN	Zyxin (Fragment)
H7C5W9	Sarcoplasmic/endoplasmic reticulum calcium ATPase 2 (Fragment) OS=Homo sapiens GN=ATP2A2 PE=1 SV=1 - [H7C5W9_HUMAN]	9.3918	4.5	3	3	17.3953	9.11	7	7	933	102.523	5.59229	ATP2A2	H7C5W9_HUMAN	Sarcoplasmic/endoplasmic reticulum calcium ATPase 2 (Fragment)
A0A087WY55	Chromosome 6 open reading frame 55, isoform CRA_b OS=Homo sapiens GN=VTA1 PE=1 SV=1 - [A0A087WY55_HUMAN]	8.58177	17.14	4	5	6.2291	20.36	5	7	280	31.0824	6.44287	VTA1	A0A087WY55_HUMAN	Chromosome 6 open reading frame 55, isoform CRA_b
A0A0A0MTB8	WD repeat-containing protein 36 OS=Homo sapiens GN=WDR36 PE=1 SV=1 - [A0A0A0MTB8_HUMAN]	4.43053	3.02	2	2	10.5139	7.04	5	7	895	99.3031	7.35693	WDR36	A0A0A0MTB8_HUMAN	WD repeat-containing protein 36
A0A0U1RQK7	Eukaryotic translation initiation factor 4 gamma 3 OS=Homo sapiens GN=EIF4G3 PE=1 SV=1 - [A0A0U1RQK7_HUMAN]	20.0057	5.47	8	8	16.3681	4.85	7	7	1774	195.152	5.61768	EIF4G3	A0A0U1RQK7_HUMAN	Eukaryotic translation initiation factor 4 gamma 3
A0A0U1RRM1	Transcriptional repressor p66-beta OS=Homo sapiens GN=GATAD2B PE=1 SV=1 - [A0A0U1RRM1_HUMAN]	34.5371	27.21	9	10	21.9967	21.84	7	7	577	63.4221	9.67139	GATAD2B	A0A0U1RRM1_HUMAN	Transcriptional repressor p66-beta
G3V1Q4	Septin-7 OS=Homo sapiens GN=SEPT7 PE=1 SV=2 - [G3V1Q4_HUMAN]	9.78152	15.46	5	5	5.00794	18.2	6	7	401	46.5368	8.22119	2017-09-07	G3V1Q4_HUMAN	Septin-7
P08195-2	Isoform 2 of 4F2 cell-surface antigen heavy chain OS=Homo sapiens GN=SLC3A2 - [4F2_HUMAN]					15.103	15.31	6	7	529	57.9089	5.35107	SLC3A2	4F2_HUMAN	Isoform 2 of 4F2 cell-surface antigen heavy chain
P52292	Importin subunit alpha-1 OS=Homo sapiens GN=KPNA2 PE=1 SV=1 - [IMA1_HUMAN]					7.0535	12.1	5	7	529	57.8259	5.40186	KPNA2	IMA1_HUMAN	Importin subunit alpha-1
Q96G21	U3 small nucleolar ribonucleoprotein protein IMP4 OS=Homo sapiens GN=IMP4 PE=1 SV=1 - [IMP4_HUMAN]					6.68555	19.93	6	7	291	33.7355	9.46631	IMP4	IMP4_HUMAN	U3 small nucleolar ribonucleoprotein protein IMP4
Q9NQS7-2	Isoform 2 of Inner centromere protein OS=Homo sapiens GN=INCENP - [INCE_HUMAN]					18.6708	10.83	7	7	914	104.928	9.45166	INCENP	INCE_HUMAN	Isoform 2 of Inner centromere protein
P46940	Ras GTPase-activating-like protein IQGAP1 OS=Homo sapiens GN=IQGAP1 PE=1 SV=1 - [IQGA1_HUMAN]					13.5456	3.92	6	7	1657	189.134	6.48096	IQGAP1	IQGA1_HUMAN	Ras GTPase-activating-like protein IQGAP1
Q9Y2U8	Inner nuclear membrane protein Man1 OS=Homo sapiens GN=LEMD3 PE=1 SV=2 - [MAN1_HUMAN]					17.2053	11.42	6	7	911	99.9351	7.54736	LEMD3	MAN1_HUMAN	Inner nuclear membrane protein Man1
Q76FK4-4	Isoform 4 of Nucleolar protein 8 OS=Homo sapiens GN=NOL8 - [NOL8_HUMAN]					7.09211	7.53	6	7	1129	127.259	7.92822	NOL8	NOL8_HUMAN	Isoform 4 of Nucleolar protein 8
O15504	Nucleoporin-like protein 2 OS=Homo sapiens GN=NUPL2 PE=1 SV=1 - [NUPL2_HUMAN]					6.84689	14.18	5	7	423	44.844	9.18799	NUPL2	NUPL2_HUMAN	Nucleoporin-like protein 2
Q9Y2P8	RNA 3'-terminal phosphate cyclase-like protein OS=Homo sapiens GN=RCL1 PE=1 SV=3 - [RCL1_HUMAN]					10.4115	19.57	7	7	373	40.8166	9.26123	RCL1	RCL1_HUMAN	RNA 3'-terminal phosphate cyclase-like protein
Q92785	Zinc finger protein ubi-d4 OS=Homo sapiens GN=DPF2 PE=1 SV=2 - [REQU_HUMAN]					4.5754	20.97	6	7	391	44.1272	6.32861	DPF2	REQU_HUMAN	Zinc finger protein ubi-d4
O15211	Ral guanine nucleotide dissociation stimulator-like 2 OS=Homo sapiens GN=RGL2 PE=1 SV=1 - [RGL2_HUMAN]					13.9016	10.81	6	7	777	83.4977	6.17627	RGL2	RGL2_HUMAN	Ral guanine nucleotide dissociation stimulator-like 2
Q9BRL6-2	Isoform 2 of Serine/arginine-rich splicing factor 8 OS=Homo sapiens GN=SRSF8 - [SRSF8_HUMAN]					11.2107	11.64	3	7	275	31.4058	11.6782	SRSF8	SRSF8_HUMAN	Isoform 2 of Serine/arginine-rich splicing factor 8
Q92797	Symplekin OS=Homo sapiens GN=SYMPK PE=1 SV=2 - [SYMPK_HUMAN]					12.4884	6.28	5	7	1274	141.059	6.12549	SYMPK	SYMPK_HUMAN	Symplekin
P23258	Tubulin gamma-1 chain OS=Homo sapiens GN=TUBG1 PE=1 SV=2 - [TBG1_HUMAN]					9.40725	10.86	4	7	451	51.1378	6.13818	TUBG1	TBG1_HUMAN	Tubulin gamma-1 chain
Q5TEC6	Histone H3 OS=Homo sapiens GN=HIST2H3PS2 PE=1 SV=1 - [Q5TEC6_HUMAN]					10.6314	19.85	3	7	136	15.4206	11.2681	HIST2H3PS2	Q5TEC6_HUMAN	Histone H3
P14314-2	Isoform 2 of Glucosidase 2 subunit beta OS=Homo sapiens GN=PRKCSH - [GLU2B_HUMAN]					3.66338	8.38	4	7	525	59.1407	4.42432	PRKCSH	GLU2B_HUMAN	Isoform 2 of Glucosidase 2 subunit beta
O00232-2	Isoform 2 of 26S proteasome non-ATPase regulatory subunit 12 OS=Homo sapiens GN=PSMD12 - [PSD12_HUMAN]					6.4376	14.22	5	7	436	50.5463	7.88428	PSMD12	PSD12_HUMAN	Isoform 2 of 26S proteasome non-ATPase regulatory subunit 12
F5H0C8	Gamma-enolase OS=Homo sapiens GN=ENO2 PE=1 SV=1 - [F5H0C8_HUMAN]					4.26174	16.19	4	7	315	34.7406	4.86865	ENO2	F5H0C8_HUMAN	Gamma-enolase
TX51873869	from mammal_IgG.FASTA (MD5: 95e56dae5a2cb33224133fac902f279cd375c08793eb5e022138f9d909f99451) - [TX51873869_IGNORE]					4.99548	11.34	3	7	238	26.3008	5.56689
TX156270682	from mammal_IgG.FASTA (MD5: 95e56dae5a2cb33224133fac902f279cd375c08793eb5e022138f9d909f99451) - [TX156270682_IGNORE]					12.8973	25.42	2	7	118	13.1735	7.92822
TX18568338	from mammal_IgG.FASTA (MD5: 95e56dae5a2cb33224133fac902f279cd375c08793eb5e022138f9d909f99451) - [TX18568338_IGNORE]					3.89529	11.72	3	7	239	26.2759	7.26904
TX2267012	from mammal_IgG.FASTA (MD5: 95e56dae5a2cb33224133fac902f279cd375c08793eb5e022138f9d909f99451) - [TX2267012_IGNORE]					14.7379	47.17	3	7	106	11.4156	9.17334
TX62867432	from mammal_IgG.FASTA (MD5: 95e56dae5a2cb33224133fac902f279cd375c08793eb5e022138f9d909f99451) - [TX62867432_IGNORE]					5.8766	36.17	2	7	94	10.1317	5.10986
J3QL05	Serine/arginine-rich-splicing factor 2 (Fragment) OS=Homo sapiens GN=SRSF2 PE=1 SV=1 - [J3QL05_HUMAN]					16.5347	24.62	3	7	130	15.1466	10.9604	SRSF2	J3QL05_HUMAN	Serine/arginine-rich-splicing factor 2 (Fragment)
H3BV90	Fe-S cluster assembly protein DRE2 OS=Homo sapiens GN=CIAPIN1 PE=1 SV=1 - [H3BV90_HUMAN]					8.95262	24.39	5	7	246	26.4297	5.88428	CIAPIN1	H3BV90_HUMAN	Fe-S cluster assembly protein DRE2
Q04917	14-3-3 protein eta OS=Homo sapiens GN=YWHAH PE=1 SV=4 - [1433F_HUMAN]	3.44533	10.57	3	5	3.44129	14.63	4	6	246	28.201	4.84326	YWHAH	1433F_HUMAN	14-3-3 protein eta
P61981	14-3-3 protein gamma OS=Homo sapiens GN=YWHAG PE=1 SV=2 - [1433G_HUMAN]	3.44533	10.53	3	5	6.12445	20.24	5	6	247	28.2849	4.89404	YWHAG	1433G_HUMAN	14-3-3 protein gamma
Q9ULW3	Activator of basal transcription 1 OS=Homo sapiens GN=ABT1 PE=1 SV=1 - [ABT1_HUMAN]	5.77788	14.71	4	4	6.72688	17.65	4	6	272	31.06	9.87646	ABT1	ABT1_HUMAN	Activator of basal transcription 1
Q13085-3	Isoform 3 of Acetyl-CoA carboxylase 1 OS=Homo sapiens GN=ACACA - [ACACA_HUMAN]	23.146	4.59	7	7	12.0276	3.4	6	6	2268	257.075	6.60986	ACACA	ACACA_HUMAN	Isoform 3 of Acetyl-CoA carboxylase 1
Q13155	Aminoacyl tRNA synthase complex-interacting multifunctional protein 2 OS=Homo sapiens GN=AIMP2 PE=1 SV=2 - [AIMP2_HUMAN]	2.7341	17.19	3	4	3.00484	11.88	3	6	320	35.3263	8.22119	AIMP2	AIMP2_HUMAN	Aminoacyl tRNA synthase complex-interacting multifunctional protein 2
Q96CW1-2	Isoform 2 of AP-2 complex subunit mu OS=Homo sapiens GN=AP2M1 - [AP2M1_HUMAN]	1.92931	6.24	3	3	6.05486	12.47	6	6	433	49.3579	9.53955	AP2M1	AP2M1_HUMAN	Isoform 2 of AP-2 complex subunit mu
O14617-3	Isoform 3 of AP-3 complex subunit delta-1 OS=Homo sapiens GN=AP3D1 - [AP3D1_HUMAN]	15.4954	6.81	5	6	15.1867	5.89	5	6	984	111.168	8.104	AP3D1	AP3D1_HUMAN	Isoform 3 of AP-3 complex subunit delta-1
Q9NWB6	Arginine and glutamate-rich protein 1 OS=Homo sapiens GN=ARGLU1 PE=1 SV=1 - [ARGL1_HUMAN]	5.82314	10.99	4	5	8.04785	11.36	4	6	273	33.1968	10.3452	ARGLU1	ARGL1_HUMAN	Arginine and glutamate-rich protein 1
Q92974-3	Isoform 3 of Rho guanine nucleotide exchange factor 2 OS=Homo sapiens GN=ARHGEF2 - [ARHG2_HUMAN]	19.3189	9.6	7	8	9.35913	5.53	4	6	958	108.175	6.87354	ARHGEF2	ARHG2_HUMAN	Isoform 3 of Rho guanine nucleotide exchange factor 2
Q6NXE6-2	Isoform 2 of Armadillo repeat-containing protein 6 OS=Homo sapiens GN=ARMC6 - [ARMC6_HUMAN]	8.65225	13.24	5	8	11.3976	10.92	4	6	476	51.5152	6.04932	ARMC6	ARMC6_HUMAN	Isoform 2 of Armadillo repeat-containing protein 6
Q14444-2	Isoform 2 of Caprin-1 OS=Homo sapiens GN=CAPRIN1 - [CAPR1_HUMAN]	18.7471	10.95	5	6	14.4768	6.05	5	6	694	76.8143	5.12256	CAPRIN1	CAPR1_HUMAN	Isoform 2 of Caprin-1
Q96A33	Coiled-coil domain-containing protein 47 OS=Homo sapiens GN=CCDC47 PE=1 SV=1 - [CCD47_HUMAN]	6.96046	6.83	2	2	15.4892	13.87	6	6	483	55.8383	4.86865	CCDC47	CCD47_HUMAN	Coiled-coil domain-containing protein 47
P50750	Cyclin-dependent kinase 9 OS=Homo sapiens GN=CDK9 PE=1 SV=3 - [CDK9_HUMAN]	17.1817	15.59	6	9	13.0742	10.48	4	6	372	42.7502	8.79248	CDK9	CDK9_HUMAN	Cyclin-dependent kinase 9
Q9Y6G9	Cytoplasmic dynein 1 light intermediate chain 1 OS=Homo sapiens GN=DYNC1LI1 PE=1 SV=3 - [DC1L1_HUMAN]	9.30227	9.18	4	4	18.8768	13.96	6	6	523	56.544	6.41748	DYNC1LI1	DC1L1_HUMAN	Cytoplasmic dynein 1 light intermediate chain 1
Q16531	DNA damage-binding protein 1 OS=Homo sapiens GN=DDB1 PE=1 SV=1 - [DDB1_HUMAN]	7.28022	2.37	2	2	19.3969	7.11	6	6	1140	126.887	5.26221	DDB1	DDB1_HUMAN	DNA damage-binding protein 1
Q9Y394-2	Isoform 2 of Dehydrogenase/reductase SDR family member 7 OS=Homo sapiens GN=DHRS7 - [DHRS7_HUMAN]	7.32146	17.99	4	9	6.39808	15.22	3	6	289	32.2468	8.86572	DHRS7	DHRS7_HUMAN	Isoform 2 of Dehydrogenase/reductase SDR family member 7
Q9UNQ2	Probable dimethyladenosine transferase OS=Homo sapiens GN=DIMT1 PE=1 SV=1 - [DIM1_HUMAN]	3.26413	16.29	4	4	8.77102	19.81	5	6	313	35.2141	9.99365	DIMT1	DIM1_HUMAN	Probable dimethyladenosine transferase
Q8WXX5	DnaJ homolog subfamily C member 9 OS=Homo sapiens GN=DNAJC9 PE=1 SV=1 - [DNJC9_HUMAN]	7.64925	18.46	7	7	1.92081	16.54	6	6	260	29.8911	5.73193	DNAJC9	DNJC9_HUMAN	DnaJ homolog subfamily C member 9
Q5VYK3	Proteasome-associated protein ECM29 homolog OS=Homo sapiens GN=ECM29 PE=1 SV=2 - [ECM29_HUMAN]	8.34534	3.25	4	4	9.04279	4.34	5	6	1845	204.16	7.12256	ECM29	ECM29_HUMAN	Proteasome-associated protein ECM29 homolog
Q9GZT9	Egl nine homolog 1 OS=Homo sapiens GN=EGLN1 PE=1 SV=1 - [EGLN1_HUMAN]	8.83669	12.68	4	4	6.68621	16.2	5	6	426	45.9918	8.52881	EGLN1	EGLN1_HUMAN	Egl nine homolog 1
TX78000156	from mammal_IgG.FASTA (MD5: 95e56dae5a2cb33224133fac902f279cd375c08793eb5e022138f9d909f99451) - [TX78000156_IGNORE]	4.62125	9	3	4	12.7696	11.69	5	6	522	57.4223	9.37842
P10768	S-formylglutathione hydrolase OS=Homo sapiens GN=ESD PE=1 SV=2 - [ESTD_HUMAN]	2.47873	14.18	4	4	7.79961	19.15	5	6	282	31.4425	7.02002	ESD	ESTD_HUMAN	S-formylglutathione hydrolase
Q52LJ0	Protein FAM98B OS=Homo sapiens GN=FAM98B PE=1 SV=1 - [FA98B_HUMAN]	4.53595	12.12	3	5	13.0396	16.06	4	6	330	37.167	6.29053	FAM98B	FA98B_HUMAN	Protein FAM98B
Q8IVS2	Malonyl-CoA-acyl carrier protein transacylase, mitochondrial OS=Homo sapiens GN=MCAT PE=1 SV=2 - [FABD_HUMAN]	4.87116	15.38	5	7	4.99611	12.56	4	6	390	42.9341	8.71924	MCAT	FABD_HUMAN	Malonyl-CoA-acyl carrier protein transacylase, mitochondrial
Q8TEQ6	Gem-associated protein 5 OS=Homo sapiens GN=GEMIN5 PE=1 SV=3 - [GEMI5_HUMAN]	33.6183	9.62	9	13	12.1267	5.77	5	6	1508	168.483	6.62451	GEMIN5	GEMI5_HUMAN	Gem-associated protein 5
P08754	Guanine nucleotide-binding protein G(k) subunit alpha OS=Homo sapiens GN=GNAI3 PE=1 SV=3 - [GNAI3_HUMAN]	7.42765	11.86	4	5	8.17274	9.6	3	6	354	40.5063	5.69385	GNAI3	GNAI3_HUMAN	Guanine nucleotide-binding protein G(k) subunit alpha
O00165-3	Isoform 3 of HCLS1-associated protein X-1 OS=Homo sapiens GN=HAX1 - [HAX1_HUMAN]	6.75023	31.23	6	7	10.06	30.04	5	6	253	28.6286	4.80518	HAX1	HAX1_HUMAN	Isoform 3 of HCLS1-associated protein X-1
P05412	Transcription factor AP-1 OS=Homo sapiens GN=JUN PE=1 SV=2 - [JUN_HUMAN]	5.74907	11.18	3	3	9.50999	13.9	5	6	331	35.6532	8.76318	JUN	JUN_HUMAN	Transcription factor AP-1
Q9NS86	LanC-like protein 2 OS=Homo sapiens GN=LANCL2 PE=1 SV=1 - [LANC2_HUMAN]	3.92995	9.56	3	3	10.294	12.22	5	6	450	50.8214	7.43018	LANCL2	LANC2_HUMAN	LanC-like protein 2
Q92615	La-related protein 4B OS=Homo sapiens GN=LARP4B PE=1 SV=3 - [LAR4B_HUMAN]	16.3802	11.38	7	7	12.5817	6.78	6	6	738	80.5026	6.91748	LARP4B	LAR4B_HUMAN	La-related protein 4B
P33991	DNA replication licensing factor MCM4 OS=Homo sapiens GN=MCM4 PE=1 SV=5 - [MCM4_HUMAN]	26.2368	12.4	7	7	15.6438	9.27	6	6	863	96.4976	6.7417	MCM4	MCM4_HUMAN	DNA replication licensing factor MCM4
Q02750	Dual specificity mitogen-activated protein kinase kinase 1 OS=Homo sapiens GN=MAP2K1 PE=1 SV=2 - [MP2K1_HUMAN]	6.35299	10.43	4	5	12.1671	13.74	5	6	393	43.4113	6.62451	MAP2K1	MP2K1_HUMAN	Dual specificity mitogen-activated protein kinase kinase 1
P46734	Dual specificity mitogen-activated protein kinase kinase 3 OS=Homo sapiens GN=MAP2K3 PE=1 SV=2 - [MP2K3_HUMAN]	1.8787	8.93	3	3	2.61489	16.43	5	6	347	39.2929	7.43018	MAP2K3	MP2K3_HUMAN	Dual specificity mitogen-activated protein kinase kinase 3
O14733	Dual specificity mitogen-activated protein kinase kinase 7 OS=Homo sapiens GN=MAP2K7 PE=1 SV=2 - [MP2K7_HUMAN]	13.2979	20.29	7	10	9.87549	15.27	5	6	419	47.4545	9.15869	MAP2K7	MP2K7_HUMAN	Dual specificity mitogen-activated protein kinase kinase 7
Q7Z406-6	Isoform 6 of Myosin-14 OS=Homo sapiens GN=MYH14 - [MYH14_HUMAN]	127.244	21.72	32	38	11.3324	2.45	4	6	2003	228.526	5.60498	MYH14	MYH14_HUMAN	Isoform 6 of Myosin-14
Q9ULX3	RNA-binding protein NOB1 OS=Homo sapiens GN=NOB1 PE=1 SV=1 - [NOB1_HUMAN]	9.72522	16.26	6	6	9.24092	15.78	6	6	412	46.6458	7.18115	NOB1	NOB1_HUMAN	RNA-binding protein NOB1
Q92621	Nuclear pore complex protein Nup205 OS=Homo sapiens GN=NUP205 PE=1 SV=3 - [NU205_HUMAN]	18.6484	4.92	9	9	13.1128	3.13	6	6	2012	227.776	6.18896	NUP205	NU205_HUMAN	Nuclear pore complex protein Nup205
Q8NFH4	Nucleoporin Nup37 OS=Homo sapiens GN=NUP37 PE=1 SV=1 - [NUP37_HUMAN]	8.6396	14.72	4	4	9.77267	19.94	5	6	326	36.684	5.92236	NUP37	NUP37_HUMAN	Nucleoporin Nup37
Q16822	Phosphoenolpyruvate carboxykinase [GTP], mitochondrial OS=Homo sapiens GN=PCK2 PE=1 SV=3 - [PCKGM_HUMAN]	14.0022	13.13	7	7	9.27132	8.13	5	6	640	70.6846	7.62061	PCK2	PCKGM_HUMAN	Phosphoenolpyruvate carboxykinase [GTP], mitochondrial
A6NDG6	Glycerol-3-phosphate phosphatase OS=Homo sapiens GN=PGP PE=1 SV=1 - [PGP_HUMAN]	6.04221	20.25	6	8	7.65863	22.43	6	6	321	33.9845	6.13818	PGP	PGP_HUMAN	Glycerol-3-phosphate phosphatase
Q9NWS0	PIH1 domain-containing protein 1 OS=Homo sapiens GN=PIH1D1 PE=1 SV=1 - [PIHD1_HUMAN]	7.90889	13.79	4	4	8.54	18.62	5	6	290	32.3424	5.13525	PIH1D1	PIHD1_HUMAN	PIH1 domain-containing protein 1
Q99575	Ribonucleases P/MRP protein subunit POP1 OS=Homo sapiens GN=POP1 PE=1 SV=2 - [POP1_HUMAN]	13.1168	4.39	3	5	9.52432	7.91	6	6	1024	114.636	9.21729	POP1	POP1_HUMAN	Ribonucleases P/MRP protein subunit POP1
P62140	Serine/threonine-protein phosphatase PP1-beta catalytic subunit OS=Homo sapiens GN=PPP1CB PE=1 SV=3 - [PP1B_HUMAN]	5.11796	10.7	3	7	9.47875	10.7	3	6	327	37.1626	6.18896	PPP1CB	PP1B_HUMAN	Serine/threonine-protein phosphatase PP1-beta catalytic subunit
O43395	U4/U6 small nuclear ribonucleoprotein Prp3 OS=Homo sapiens GN=PRPF3 PE=1 SV=2 - [PRPF3_HUMAN]	10.8511	8.49	4	4	15.9613	11.57	5	6	683	77.4809	9.49561	PRPF3	PRPF3_HUMAN	U4/U6 small nuclear ribonucleoprotein Prp3
P22695	Cytochrome b-c1 complex subunit 2, mitochondrial OS=Homo sapiens GN=UQCRC2 PE=1 SV=3 - [QCR2_HUMAN]	4.60041	5.96	2	2	6.53856	18.54	6	6	453	48.4129	8.63135	UQCRC2	QCR2_HUMAN	Cytochrome b-c1 complex subunit 2, mitochondrial
Q96PU8-5	Isoform 3 of Protein quaking OS=Homo sapiens GN=QKI - [QKI_HUMAN]	4.76369	21.77	7	7	3.95928	15.77	6	6	317	35.2103	6.18896	QKI	QKI_HUMAN	Isoform 3 of Protein quaking
P31350	Ribonucleoside-diphosphate reductase subunit M2 OS=Homo sapiens GN=RRM2 PE=1 SV=1 - [RIR2_HUMAN]	3.80526	12.34	4	4	6.94286	16.45	5	6	389	44.8488	5.37646	RRM2	RIR2_HUMAN	Ribonucleoside-diphosphate reductase subunit M2
Q9P015	39S ribosomal protein L15, mitochondrial OS=Homo sapiens GN=MRPL15 PE=1 SV=1 - [RM15_HUMAN]	4.24281	29.39	7	7	12.055	24.32	6	6	296	33.3989	10.0083	MRPL15	RM15_HUMAN	39S ribosomal protein L15, mitochondrial
O95602	DNA-directed RNA polymerase I subunit RPA1 OS=Homo sapiens GN=POLR1A PE=1 SV=2 - [RPA1_HUMAN]	30.439	9.53	9	12	18.2245	7.09	6	6	1720	194.687	7.03467	POLR1A	RPA1_HUMAN	DNA-directed RNA polymerase I subunit RPA1
Q5VT52-2	Isoform 2 of Regulation of nuclear pre-mRNA domain-containing protein 2 OS=Homo sapiens GN=RPRD2 - [RPRD2_HUMAN]	11.9483	6.04	6	6	12.8595	6.67	6	6	1424	152.494	7.32764	RPRD2	RPRD2_HUMAN	Isoform 2 of Regulation of nuclear pre-mRNA domain-containing protein 2
Q9Y399	28S ribosomal protein S2, mitochondrial OS=Homo sapiens GN=MRPS2 PE=1 SV=1 - [RT02_HUMAN]	5.92687	11.49	5	5	5.98045	23.31	6	6	296	33.2281	9.26123	MRPS2	RT02_HUMAN	28S ribosomal protein S2, mitochondrial
P82675	28S ribosomal protein S5, mitochondrial OS=Homo sapiens GN=MRPS5 PE=1 SV=2 - [RT05_HUMAN]	1.68219	15.12	7	7	6.70036	10.23	5	6	430	47.9761	9.92041	MRPS5	RT05_HUMAN	28S ribosomal protein S5, mitochondrial
Q9Y6Y8	SEC23-interacting protein OS=Homo sapiens GN=SEC23IP PE=1 SV=1 - [S23IP_HUMAN]	14.5845	9.3	6	6	10.3677	9.1	6	6	1000	111.007	5.5415	SEC23IP	S23IP_HUMAN	SEC23-interacting protein
P61619	Protein transport protein Sec61 subunit alpha isoform 1 OS=Homo sapiens GN=SEC61A1 PE=1 SV=2 - [S61A1_HUMAN]	10.3842	9.03	5	6	11.2843	8.82	5	6	476	52.2305	8.06006	SEC61A1	S61A1_HUMAN	Protein transport protein Sec61 subunit alpha isoform 1
P19623	Spermidine synthase OS=Homo sapiens GN=SRM PE=1 SV=1 - [SPEE_HUMAN]	11.1406	17.55	6	7	9.11388	25.17	6	6	302	33.8027	5.49072	SRM	SPEE_HUMAN	Spermidine synthase
O15042-2	Isoform 2 of U2 snRNP-associated SURP motif-containing protein OS=Homo sapiens GN=U2SURP - [SR140_HUMAN]	17.0158	9.63	9	10	15.0006	7.39	6	6	1028	118.162	8.47021	U2SURP	SR140_HUMAN	Isoform 2 of U2 snRNP-associated SURP motif-containing protein
Q13243-3	Isoform SRP40-4 of Serine/arginine-rich splicing factor 5 OS=Homo sapiens GN=SRSF5 - [SRSF5_HUMAN]	2.08045	11.15	3	5	10.0773	11.52	3	6	269	30.8401	11.6636	SRSF5	SRSF5_HUMAN	Isoform SRP40-4 of Serine/arginine-rich splicing factor 5
Q5JTZ9	Alanine--tRNA ligase, mitochondrial OS=Homo sapiens GN=AARS2 PE=1 SV=1 - [SYAM_HUMAN]	33.6715	11.78	9	10	15.0677	7.01	6	6	985	107.273	6.26514	AARS2	SYAM_HUMAN	Alanine--tRNA ligase, mitochondrial
P55072	Transitional endoplasmic reticulum ATPase OS=Homo sapiens GN=VCP PE=1 SV=4 - [TERA_HUMAN]	35.1836	19.98	12	13	17.1791	10.55	6	6	806	89.2657	5.26221	VCP	TERA_HUMAN	Transitional endoplasmic reticulum ATPase
Q9UBB9	Tuftelin-interacting protein 11 OS=Homo sapiens GN=TFIP11 PE=1 SV=1 - [TFP11_HUMAN]	3.75188	3.46	3	3	12.514	8.96	6	6	837	96.7584	5.66846	TFIP11	TFP11_HUMAN	Tuftelin-interacting protein 11
Q9BWD1	Acetyl-CoA acetyltransferase, cytosolic OS=Homo sapiens GN=ACAT2 PE=1 SV=2 - [THIC_HUMAN]	9.70982	10.33	4	7	6.49338	11.84	5	6	397	41.3244	6.91748	ACAT2	THIC_HUMAN	Acetyl-CoA acetyltransferase, cytosolic
Q99816	Tumor susceptibility gene 101 protein OS=Homo sapiens GN=TSG101 PE=1 SV=2 - [TS101_HUMAN]	6.51868	7.69	3	3	11.6715	18.46	6	6	390	43.9165	6.45557	TSG101	TS101_HUMAN	Tumor susceptibility gene 101 protein
Q9H4A3-2	Isoform 2 of Serine/threonine-protein kinase WNK1 OS=Homo sapiens GN=WNK1 - [WNK1_HUMAN]	23.293	4.59	7	8	12.1025	3.33	6	6	2135	225.422	6.44287	WNK1	WNK1_HUMAN	Isoform 2 of Serine/threonine-protein kinase WNK1
P51398-2	Isoform 2 of 28S ribosomal protein S29, mitochondrial OS=Homo sapiens GN=DAP3 - [RT29_HUMAN]	6.3166	17.93	6	7	5.98904	13.73	5	6	357	41.0184	8.98291	DAP3	RT29_HUMAN	Isoform 2 of 28S ribosomal protein S29, mitochondrial
Q96J01-2	Isoform 2 of THO complex subunit 3 OS=Homo sapiens GN=THOC3 - [THOC3_HUMAN]	2.43126	11.62	5	5	4.80109	8.56	4	6	327	36.0087	6.82959	THOC3	THOC3_HUMAN	Isoform 2 of THO complex subunit 3
Q92499-3	Isoform 3 of ATP-dependent RNA helicase DDX1 OS=Homo sapiens GN=DDX1 - [DDX1_HUMAN]	6.11371	6.7	4	4	10.2613	9.8	6	6	612	68.669	7.6792	DDX1	DDX1_HUMAN	Isoform 3 of ATP-dependent RNA helicase DDX1
B7Z9I1	Medium-chain-specific acyl-CoA dehydrogenase, mitochondrial OS=Homo sapiens GN=ACADM PE=1 SV=1 - [B7Z9I1_HUMAN]	14.8918	16.1	5	9	10.8426	16.1	5	6	385	42.3995	6.43018	ACADM	B7Z9I1_HUMAN	Medium-chain-specific acyl-CoA dehydrogenase, mitochondrial
Q13363-2	Isoform 2 of C-terminal-binding protein 1 OS=Homo sapiens GN=CTBP1 - [CTBP1_HUMAN]	13.8275	17.48	7	7	7.26815	17.48	6	6	429	46.3758	6.65381	CTBP1	CTBP1_HUMAN	Isoform 2 of C-terminal-binding protein 1
P47755-2	Isoform 2 of F-actin-capping protein subunit alpha-2 OS=Homo sapiens GN=CAPZA2 - [CAZA2_HUMAN]	3.34185	10.47	2	6	3.89496	10.47	2	6	172	19.7627	5.07178	CAPZA2	CAZA2_HUMAN	Isoform 2 of F-actin-capping protein subunit alpha-2
P50395-2	Isoform 2 of Rab GDP dissociation inhibitor beta OS=Homo sapiens GN=GDI2 - [GDIB_HUMAN]	2.9451	12	4	4	6.72505	14.25	5	6	400	45.5902	6.23975	GDI2	GDIB_HUMAN	Isoform 2 of Rab GDP dissociation inhibitor beta
Q7L2H7-2	Isoform 2 of Eukaryotic translation initiation factor 3 subunit M OS=Homo sapiens GN=EIF3M - [EIF3M_HUMAN]	10.6523	24.79	5	10	8.54968	16.53	3	6	242	27.8473	6.88818	EIF3M	EIF3M_HUMAN	Isoform 2 of Eukaryotic translation initiation factor 3 subunit M
P41227-2	Isoform 2 of N-alpha-acetyltransferase 10 OS=Homo sapiens GN=NAA10 - [NAA10_HUMAN]	1.67967	23.18	5	6	0	15.45	4	6	220	24.768	5.51611	NAA10	NAA10_HUMAN	Isoform 2 of N-alpha-acetyltransferase 10
P19525-2	Isoform 2 of Interferon-induced, double-stranded RNA-activated protein kinase OS=Homo sapiens GN=EIF2AK2 - [E2AK2_HUMAN]	5.10926	4.12	2	2	15.2651	11.76	5	6	510	57.3552	8.03076	EIF2AK2	E2AK2_HUMAN	Isoform 2 of Interferon-induced, double-stranded RNA-activated protein kinase
E9PLK3	Puromycin-sensitive aminopeptidase OS=Homo sapiens GN=NPEPPS PE=1 SV=1 - [E9PLK3_HUMAN]	24.7534	14.32	12	12	13.5575	7.32	6	6	915	102.922	5.60498	NPEPPS	E9PLK3_HUMAN	Puromycin-sensitive aminopeptidase
F8WBF9	Protein NDRG3 OS=Homo sapiens GN=NDRG3 PE=1 SV=1 - [F8WBF9_HUMAN]	6.00136	15	3	4	10.2476	15	3	6	280	30.7034	5.60498	NDRG3	F8WBF9_HUMAN	Protein NDRG3
A0A087WXC5	NADH dehydrogenase [ubiquinone] 1 alpha subcomplex subunit 10, mitochondrial OS=Homo sapiens GN=NDUFA10 PE=1 SV=1 - [A0A087WXC5_HUMAN]	5.57684	14.65	6	6	7.28977	16.06	6	6	355	40.811	8.48486	NDUFA10	A0A087WXC5_HUMAN	NADH dehydrogenase [ubiquinone] 1 alpha subcomplex subunit 10, mitochondrial
F5GYN4	Ubiquitin thioesterase OTUB1 OS=Homo sapiens GN=OTUB1 PE=1 SV=1 - [F5GYN4_HUMAN]	17.0875	25.73	5	9	16.0392	25.73	5	6	241	28.033	5.2876	OTUB1	F5GYN4_HUMAN	Ubiquitin thioesterase OTUB1
P36776-3	Isoform 3 of Lon protease homolog, mitochondrial OS=Homo sapiens GN=LONP1 - [LONM_HUMAN]	26.3347	16.25	11	11	9.09877	9.17	6	6	763	85.5877	6.03662	LONP1	LONM_HUMAN	Isoform 3 of Lon protease homolog, mitochondrial
TX230875	from mammal_IgG.FASTA (MD5: 95e56dae5a2cb33224133fac902f279cd375c08793eb5e022138f9d909f99451) - [TX230875_IGNORE]	2.01179	13.7	2	2	9.75424	22.59	4	6	270	31.103	6.46826
TX967163	from mammal_IgG.FASTA (MD5: 95e56dae5a2cb33224133fac902f279cd375c08793eb5e022138f9d909f99451) - [TX967163_IGNORE]	6.4431	25.4	3	3	6.45868	25.4	3	6	126	13.7478	8.60205
H0YHC3	Nucleosome assembly protein 1-like 1 (Fragment) OS=Homo sapiens GN=NAP1L1 PE=1 SV=1 - [H0YHC3_HUMAN]	8.93446	23.74	3	4	12.6321	22.73	3	6	198	23.4028	4.80518	NAP1L1	H0YHC3_HUMAN	Nucleosome assembly protein 1-like 1 (Fragment)
H0YNT2	Transducin-like enhancer protein 3 OS=Homo sapiens GN=TLE3 PE=1 SV=1 - [H0YNT2_HUMAN]	16.5573	8.38	5	6	10.8438	9.64	6	6	716	76.849	7.23975	TLE3	H0YNT2_HUMAN	Transducin-like enhancer protein 3
R4GMR5	26S proteasome non-ATPase regulatory subunit 8 OS=Homo sapiens GN=PSMD8 PE=1 SV=1 - [R4GMR5_HUMAN]	11.9156	14.63	5	6	9.99721	16.03	6	6	287	32.5308	7.31299	PSMD8	R4GMR5_HUMAN	26S proteasome non-ATPase regulatory subunit 8
B4DEM9	Polymerase delta-interacting protein 2 OS=Homo sapiens GN=POLDIP2 PE=1 SV=1 - [B4DEM9_HUMAN]	8.08928	18.86	5	6	7.7274	17.71	5	6	350	39.847	8.42627	POLDIP2	B4DEM9_HUMAN	Polymerase delta-interacting protein 2
A0A087WVM4	Monofunctional C1-tetrahydrofolate synthase, mitochondrial OS=Homo sapiens GN=MTHFD1L PE=1 SV=1 - [A0A087WVM4_HUMAN]	13.9583	8.76	6	6	12.1867	7.34	6	6	913	99.2493	7.26904	MTHFD1L	A0A087WVM4_HUMAN	Monofunctional C1-tetrahydrofolate synthase, mitochondrial
H0YIY6	MAP/microtubule affinity-regulating kinase 3 (Fragment) OS=Homo sapiens GN=MARK3 PE=1 SV=2 - [H0YIY6_HUMAN]	10.0415	6.93	2	2	12.5699	8.51	4	6	505	56.5777	9.72998	MARK3	H0YIY6_HUMAN	MAP/microtubule affinity-regulating kinase 3 (Fragment)
A0A087X271	Calponin (Fragment) OS=Homo sapiens GN=CNN2 PE=1 SV=1 - [A0A087X271_HUMAN]	4.61173	23.46	5	6	6.78982	25.14	4	6	179	19.7448	8.79248	CNN2	A0A087X271_HUMAN	Calponin (Fragment)
A0A0B4J1W3	N-alpha-acetyltransferase 15, NatA auxiliary subunit OS=Homo sapiens GN=NAA15 PE=1 SV=1 - [A0A0B4J1W3_HUMAN]	22.9236	12.02	10	10	11.0072	7.75	6	6	865	101.137	7.41553	NAA15	A0A0B4J1W3_HUMAN	N-alpha-acetyltransferase 15, NatA auxiliary subunit
P49189	4-trimethylaminobutyraldehyde dehydrogenase OS=Homo sapiens GN=ALDH9A1 PE=1 SV=3 - [AL9A1_HUMAN]					4.73489	10.93	6	6	494	53.767	5.87158	ALDH9A1	AL9A1_HUMAN	4-trimethylaminobutyraldehyde dehydrogenase
P25705	ATP synthase subunit alpha, mitochondrial OS=Homo sapiens GN=ATP5A1 PE=1 SV=1 - [ATPA_HUMAN]					6.98964	11.03	5	6	553	59.7136	9.12939	ATP5A1	ATPA_HUMAN	ATP synthase subunit alpha, mitochondrial
Q9BZJ0-2	Isoform 2 of Crooked neck-like protein 1 OS=Homo sapiens GN=CRNKL1 - [CRNL1_HUMAN]					13.2666	10.77	6	6	687	83.0964	6.75635	CRNKL1	CRNL1_HUMAN	Isoform 2 of Crooked neck-like protein 1
Q9NV06	DDB1- and CUL4-associated factor 13 OS=Homo sapiens GN=DCAF13 PE=1 SV=2 - [DCA13_HUMAN]					8.56422	13.71	6	6	445	51.3692	9.18799	DCAF13	DCA13_HUMAN	DDB1- and CUL4-associated factor 13
Q96KK5	Histone H2A type 1-H OS=Homo sapiens GN=HIST1H2AH PE=1 SV=3 - [H2A1H_HUMAN]					4.4435	21.09	3	6	128	13.8978	10.8872	HIST1H2AH	H2A1H_HUMAN	Histone H2A type 1-H
TX462236	from mammal_IgG.FASTA (MD5: 95e56dae5a2cb33224133fac902f279cd375c08793eb5e022138f9d909f99451) - [TX462236_IGNORE]					0	31.75	4	6	126	13.9416	10.3159
Q8TCT9-5	Isoform 5 of Minor histocompatibility antigen H13 OS=Homo sapiens GN=HM13 - [HM13_HUMAN]					7.20592	11.34	3	6	335	36.7901	6.68311	HM13	HM13_HUMAN	Isoform 5 of Minor histocompatibility antigen H13
Q9NP66	High mobility group protein 20A OS=Homo sapiens GN=HMG20A PE=1 SV=1 - [HM20A_HUMAN]					10.5357	18.44	6	6	347	40.1191	6.49365	HMG20A	HM20A_HUMAN	High mobility group protein 20A
P41091	Eukaryotic translation initiation factor 2 subunit 3 OS=Homo sapiens GN=EIF2S3 PE=1 SV=3 - [IF2G_HUMAN]					5.97724	15.04	6	6	472	51.0772	8.39697	EIF2S3	IF2G_HUMAN	Eukaryotic translation initiation factor 2 subunit 3
Q01650	Large neutral amino acids transporter small subunit 1 OS=Homo sapiens GN=SLC7A5 PE=1 SV=2 - [LAT1_HUMAN]					6.0449	6.31	3	6	507	54.9743	7.72314	SLC7A5	LAT1_HUMAN	Large neutral amino acids transporter small subunit 1
O60518	Ran-binding protein 6 OS=Homo sapiens GN=RANBP6 PE=1 SV=2 - [RNBP6_HUMAN]					6.32406	4.98	5	6	1105	124.633	5.0083	RANBP6	RNBP6_HUMAN	Ran-binding protein 6
P08621-2	Isoform 2 of U1 small nuclear ribonucleoprotein 70 kDa OS=Homo sapiens GN=SNRNP70 - [RU17_HUMAN]					15.2257	13.79	5	6	428	50.5873	9.89111	SNRNP70	RU17_HUMAN	Isoform 2 of U1 small nuclear ribonucleoprotein 70 kDa
Q15427	Splicing factor 3B subunit 4 OS=Homo sapiens GN=SF3B4 PE=1 SV=1 - [SF3B4_HUMAN]					8.38978	4.95	2	6	424	44.3571	8.55811	SF3B4	SF3B4_HUMAN	Splicing factor 3B subunit 4
O95292	Vesicle-associated membrane protein-associated protein B/C OS=Homo sapiens GN=VAPB PE=1 SV=3 - [VAPB_HUMAN]					4.47036	23.87	5	6	243	27.2111	7.29834	VAPB	VAPB_HUMAN	Vesicle-associated membrane protein-associated protein B/C
Q96MU7-2	Isoform 2 of YTH domain-containing protein 1 OS=Homo sapiens GN=YTHDC1 - [YTDC1_HUMAN]					22.5826	5.08	3	6	709	82.6422	5.96045	YTHDC1	YTDC1_HUMAN	Isoform 2 of YTH domain-containing protein 1
Q5T200-2	Isoform 2 of Zinc finger CCCH domain-containing protein 13 OS=Homo sapiens GN=ZC3H13 - [ZC3HD_HUMAN]					13.6978	4.03	5	6	1564	184.76	9.46631	ZC3H13	ZC3HD_HUMAN	Isoform 2 of Zinc finger CCCH domain-containing protein 13
G3XAM7	Catenin (Cadherin-associated protein), alpha 1, 102kDa, isoform CRA_a OS=Homo sapiens GN=CTNNA1 PE=1 SV=1 - [G3XAM7_HUMAN]					8.55842	9.27	6	6	841	92.6634	5.51611	CTNNA1	G3XAM7_HUMAN	Catenin (Cadherin-associated protein), alpha 1, 102kDa, isoform CRA_a
Q14807-2	Isoform 2 of Kinesin-like protein KIF22 OS=Homo sapiens GN=KIF22 - [KIF22_HUMAN]					16.2936	15.75	6	6	597	66.266	8.90967	KIF22	KIF22_HUMAN	Isoform 2 of Kinesin-like protein KIF22
O14787-2	Isoform 2 of Transportin-2 OS=Homo sapiens GN=TNPO2 - [TNPO2_HUMAN]					12.8132	9.7	6	6	887	100.343	4.98291	TNPO2	TNPO2_HUMAN	Isoform 2 of Transportin-2
P13861-2	Isoform 2 of cAMP-dependent protein kinase type II-alpha regulatory subunit OS=Homo sapiens GN=PRKAR2A - [KAP2_HUMAN]					12.2588	19.9	5	6	382	43.0397	5.08447	PRKAR2A	KAP2_HUMAN	Isoform 2 of cAMP-dependent protein kinase type II-alpha regulatory subunit
O94901-6	Isoform 6 of SUN domain-containing protein 1 OS=Homo sapiens GN=SUN1 - [SUN1_HUMAN]					13.5194	12.32	6	6	682	76.3545	6.63916	SUN1	SUN1_HUMAN	Isoform 6 of SUN domain-containing protein 1
TX465955284	from mammal_IgG.FASTA (MD5: 95e56dae5a2cb33224133fac902f279cd375c08793eb5e022138f9d909f99451) - [TX465955284_IGNORE]					0	0.14	5	6	34967	3886.13	6.48096
TX50819874	from mammal_IgG.FASTA (MD5: 95e56dae5a2cb33224133fac902f279cd375c08793eb5e022138f9d909f99451) - [TX50819874_IGNORE]					10.7452	44.44	4	6	99	11.0636	8.83643
O75306-2	Isoform 2 of NADH dehydrogenase [ubiquinone] iron-sulfur protein 2, mitochondrial OS=Homo sapiens GN=NDUFS2 - [NDUS2_HUMAN]					1.99901	10.28	5	6	457	51.8185	8.14795	NDUFS2	NDUS2_HUMAN	Isoform 2 of NADH dehydrogenase [ubiquinone] iron-sulfur protein 2, mitochondrial
Q92766-5	Isoform 5 of Ras-responsive element-binding protein 1 OS=Homo sapiens GN=RREB1 - [RREB1_HUMAN]					12.5848	5.14	5	6	1421	153.103	8.04541	RREB1	RREB1_HUMAN	Isoform 5 of Ras-responsive element-binding protein 1
A0A0G2JJL1	WD repeat-containing protein 46 (Fragment) OS=Homo sapiens GN=WDR46 PE=1 SV=1 - [A0A0G2JJL1_HUMAN]					18.7596	25.16	4	6	322	35.7646	8.88037	WDR46	A0A0G2JJL1_HUMAN	WD repeat-containing protein 46 (Fragment)
P63104	14-3-3 protein zeta/delta OS=Homo sapiens GN=YWHAZ PE=1 SV=1 - [1433Z_HUMAN]	5.69815	13.06	3	5	8.11825	17.96	4	5	245	27.7277	4.79248	YWHAZ	1433Z_HUMAN	14-3-3 protein zeta/delta
O60488-2	Isoform Short of Long-chain-fatty-acid--CoA ligase 4 OS=Homo sapiens GN=ACSL4 - [ACSL4_HUMAN]	21.5519	12.54	7	9	6.35664	6.27	4	5	670	74.3879	8.03076	ACSL4	ACSL4_HUMAN	Isoform Short of Long-chain-fatty-acid--CoA ligase 4
P09972	Fructose-bisphosphate aldolase C OS=Homo sapiens GN=ALDOC PE=1 SV=2 - [ALDOC_HUMAN]	3.8391	12.36	4	4	2.51962	15.11	5	5	364	39.4312	6.87354	ALDOC	ALDOC_HUMAN	Fructose-bisphosphate aldolase C
O94973	AP-2 complex subunit alpha-2 OS=Homo sapiens GN=AP2A2 PE=1 SV=2 - [AP2A2_HUMAN]	21.0406	7.24	7	7	13.3771	5.01	5	5	939	103.895	6.96143	AP2A2	AP2A2_HUMAN	AP-2 complex subunit alpha-2
P53367-2	Isoform A of Arfaptin-1 OS=Homo sapiens GN=ARFIP1 - [ARFP1_HUMAN]	6.69813	12.9	4	6	5.31499	12.9	4	5	341	38.5749	6.55127	ARFIP1	ARFP1_HUMAN	Isoform A of Arfaptin-1
Q9P287-2	Isoform 2 of BRCA2 and CDKN1A-interacting protein OS=Homo sapiens GN=BCCIP - [BCCIP_HUMAN]	5.86038	14.91	4	5	4.04257	18.01	5	5	322	36.192	4.69092	BCCIP	BCCIP_HUMAN	Isoform 2 of BRCA2 and CDKN1A-interacting protein
Q9BRK5	45 kDa calcium-binding protein OS=Homo sapiens GN=SDF4 PE=1 SV=1 - [CAB45_HUMAN]	9.11719	10.5	4	4	10.6451	12.98	4	5	362	41.7805	4.85596	SDF4	CAB45_HUMAN	45 kDa calcium-binding protein
O75155-2	Isoform 2 of Cullin-associated NEDD8-dissociated protein 2 OS=Homo sapiens GN=CAND2 - [CAND2_HUMAN]	10.2871	3.49	4	4	14.7945	3.04	3	5	1119	122.586	5.87158	CAND2	CAND2_HUMAN	Isoform 2 of Cullin-associated NEDD8-dissociated protein 2
Q86WJ1-4	Isoform 4 of Chromodomain-helicase-DNA-binding protein 1-like OS=Homo sapiens GN=CHD1L - [CHD1L_HUMAN]	7.3081	6.38	4	4	4.86973	6.51	4	5	784	88.3477	6.93213	CHD1L	CHD1L_HUMAN	Isoform 4 of Chromodomain-helicase-DNA-binding protein 1-like
Q9HCK8-2	Isoform 2 of Chromodomain-helicase-DNA-binding protein 8 OS=Homo sapiens GN=CHD8 - [CHD8_HUMAN]	18.6214	4.47	7	8	13.5284	3.82	5	5	2302	262.183	6.68311	CHD8	CHD8_HUMAN	Isoform 2 of Chromodomain-helicase-DNA-binding protein 8
Q8IWX8	Calcium homeostasis endoplasmic reticulum protein OS=Homo sapiens GN=CHERP PE=1 SV=3 - [CHERP_HUMAN]	17.6209	10.04	6	15	9.60924	6	5	5	916	103.637	9.0415	CHERP	CHERP_HUMAN	Calcium homeostasis endoplasmic reticulum protein
Q9UHD1-2	Isoform 2 of Cysteine and histidine-rich domain-containing protein 1 OS=Homo sapiens GN=CHORDC1 - [CHRD1_HUMAN]	4.01637	7.03	2	3	2.11589	15.02	5	5	313	35.2636	7.76709	CHORDC1	CHRD1_HUMAN	Isoform 2 of Cysteine and histidine-rich domain-containing protein 1
O76031	ATP-dependent Clp protease ATP-binding subunit clpX-like, mitochondrial OS=Homo sapiens GN=CLPX PE=1 SV=2 - [CLPX_HUMAN]	16.936	13.74	7	7	15.585	9.79	5	5	633	69.1807	7.57666	CLPX	CLPX_HUMAN	ATP-dependent Clp protease ATP-binding subunit clpX-like, mitochondrial
O95639	Cleavage and polyadenylation specificity factor subunit 4 OS=Homo sapiens GN=CPSF4 PE=1 SV=1 - [CPSF4_HUMAN]	9.75669	24.91	4	7	7.48295	24.91	4	5	269	30.2346	8.30908	CPSF4	CPSF4_HUMAN	Cleavage and polyadenylation specificity factor subunit 4
P33240-2	Isoform 2 of Cleavage stimulation factor subunit 2 OS=Homo sapiens GN=CSTF2 - [CSTF2_HUMAN]	14.2823	13.04	5	5	15.444	15.71	5	5	560	59.2137	6.75635	CSTF2	CSTF2_HUMAN	Isoform 2 of Cleavage stimulation factor subunit 2
Q7L576	Cytoplasmic FMR1-interacting protein 1 OS=Homo sapiens GN=CYFIP1 PE=1 SV=1 - [CYFP1_HUMAN]	11.2388	4.23	5	5	11.0037	4.47	5	5	1253	145.089	6.90283	CYFIP1	CYFP1_HUMAN	Cytoplasmic FMR1-interacting protein 1
Q86XP3	ATP-dependent RNA helicase DDX42 OS=Homo sapiens GN=DDX42 PE=1 SV=1 - [DDX42_HUMAN]	20.2934	13.33	8	9	9.40412	6.29	5	5	938	102.912	7.02002	DDX42	DDX42_HUMAN	ATP-dependent RNA helicase DDX42
Q9UBM7	7-dehydrocholesterol reductase OS=Homo sapiens GN=DHCR7 PE=1 SV=1 - [DHCR7_HUMAN]	2.18542	5.47	3	4	2.16064	6.95	4	5	475	54.4538	8.70459	DHCR7	DHCR7_HUMAN	7-dehydrocholesterol reductase
Q9UBS4	DnaJ homolog subfamily B member 11 OS=Homo sapiens GN=DNAJB11 PE=1 SV=1 - [DJB11_HUMAN]	5.52841	9.22	4	4	3.72607	15.64	5	5	358	40.4886	6.17627	DNAJB11	DJB11_HUMAN	DnaJ homolog subfamily B member 11
Q9NXW2	DnaJ homolog subfamily B member 12 OS=Homo sapiens GN=DNAJB12 PE=1 SV=4 - [DJB12_HUMAN]	3.32007	13.33	5	5	6.98464	12.27	5	5	375	41.7928	8.52881	DNAJB12	DJB12_HUMAN	DnaJ homolog subfamily B member 12
P55884	Eukaryotic translation initiation factor 3 subunit B OS=Homo sapiens GN=EIF3B PE=1 SV=3 - [EIF3B_HUMAN]	49.3475	25.06	15	16	14.5976	4.55	4	5	814	92.4238	4.99561	EIF3B	EIF3B_HUMAN	Eukaryotic translation initiation factor 3 subunit B
Q9UK61-2	Isoform 2 of Protein TASOR OS=Homo sapiens GN=FAM208A - [TASOR_HUMAN]	14.1953	5.52	6	7	10.2006	3.65	4	5	1233	139.911	5.61768	FAM208A	TASOR_HUMAN	Isoform 2 of Protein TASOR
Q9Y613	FH1/FH2 domain-containing protein 1 OS=Homo sapiens GN=FHOD1 PE=1 SV=3 - [FHOD1_HUMAN]	9.36377	4.81	4	4	11.7043	6.62	5	5	1164	126.473	6.39209	FHOD1	FHOD1_HUMAN	FH1/FH2 domain-containing protein 1
P51114-2	Isoform 2 of Fragile X mental retardation syndrome-related protein 1 OS=Homo sapiens GN=FXR1 - [FXR1_HUMAN]	11.5395	9.65	5	5	13.7516	10.2	5	5	539	60.7544	6.39209	FXR1	FXR1_HUMAN	Isoform 2 of Fragile X mental retardation syndrome-related protein 1
Q9Y5P6	Mannose-1-phosphate guanyltransferase beta OS=Homo sapiens GN=GMPPB PE=1 SV=2 - [GMPPB_HUMAN]	8.03322	19.72	5	5	5.53174	15.83	5	5	360	39.8086	6.60986	GMPPB	GMPPB_HUMAN	Mannose-1-phosphate guanyltransferase beta
P63096	Guanine nucleotide-binding protein G(i) subunit alpha-1 OS=Homo sapiens GN=GNAI1 PE=1 SV=2 - [GNAI1_HUMAN]	3.58724	5.37	2	3	4.52493	9.6	3	5	354	40.3352	5.97314	GNAI1	GNAI1_HUMAN	Guanine nucleotide-binding protein G(i) subunit alpha-1
P04899	Guanine nucleotide-binding protein G(i) subunit alpha-2 OS=Homo sapiens GN=GNAI2 PE=1 SV=3 - [GNAI2_HUMAN]	3.58724	5.35	2	3	4.52493	9.3	3	5	355	40.4251	5.5415	GNAI2	GNAI2_HUMAN	Guanine nucleotide-binding protein G(i) subunit alpha-2
O14929	Histone acetyltransferase type B catalytic subunit OS=Homo sapiens GN=HAT1 PE=1 SV=1 - [HAT1_HUMAN]	9.02924	13.6	4	5	7.11695	13.6	4	5	419	49.4808	5.69385	HAT1	HAT1_HUMAN	Histone acetyltransferase type B catalytic subunit
P23588	Eukaryotic translation initiation factor 4B OS=Homo sapiens GN=EIF4B PE=1 SV=2 - [IF4B_HUMAN]	217.618	43.21	27	84	7.89395	9.49	4	5	611	69.1103	5.73193	EIF4B	IF4B_HUMAN	Eukaryotic translation initiation factor 4B
Q9H9V9-2	Isoform 2 of JmjC domain-containing protein 4 OS=Homo sapiens GN=JMJD4 - [JMJD4_HUMAN]	3.70858	4.03	2	3	4.84549	8.28	4	5	447	50.4293	6.21436	JMJD4	JMJD4_HUMAN	Isoform 2 of JmjC domain-containing protein 4
P12532	Creatine kinase U-type, mitochondrial OS=Homo sapiens GN=CKMT1A PE=1 SV=1 - [KCRU_HUMAN]	4.77107	9.59	3	4	10.7685	16.07	5	5	417	47.0072	8.33838	CKMT1A	KCRU_HUMAN	Creatine kinase U-type, mitochondrial
Q07666	KH domain-containing, RNA-binding, signal transduction-associated protein 1 OS=Homo sapiens GN=KHDRBS1 PE=1 SV=1 - [KHDR1_HUMAN]	2.01135	2.48	2	2	10.0006	7	4	5	443	48.1972	8.66064	KHDRBS1	KHDR1_HUMAN	KH domain-containing, RNA-binding, signal transduction-associated protein 1
O60282	Kinesin heavy chain isoform 5C OS=Homo sapiens GN=KIF5C PE=1 SV=1 - [KIF5C_HUMAN]	19.774	8.15	6	6	12.7926	7.21	5	5	957	109.427	6.18896	KIF5C	KIF5C_HUMAN	Kinesin heavy chain isoform 5C
Q7L5Y9	Macrophage erythroblast attacher OS=Homo sapiens GN=MAEA PE=1 SV=1 - [MAEA_HUMAN]	5.60712	7.32	3	3	7.39952	9.85	5	5	396	45.258	8.68994	MAEA	MAEA_HUMAN	Macrophage erythroblast attacher
P27816	Microtubule-associated protein 4 OS=Homo sapiens GN=MAP4 PE=1 SV=3 - [MAP4_HUMAN]	18.3659	9.72	8	8	6.18449	6.16	5	5	1152	120.93	5.42725	MAP4	MAP4_HUMAN	Microtubule-associated protein 4
Q14566	DNA replication licensing factor MCM6 OS=Homo sapiens GN=MCM6 PE=1 SV=1 - [MCM6_HUMAN]	19.0391	12.42	9	9	8.02194	6.58	5	5	821	92.8312	5.41455	MCM6	MCM6_HUMAN	DNA replication licensing factor MCM6
P52564	Dual specificity mitogen-activated protein kinase kinase 6 OS=Homo sapiens GN=MAP2K6 PE=1 SV=1 - [MP2K6_HUMAN]	2.16561	10.18	3	3	1.86238	12.57	4	5	334	37.4682	7.38623	MAP2K6	MP2K6_HUMAN	Dual specificity mitogen-activated protein kinase kinase 6
Q6KC79-2	Isoform 2 of Nipped-B-like protein OS=Homo sapiens GN=NIPBL - [NIPBL_HUMAN]	10.5644	1.89	4	4	14.2787	2.22	5	5	2697	304.154	7.81104	NIPBL	NIPBL_HUMAN	Isoform 2 of Nipped-B-like protein
P52948-6	Isoform 6 of Nuclear pore complex protein Nup98-Nup96 OS=Homo sapiens GN=NUP98 - [NUP98_HUMAN]	17.0224	5.89	8	8	7.09107	3.85	5	5	1714	186.153	6.29053	NUP98	NUP98_HUMAN	Isoform 6 of Nuclear pore complex protein Nup98-Nup96
Q9NTK5	Obg-like ATPase 1 OS=Homo sapiens GN=OLA1 PE=1 SV=2 - [OLA1_HUMAN]	3.87702	7.07	3	3	3.73993	13.38	5	5	396	44.7153	7.81104	OLA1	OLA1_HUMAN	Obg-like ATPase 1
Q9Y5N6	Origin recognition complex subunit 6 OS=Homo sapiens GN=ORC6 PE=1 SV=1 - [ORC6_HUMAN]	7.524	17.86	4	4	3.75386	19.44	5	5	252	28.0887	8.66064	ORC6	ORC6_HUMAN	Origin recognition complex subunit 6
Q9BYE7	Polycomb group RING finger protein 6 OS=Homo sapiens GN=PCGF6 PE=1 SV=2 - [PCGF6_HUMAN]	6.94925	17.14	5	9	3.6556	14.86	5	5	350	39.0227	4.97021	PCGF6	PCGF6_HUMAN	Polycomb group RING finger protein 6
P49585	Choline-phosphate cytidylyltransferase A OS=Homo sapiens GN=PCYT1A PE=1 SV=2 - [PCY1A_HUMAN]	4.87653	12.81	5	5	2.43092	16.35	5	5	367	41.7048	7.25439	PCYT1A	PCY1A_HUMAN	Choline-phosphate cytidylyltransferase A
P07237	Protein disulfide-isomerase OS=Homo sapiens GN=P4HB PE=1 SV=3 - [PDIA1_HUMAN]	16.3382	11.81	6	6	6.07316	11.02	5	5	508	57.0807	4.86865	P4HB	PDIA1_HUMAN	Protein disulfide-isomerase
O00151	PDZ and LIM domain protein 1 OS=Homo sapiens GN=PDLIM1 PE=1 SV=4 - [PDLI1_HUMAN]	5.90641	10.94	3	4	3.73584	10.94	3	5	329	36.049	7.02002	PDLIM1	PDLI1_HUMAN	PDZ and LIM domain protein 1
Q5H9R7-4	Isoform 4 of Serine/threonine-protein phosphatase 6 regulatory subunit 3 OS=Homo sapiens GN=PPP6R3 - [PP6R3_HUMAN]	12.3756	8.45	5	5	11.3484	7.82	5	5	793	88.8963	4.58936	PPP6R3	PP6R3_HUMAN	Isoform 4 of Serine/threonine-protein phosphatase 6 regulatory subunit 3
Q5JSZ5	Protein PRRC2B OS=Homo sapiens GN=PRRC2B PE=1 SV=2 - [PRC2B_HUMAN]	15.7466	3.9	5	5	8.30079	3.86	5	5	2229	242.817	8.33838	PRRC2B	PRC2B_HUMAN	Protein PRRC2B
P49642	DNA primase small subunit OS=Homo sapiens GN=PRIM1 PE=1 SV=1 - [PRI1_HUMAN]	4.13898	9.05	3	3	4.34666	10.48	5	5	420	49.8704	8.20654	PRIM1	PRI1_HUMAN	DNA primase small subunit
P25789	Proteasome subunit alpha type-4 OS=Homo sapiens GN=PSMA4 PE=1 SV=1 - [PSA4_HUMAN]	32.1051	42.91	11	23	8.52399	12.26	4	5	261	29.4652	7.72314	PSMA4	PSA4_HUMAN	Proteasome subunit alpha type-4
O43242	26S proteasome non-ATPase regulatory subunit 3 OS=Homo sapiens GN=PSMD3 PE=1 SV=2 - [PSMD3_HUMAN]	20.1222	20.79	7	8	12.2242	11.99	5	5	534	60.9395	8.44092	PSMD3	PSMD3_HUMAN	26S proteasome non-ATPase regulatory subunit 3
Q09028-4	Isoform 4 of Histone-binding protein RBBP4 OS=Homo sapiens GN=RBBP4 - [RBBP4_HUMAN]	8.00807	9.23	4	5	5.52281	8.97	4	5	390	43.455	4.95752	RBBP4	RBBP4_HUMAN	Isoform 4 of Histone-binding protein RBBP4
Q8TC12	Retinol dehydrogenase 11 OS=Homo sapiens GN=RDH11 PE=1 SV=2 - [RDH11_HUMAN]	4.39348	19.81	5	6	7.25069	16.67	4	5	318	35.3634	8.82178	RDH11	RDH11_HUMAN	Retinol dehydrogenase 11
Q9H0H5	Rac GTPase-activating protein 1 OS=Homo sapiens GN=RACGAP1 PE=1 SV=1 - [RGAP1_HUMAN]	9.26202	10.44	4	4	12.2051	10.76	5	5	632	70.9818	8.88037	RACGAP1	RGAP1_HUMAN	Rac GTPase-activating protein 1
Q96DV4	39S ribosomal protein L38, mitochondrial OS=Homo sapiens GN=MRPL38 PE=1 SV=2 - [RM38_HUMAN]	3.96309	6.58	3	4	5.37344	9.21	4	5	380	44.5684	7.53271	MRPL38	RM38_HUMAN	39S ribosomal protein L38, mitochondrial
O00442	RNA 3'-terminal phosphate cyclase OS=Homo sapiens GN=RTCA PE=1 SV=1 - [RTCA_HUMAN]	2.04446	10.66	3	5	4.20634	10.66	3	5	366	39.3114	7.85498	RTCA	RTCA_HUMAN	RNA 3'-terminal phosphate cyclase
Q13309-2	Isoform 2 of S-phase kinase-associated protein 2 OS=Homo sapiens GN=SKP2 - [SKP2_HUMAN]	1.89317	10	4	4	4.38031	11.46	4	5	410	46.5459	7.73779	SKP2	SKP2_HUMAN	Isoform 2 of S-phase kinase-associated protein 2
Q9H2G2-2	Isoform 2 of STE20-like serine/threonine-protein kinase OS=Homo sapiens GN=SLK - [SLK_HUMAN]	13.6209	5.9	6	6	12.9509	6.23	5	5	1204	138.91	5.09717	SLK	SLK_HUMAN	Isoform 2 of STE20-like serine/threonine-protein kinase
Q8WU79-2	Isoform 2 of Stromal membrane-associated protein 2 OS=Homo sapiens GN=SMAP2 - [SMAP2_HUMAN]	0	11.03	4	4	4.14496	10.53	5	5	399	43.4612	9.23193	SMAP2	SMAP2_HUMAN	Isoform 2 of Stromal membrane-associated protein 2
Q8NB90	Spermatogenesis-associated protein 5 OS=Homo sapiens GN=SPATA5 PE=1 SV=3 - [SPAT5_HUMAN]	14.9733	7.5	4	6	11.8129	4.03	3	5	893	97.8429	5.65576	SPATA5	SPAT5_HUMAN	Spermatogenesis-associated protein 5
O15020-2	Isoform 2 of Spectrin beta chain, non-erythrocytic 2 OS=Homo sapiens GN=SPTBN2 - [SPTN2_HUMAN]	4.31298	1.18	2	2	8.82406	2.49	5	5	2365	268.143	6.11279	SPTBN2	SPTN2_HUMAN	Isoform 2 of Spectrin beta chain, non-erythrocytic 2
Q96I99	Succinate--CoA ligase [GDP-forming] subunit beta, mitochondrial OS=Homo sapiens GN=SUCLG2 PE=1 SV=2 - [SUCB2_HUMAN]	6.18135	18.06	7	13	4.53782	13.43	5	5	432	46.4814	6.39209	SUCLG2	SUCB2_HUMAN	Succinate--CoA ligase [GDP-forming] subunit beta, mitochondrial
Q9Y2Z4	Tyrosine--tRNA ligase, mitochondrial OS=Homo sapiens GN=YARS2 PE=1 SV=2 - [SYYM_HUMAN]	2.52759	3.56	2	2	4.98875	11.32	5	5	477	53.1657	8.98291	YARS2	SYYM_HUMAN	Tyrosine--tRNA ligase, mitochondrial
P13984	General transcription factor IIF subunit 2 OS=Homo sapiens GN=GTF2F2 PE=1 SV=2 - [T2FB_HUMAN]	8.35663	17.67	5	6	5.0046	14.86	4	5	249	28.3628	9.23193	GTF2F2	T2FB_HUMAN	General transcription factor IIF subunit 2
Q9BTW9	Tubulin-specific chaperone D OS=Homo sapiens GN=TBCD PE=1 SV=2 - [TBCD_HUMAN]	9.12479	4.61	4	4	11.8693	5.03	5	5	1192	132.515	6.18896	TBCD	TBCD_HUMAN	Tubulin-specific chaperone D
Q8NI27	THO complex subunit 2 OS=Homo sapiens GN=THOC2 PE=1 SV=2 - [THOC2_HUMAN]	17.775	6.09	7	8	13.7214	3.7	4	5	1593	182.659	8.44092	THOC2	THOC2_HUMAN	THO complex subunit 2
Q14258	E3 ubiquitin/ISG15 ligase TRIM25 OS=Homo sapiens GN=TRIM25 PE=1 SV=2 - [TRI25_HUMAN]	19.8891	14.92	8	10	9.63527	11.43	5	5	630	70.9277	8.08936	TRIM25	TRI25_HUMAN	E3 ubiquitin/ISG15 ligase TRIM25
Q8WWH5	Probable tRNA pseudouridine synthase 1 OS=Homo sapiens GN=TRUB1 PE=1 SV=1 - [TRUB1_HUMAN]	10.6408	14.33	5	6	7.28689	11.46	4	5	349	37.2295	8.25049	TRUB1	TRUB1_HUMAN	Probable tRNA pseudouridine synthase 1
Q5R3I4	Tetratricopeptide repeat protein 38 OS=Homo sapiens GN=TTC38 PE=1 SV=1 - [TTC38_HUMAN]	4.56692	6.82	3	3	3.75453	8.53	4	5	469	52.7535	5.98584	TTC38	TTC38_HUMAN	Tetratricopeptide repeat protein 38
Q9Y5J1	U3 small nucleolar RNA-associated protein 18 homolog OS=Homo sapiens GN=UTP18 PE=1 SV=3 - [UTP18_HUMAN]	3.76165	4.14	2	2	13.3915	8.99	5	5	556	61.9644	8.76318	UTP18	UTP18_HUMAN	U3 small nucleolar RNA-associated protein 18 homolog
Q8WU90	Zinc finger CCCH domain-containing protein 15 OS=Homo sapiens GN=ZC3H15 PE=1 SV=1 - [ZC3HF_HUMAN]	6.97593	11.97	3	3	15.6429	11.97	3	5	426	48.5726	5.31299	ZC3H15	ZC3HF_HUMAN	Zinc finger CCCH domain-containing protein 15
B1AHB1	DNA helicase OS=Homo sapiens GN=MCM5 PE=1 SV=1 - [B1AHB1_HUMAN]	19.5521	14.76	7	7	10.6833	8.54	5	5	691	77.5437	8.60205	MCM5	B1AHB1_HUMAN	DNA helicase
Q92769-3	Isoform 2 of Histone deacetylase 2 OS=Homo sapiens GN=HDAC2 - [HDAC2_HUMAN]	5.4078	6.77	2	3	7.28264	8.52	3	5	458	51.9653	5.74463	HDAC2	HDAC2_HUMAN	Isoform 2 of Histone deacetylase 2
B3KQ25	Proteasome activator complex subunit 3 OS=Homo sapiens GN=PSME3 PE=1 SV=1 - [B3KQ25_HUMAN]	7.93445	29.02	5	6	5.10593	22.28	4	5	193	22.4408	6.80029	PSME3	B3KQ25_HUMAN	Proteasome activator complex subunit 3
O76094-2	Isoform 2 of Signal recognition particle subunit SRP72 OS=Homo sapiens GN=SRP72 - [SRP72_HUMAN]	12.796	5.41	3	4	17.5113	9.51	5	5	610	67.8374	9.40771	SRP72	SRP72_HUMAN	Isoform 2 of Signal recognition particle subunit SRP72
P13797-3	Isoform 3 of Plastin-3 OS=Homo sapiens GN=PLS3 - [PLST_HUMAN]	7.00377	5.13	2	2	18.1593	11.79	5	5	585	65.5908	6.30322	PLS3	PLST_HUMAN	Isoform 3 of Plastin-3
A2IDC6	39S ribosomal protein L28, mitochondrial (Fragment) OS=Homo sapiens GN=MRPL28 PE=1 SV=1 - [A2IDC6_HUMAN]	0	10.42	2	3	2.17863	14.58	4	5	240	28.488	7.94287	MRPL28	A2IDC6_HUMAN	39S ribosomal protein L28, mitochondrial (Fragment)
Q86VM6	MBNL1 protein OS=Homo sapiens GN=MBNL1 PE=1 SV=1 - [Q86VM6_HUMAN]	11.3043	10.2	2	6	6.25066	10.2	2	5	343	36.5274	9.02686	MBNL1	Q86VM6_HUMAN	MBNL1 protein
Q5SVL2	Caspase-7 (Fragment) OS=Homo sapiens GN=CASP7 PE=1 SV=1 - [Q5SVL2_HUMAN]	6.22219	26.58	4	6	4.64017	21.62	3	5	222	24.7741	5.56689	CASP7	Q5SVL2_HUMAN	Caspase-7 (Fragment)
Q6YP21-3	Isoform 3 of Kynurenine--oxoglutarate transaminase 3 OS=Homo sapiens GN=KYAT3 - [KAT3_HUMAN]	4.67239	10.71	4	5	6.45589	12.38	4	5	420	47.7225	6.80029	KYAT3	KAT3_HUMAN	Isoform 3 of Kynurenine--oxoglutarate transaminase 3
Q15398-3	Isoform 3 of Disks large-associated protein 5 OS=Homo sapiens GN=DLGAP5 - [DLGP5_HUMAN]	11.9754	7.96	5	6	9.76276	8.19	5	5	842	94.1193	9.0708	DLGAP5	DLGP5_HUMAN	Isoform 3 of Disks large-associated protein 5
A6NDF3	Protein PBDC1 OS=Homo sapiens GN=PBDC1 PE=1 SV=2 - [A6NDF3_HUMAN]	3.99602	15.52	3	3	6.6486	20.26	5	5	232	26.6272	9.36377	PBDC1	A6NDF3_HUMAN	Protein PBDC1
Q10567-4	Isoform 4 of AP-1 complex subunit beta-1 OS=Homo sapiens GN=AP1B1 - [AP1B1_HUMAN]	8.98313	5.44	4	4	7.12029	5.77	5	5	919	101.283	5.10986	AP1B1	AP1B1_HUMAN	Isoform 4 of AP-1 complex subunit beta-1
E9PEQ6	Peptidyl-prolyl cis-trans isomerase OS=Homo sapiens GN=PPIE PE=1 SV=1 - [E9PEQ6_HUMAN]	5.18465	18	3	4	6.845	28.8	5	5	250	27.6807	5.5415	PPIE	E9PEQ6_HUMAN	Peptidyl-prolyl cis-trans isomerase
E9PMI6	Methylosome subunit pICln OS=Homo sapiens GN=CLNS1A PE=1 SV=1 - [E9PMI6_HUMAN]	41.7526	34.13	4	32	6.41636	22.75	3	5	167	18.2477	4.41162	CLNS1A	E9PMI6_HUMAN	Methylosome subunit pICln
Q9H9Y6-5	Isoform 5 of DNA-directed RNA polymerase I subunit RPA2 OS=Homo sapiens GN=POLR1B - [RPA2_HUMAN]	13.4181	5.99	6	6	11.421	4.73	5	5	952	107.787	7.56201	POLR1B	RPA2_HUMAN	Isoform 5 of DNA-directed RNA polymerase I subunit RPA2
P30154-4	Isoform 4 of Serine/threonine-protein phosphatase 2A 65 kDa regulatory subunit A beta isoform OS=Homo sapiens GN=PPP2R1B - [2AAB_HUMAN]	7.12942	5.76	2	2	9.9763	11.33	5	5	556	61.2749	4.93213	PPP2R1B	2AAB_HUMAN	Isoform 4 of Serine/threonine-protein phosphatase 2A 65 kDa regulatory subunit A beta isoform
F8W1U7	ADP-ribosylation factor GTPase-activating protein 1 (Fragment) OS=Homo sapiens GN=ARFGAP1 PE=1 SV=1 - [F8W1U7_HUMAN]	3.40926	12.55	3	3	4.37572	17.34	4	5	271	29.5532	5.96045	ARFGAP1	F8W1U7_HUMAN	ADP-ribosylation factor GTPase-activating protein 1 (Fragment)
TX543249	from mammal_IgG.FASTA (MD5: 95e56dae5a2cb33224133fac902f279cd375c08793eb5e022138f9d909f99451) - [TX543249_IGNORE]	6.89494	17.21	2	3	11.9707	17.21	2	5	122	13.4896	7.94287
TX543231	from mammal_IgG.FASTA (MD5: 95e56dae5a2cb33224133fac902f279cd375c08793eb5e022138f9d909f99451) - [TX543231_IGNORE]	8.21732	23.53	3	4	8.23474	23.53	3	5	119	12.9375	8.44092
TX284919	from mammal_IgG.FASTA (MD5: 95e56dae5a2cb33224133fac902f279cd375c08793eb5e022138f9d909f99451) - [TX284919_IGNORE]	7.25828	34.69	2	3	10.4699	34.69	2	5	98	10.7681	4.29736
TX197664	from mammal_IgG.FASTA (MD5: 95e56dae5a2cb33224133fac902f279cd375c08793eb5e022138f9d909f99451) - [TX197664_IGNORE]	4.81641	33.33	3	3	4.63468	23.96	2	5	96	10.3899	7.98682
Q8N9T8	Protein KRI1 homolog OS=Homo sapiens GN=KRI1 PE=1 SV=3 - [KRI1_HUMAN]	5.35468	4.13	3	3	17.0602	6.12	4	5	703	82.5475	5.13525	KRI1	KRI1_HUMAN	Protein KRI1 homolog
Q8N7H5-3	Isoform 3 of RNA polymerase II-associated factor 1 homolog OS=Homo sapiens GN=PAF1 - [PAF1_HUMAN]	26.0626	21.86	9	10	10.5315	14.43	5	5	485	55.4377	5.36377	PAF1	PAF1_HUMAN	Isoform 3 of RNA polymerase II-associated factor 1 homolog
O95071-2	Isoform 2 of E3 ubiquitin-protein ligase UBR5 OS=Homo sapiens GN=UBR5 - [UBR5_HUMAN]	28.6376	5.83	12	13	6.20145	1.64	4	5	2798	309.03	5.84619	UBR5	UBR5_HUMAN	Isoform 2 of E3 ubiquitin-protein ligase UBR5
H7C4H2	Signal recognition particle receptor subunit beta (Fragment) OS=Homo sapiens GN=SRPRB PE=1 SV=1 - [H7C4H2_HUMAN]	7.3557	26.88	4	5	11.3064	27.5	5	5	160	17.6013	7.94287	SRPRB	H7C4H2_HUMAN	Signal recognition particle receptor subunit beta (Fragment)
A0A087WYV3	Nucleolar protein of 40 kDa OS=Homo sapiens GN=ZCCHC17 PE=1 SV=1 - [A0A087WYV3_HUMAN]	2.06993	22.35	3	3	5.02807	24.58	4	5	179	20.4386	9.89111	ZCCHC17	A0A087WYV3_HUMAN	Nucleolar protein of 40 kDa
A3KFJ1	Aurora kinase A (Fragment) OS=Homo sapiens GN=AURKA PE=1 SV=8 - [A3KFJ1_HUMAN]	1.74186	14.89	2	2	4.7022	14.89	2	5	188	20.9942	9.96436	AURKA	A3KFJ1_HUMAN	Aurora kinase A (Fragment)
X6RA30	Cell division cycle protein 123 homolog OS=Homo sapiens GN=CDC123 PE=1 SV=1 - [X6RA30_HUMAN]	5.66517	11.86	3	4	8.5111	15.93	4	5	295	33.8696	4.64014	CDC123	X6RA30_HUMAN	Cell division cycle protein 123 homolog
A0A0C4DGG1	Protein kinase C and casein kinase substrate in neurons protein 3 (Fragment) OS=Homo sapiens GN=PACSIN3 PE=1 SV=1 - [A0A0C4DGG1_HUMAN]	0	7.41	2	2	6.71639	17.04	5	5	405	46.4658	6.17627	PACSIN3	A0A0C4DGG1_HUMAN	Protein kinase C and casein kinase substrate in neurons protein 3 (Fragment)
A0A0C4DGI3	Citrate synthase OS=Homo sapiens GN=CS PE=1 SV=1 - [A0A0C4DGI3_HUMAN]	4.09026	9.5	3	3	6.86804	14	5	5	400	44.6747	7.18115	CS	A0A0C4DGI3_HUMAN	Citrate synthase
Q9UP83-3	Isoform 3 of Conserved oligomeric Golgi complex subunit 5 OS=Homo sapiens GN=COG5 - [COG5_HUMAN]					4.99544	6.93	5	5	823	90.7528	6.50732	COG5	COG5_HUMAN	Isoform 3 of Conserved oligomeric Golgi complex subunit 5
Q05D32	CTD small phosphatase-like protein 2 OS=Homo sapiens GN=CTDSPL2 PE=1 SV=2 - [CTSL2_HUMAN]					5.03281	10.94	3	5	466	52.9661	6.40479	CTDSPL2	CTSL2_HUMAN	CTD small phosphatase-like protein 2
Q9BSJ8	Extended synaptotagmin-1 OS=Homo sapiens GN=ESYT1 PE=1 SV=1 - [ESYT1_HUMAN]					13.1535	4.08	4	5	1104	122.78	5.8335	ESYT1	ESYT1_HUMAN	Extended synaptotagmin-1
Q15397	Pumilio homolog 3 OS=Homo sapiens GN=PUM3 PE=1 SV=3 - [PUM3_HUMAN]					11.0739	8.18	5	5	648	73.5383	9.64209	PUM3	PUM3_HUMAN	Pumilio homolog 3
O75525-2	Isoform 2 of KH domain-containing, RNA-binding, signal transduction-associated protein 3 OS=Homo sapiens GN=KHDRBS3 - [KHDR3_HUMAN]					6.84616	17.34	5	5	271	30.231	9.46631	KHDRBS3	KHDR3_HUMAN	Isoform 2 of KH domain-containing, RNA-binding, signal transduction-associated protein 3
TX37595752	from mammal_IgG.FASTA (MD5: 95e56dae5a2cb33224133fac902f279cd375c08793eb5e022138f9d909f99451) - [TX37595752_IGNORE]					6.29709	10.24	5	5	615	70.658	9.36377
Q12907	Vesicular integral-membrane protein VIP36 OS=Homo sapiens GN=LMAN2 PE=1 SV=1 - [LMAN2_HUMAN]					3.8796	12.36	4	5	356	40.2031	6.94678	LMAN2	LMAN2_HUMAN	Vesicular integral-membrane protein VIP36
P51608	Methyl-CpG-binding protein 2 OS=Homo sapiens GN=MECP2 PE=1 SV=1 - [MECP2_HUMAN]					12.9904	13.79	5	5	486	52.4087	9.94971	MECP2	MECP2_HUMAN	Methyl-CpG-binding protein 2
P30414	NK-tumor recognition protein OS=Homo sapiens GN=NKTR PE=1 SV=2 - [NKTR_HUMAN]					9.80534	5.13	4	5	1462	165.577	9.99365	NKTR	NKTR_HUMAN	NK-tumor recognition protein
Q9NVX2	Notchless protein homolog 1 OS=Homo sapiens GN=NLE1 PE=1 SV=4 - [NLE1_HUMAN]					5.90726	12.58	5	5	485	53.2871	7.34229	NLE1	NLE1_HUMAN	Notchless protein homolog 1
Q13823	Nucleolar GTP-binding protein 2 OS=Homo sapiens GN=GNL2 PE=1 SV=1 - [NOG2_HUMAN]					15.0073	5.34	3	5	731	83.6034	9.24658	GNL2	NOG2_HUMAN	Nucleolar GTP-binding protein 2
O00743-2	Isoform 2 of Serine/threonine-protein phosphatase 6 catalytic subunit OS=Homo sapiens GN=PPP6C - [PPP6_HUMAN]					1.77695	10.25	3	5	283	32.5113	6.03662	PPP6C	PPP6_HUMAN	Isoform 2 of Serine/threonine-protein phosphatase 6 catalytic subunit
Q9Y4C8	Probable RNA-binding protein 19 OS=Homo sapiens GN=RBM19 PE=1 SV=3 - [RBM19_HUMAN]					3.60508	5.42	4	5	960	107.265	6.53662	RBM19	RBM19_HUMAN	Probable RNA-binding protein 19
Q96EU6-2	Isoform 2 of Ribosomal RNA processing protein 36 homolog OS=Homo sapiens GN=RRP36 - [RRP36_HUMAN]					7.64848	15.02	3	5	253	29.1115	10.0083	RRP36	RRP36_HUMAN	Isoform 2 of Ribosomal RNA processing protein 36 homolog
Q9Y3A4	Ribosomal RNA-processing protein 7 homolog A OS=Homo sapiens GN=RRP7A PE=1 SV=2 - [RRP7A_HUMAN]					6.03254	20.36	4	5	280	32.314	9.5835	RRP7A	RRP7A_HUMAN	Ribosomal RNA-processing protein 7 homolog A
Q9NP92	28S ribosomal protein S30, mitochondrial OS=Homo sapiens GN=MRPS30 PE=1 SV=2 - [RT30_HUMAN]					4.04671	9.79	4	5	439	50.3328	7.97217	MRPS30	RT30_HUMAN	28S ribosomal protein S30, mitochondrial
Q9UGU0-2	Isoform 2 of Transcription factor 20 OS=Homo sapiens GN=TCF20 - [TCF20_HUMAN]					14.7401	4.59	5	5	1938	209.525	9.08545	TCF20	TCF20_HUMAN	Isoform 2 of Transcription factor 20
Q9UNX4	WD repeat-containing protein 3 OS=Homo sapiens GN=WDR3 PE=1 SV=1 - [WDR3_HUMAN]					14.6138	8.38	5	5	943	106.032	6.63916	WDR3	WDR3_HUMAN	WD repeat-containing protein 3
Q9UQR1	Zinc finger protein 148 OS=Homo sapiens GN=ZNF148 PE=1 SV=2 - [ZN148_HUMAN]					5.68839	4.79	3	5	794	88.9206	6.48096	ZNF148	ZN148_HUMAN	Zinc finger protein 148
Q12849-5	Isoform 2 of G-rich sequence factor 1 OS=Homo sapiens GN=GRSF1 - [GRSF1_HUMAN]					6.4317	16.67	5	5	318	36.5902	5.69385	GRSF1	GRSF1_HUMAN	Isoform 2 of G-rich sequence factor 1
Q15853-4	Isoform USF2c of Upstream stimulatory factor 2 OS=Homo sapiens GN=USF2 - [USF2_HUMAN]					0	12.09	2	5	215	23.9738	5.69385	USF2	USF2_HUMAN	Isoform USF2c of Upstream stimulatory factor 2
O14908-2	Isoform 2 of PDZ domain-containing protein GIPC1 OS=Homo sapiens GN=GIPC1 - [GIPC1_HUMAN]					2.15205	19.07	3	5	236	26.0554	5.56689	GIPC1	GIPC1_HUMAN	Isoform 2 of PDZ domain-containing protein GIPC1
B4DEY6	LIM and cysteine-rich domains protein 1 OS=Homo sapiens GN=LMCD1 PE=1 SV=1 - [B4DEY6_HUMAN]					0	19.37	4	5	253	28.4948	5.90967	LMCD1	B4DEY6_HUMAN	LIM and cysteine-rich domains protein 1
B7Z4J8	Zinc finger protein 346 OS=Homo sapiens GN=ZNF346 PE=1 SV=1 - [B7Z4J8_HUMAN]					6.28817	19.9	3	5	196	21.6969	8.66064	ZNF346	B7Z4J8_HUMAN	Zinc finger protein 346
B4DQ67	Probable histidine--tRNA ligase, mitochondrial OS=Homo sapiens GN=HARS2 PE=1 SV=1 - [B4DQ67_HUMAN]					0	5.69	2	5	334	37.1524	6.27783	HARS2	B4DQ67_HUMAN	Probable histidine--tRNA ligase, mitochondrial
A6NNN6	Pericentriolar material 1 protein OS=Homo sapiens GN=PCM1 PE=1 SV=5 - [A6NNN6_HUMAN]					10.8424	3.17	5	5	1860	210.003	4.99561	PCM1	A6NNN6_HUMAN	Pericentriolar material 1 protein
G8JLH9	Signal transducer and activator of transcription OS=Homo sapiens GN=STAT3 PE=1 SV=1 - [G8JLH9_HUMAN]					2.15511	5.65	2	5	672	76.0894	6.21436	STAT3	G8JLH9_HUMAN	Signal transducer and activator of transcription
TX361130074	from mammal_IgG.FASTA (MD5: 95e56dae5a2cb33224133fac902f279cd375c08793eb5e022138f9d909f99451) - [TX361130074_IGNORE]					9.53047	13.3	2	5	218	24.0216	5.65576
TX1870378	from mammal_IgG.FASTA (MD5: 95e56dae5a2cb33224133fac902f279cd375c08793eb5e022138f9d909f99451) - [TX1870378_IGNORE]					8.9965	28.04	2	5	107	11.6477	6.771
TX352740335	from mammal_IgG.FASTA (MD5: 95e56dae5a2cb33224133fac902f279cd375c08793eb5e022138f9d909f99451) - [TX352740335_IGNORE]					8.9965	23	2	5	100	10.8593	7.38623
K7EL93	Vacuole membrane protein 1 OS=Homo sapiens GN=VMP1 PE=1 SV=1 - [K7EL93_HUMAN]					0	31.08	2	5	74	8.8986	9.30518	VMP1	K7EL93_HUMAN	Vacuole membrane protein 1
H3BU82	Aladin (Fragment) OS=Homo sapiens GN=AAAS PE=1 SV=1 - [H3BU82_HUMAN]					13.851	16.48	4	5	358	38.4937	8.07471	AAAS	H3BU82_HUMAN	Aladin (Fragment)
H0Y8D1	Trypsin-1 (Fragment) OS=Homo sapiens GN=PRSS1 PE=1 SV=1 - [H0Y8D1_HUMAN]					0	21.13	2	5	142	15.4118	7.26904	PRSS1	H0Y8D1_HUMAN	Trypsin-1 (Fragment)
A0A1B0GWJ8	Renin receptor OS=Homo sapiens GN=ATP6AP2 PE=1 SV=1 - [A0A1B0GWJ8_HUMAN]					5.63413	15.12	5	5	258	28.3998	5.8208	ATP6AP2	A0A1B0GWJ8_HUMAN	Renin receptor
P08758	cRAP ANXA5_HUMAN Annexin A5 OS=Homo sapiens GN=ANXA5 PE=1 SV=2	6.22462	15.36	5	5	3.35246	12.54	4	4	319	35.7834	5.04639	ANXA5	ANXA5_HUMAN	Annexin A5
Q9H0P0	Cytosolic 5'-nucleotidase 3A OS=Homo sapiens GN=NT5C3A PE=1 SV=3 - [5NT3A_HUMAN]	2.62469	6.85	2	3	2.1561	10.42	3	4	336	37.9238	7.12256	NT5C3A	5NT3A_HUMAN	Cytosolic 5'-nucleotidase 3A
Q8NE71-2	Isoform 2 of ATP-binding cassette sub-family F member 1 OS=Homo sapiens GN=ABCF1 - [ABCF1_HUMAN]	6.49723	3.59	2	2	9.83266	7.31	4	4	807	91.6235	7.6792	ABCF1	ABCF1_HUMAN	Isoform 2 of ATP-binding cassette sub-family F member 1
Q9UKU7	Isobutyryl-CoA dehydrogenase, mitochondrial OS=Homo sapiens GN=ACAD8 PE=1 SV=1 - [ACAD8_HUMAN]	6.19582	7.47	3	3	3.691	10.36	4	4	415	45.0405	7.85498	ACAD8	ACAD8_HUMAN	Isobutyryl-CoA dehydrogenase, mitochondrial
O95573	Long-chain-fatty-acid--CoA ligase 3 OS=Homo sapiens GN=ACSL3 PE=1 SV=3 - [ACSL3_HUMAN]	15.8229	9.31	5	6	10.3555	6.11	3	4	720	80.3683	8.38232	ACSL3	ACSL3_HUMAN	Long-chain-fatty-acid--CoA ligase 3
O00116	Alkyldihydroxyacetonephosphate synthase, peroxisomal OS=Homo sapiens GN=AGPS PE=1 SV=1 - [ADAS_HUMAN]	18.7604	11.09	6	7	13.0241	10.64	4	4	658	72.8658	7.34229	AGPS	ADAS_HUMAN	Alkyldihydroxyacetonephosphate synthase, peroxisomal
P06280	Alpha-galactosidase A OS=Homo sapiens GN=GLA PE=1 SV=1 - [AGAL_HUMAN]	5.82062	9.09	3	3	5.83258	9.56	3	4	429	48.7349	5.60498	GLA	AGAL_HUMAN	Alpha-galactosidase A
O95831-3	Isoform 3 of Apoptosis-inducing factor 1, mitochondrial OS=Homo sapiens GN=AIFM1 - [AIFM1_HUMAN]	16.1231	15.76	7	7	6.31609	7.55	4	4	609	66.2536	8.93896	AIFM1	AIFM1_HUMAN	Isoform 3 of Apoptosis-inducing factor 1, mitochondrial
O43823	A-kinase anchor protein 8 OS=Homo sapiens GN=AKAP8 PE=1 SV=1 - [AKAP8_HUMAN]	6.04807	5.49	2	2	8.1221	9.83	4	4	692	76.0611	5.14795	AKAP8	AKAP8_HUMAN	A-kinase anchor protein 8
Q6AI12	Ankyrin repeat domain-containing protein 40 OS=Homo sapiens GN=ANKRD40 PE=1 SV=2 - [ANR40_HUMAN]	3.90147	10.05	3	5	7.03708	10.05	3	4	368	41.0627	4.97021	ANKRD40	ANR40_HUMAN	Ankyrin repeat domain-containing protein 40
P04083	Annexin A1 OS=Homo sapiens GN=ANXA1 PE=1 SV=2 - [ANXA1_HUMAN]	1.91751	14.16	4	4	7.09962	10.98	3	4	346	38.69	7.02002	ANXA1	ANXA1_HUMAN	Annexin A1
O95782-2	Isoform B of AP-2 complex subunit alpha-1 OS=Homo sapiens GN=AP2A1 - [AP2A1_HUMAN]	11.6856	5.03	5	5	6.85702	3.98	4	4	955	105.295	7.66455	AP2A1	AP2A1_HUMAN	Isoform B of AP-2 complex subunit alpha-1
P53367	Arfaptin-1 OS=Homo sapiens GN=ARFIP1 PE=1 SV=2 - [ARFP1_HUMAN]	2.39046	12.33	4	5	2.56345	8.04	3	4	373	41.7126	6.69775	ARFIP1	ARFP1_HUMAN	Arfaptin-1
O14497	AT-rich interactive domain-containing protein 1A OS=Homo sapiens GN=ARID1A PE=1 SV=3 - [ARI1A_HUMAN]	17.5451	4.07	5	5	14.4306	3.76	4	4	2285	241.892	6.69775	ARID1A	ARI1A_HUMAN	AT-rich interactive domain-containing protein 1A
P00966	Argininosuccinate synthase OS=Homo sapiens GN=ASS1 PE=1 SV=2 - [ASSY_HUMAN]	5.03075	8.01	4	4	1.90876	8.01	4	4	412	46.501	8.01611	ASS1	ASSY_HUMAN	Argininosuccinate synthase
P36542	ATP synthase subunit gamma, mitochondrial OS=Homo sapiens GN=ATP5C1 PE=1 SV=1 - [ATPG_HUMAN]	2.4643	7.05	2	2	2.59455	16.78	4	4	298	32.9753	9.21729	ATP5C1	ATPG_HUMAN	ATP synthase subunit gamma, mitochondrial
Q9Y679-2	Isoform Short of Ancient ubiquitous protein 1 OS=Homo sapiens GN=AUP1 - [AUP1_HUMAN]	5.76561	14.63	4	4	6.40147	8.05	4	4	410	45.758	8.646	AUP1	AUP1_HUMAN	Isoform Short of Ancient ubiquitous protein 1
P53004	Biliverdin reductase A OS=Homo sapiens GN=BLVRA PE=1 SV=2 - [BIEA_HUMAN]	6.17728	15.54	4	4	7.71684	15.54	4	4	296	33.4073	6.44287	BLVRA	BIEA_HUMAN	Biliverdin reductase A
O60566-2	Isoform 2 of Mitotic checkpoint serine/threonine-protein kinase BUB1 beta OS=Homo sapiens GN=BUB1B - [BUB1B_HUMAN]	15.0592	8.15	5	5	7.21412	6.54	4	4	933	105.823	5.36377	BUB1B	BUB1B_HUMAN	Isoform 2 of Mitotic checkpoint serine/threonine-protein kinase BUB1 beta
Q13111	Chromatin assembly factor 1 subunit A OS=Homo sapiens GN=CHAF1A PE=1 SV=2 - [CAF1A_HUMAN]	2.48955	3.03	2	2	6.95496	5.96	4	4	956	106.86	5.93506	CHAF1A	CAF1A_HUMAN	Chromatin assembly factor 1 subunit A
Q6P1J9	Parafibromin OS=Homo sapiens GN=CDC73 PE=1 SV=1 - [CDC73_HUMAN]	7.80097	11.3	4	4	7.33777	8.66	4	4	531	60.5391	9.61279	CDC73	CDC73_HUMAN	Parafibromin
Q14004-2	Isoform 2 of Cyclin-dependent kinase 13 OS=Homo sapiens GN=CDK13 - [CDK13_HUMAN]	8.51787	1.52	2	4	7.74161	1.52	2	4	1452	158.338	9.70068	CDK13	CDK13_HUMAN	Isoform 2 of Cyclin-dependent kinase 13
Q9UKY7	Protein CDV3 homolog OS=Homo sapiens GN=CDV3 PE=1 SV=1 - [CDV3_HUMAN]	5.49556	8.53	2	4	5.73561	8.53	2	4	258	27.3184	6.40479	CDV3	CDV3_HUMAN	Protein CDV3 homolog
Q5SW79-2	Isoform 2 of Centrosomal protein of 170 kDa OS=Homo sapiens GN=CEP170 - [CE170_HUMAN]	16.237	5.75	6	7	9.65856	3.77	4	4	1460	161.31	7.00537	CEP170	CE170_HUMAN	Isoform 2 of Centrosomal protein of 170 kDa
Q96JM3	Chromosome alignment-maintaining phosphoprotein 1 OS=Homo sapiens GN=CHAMP1 PE=1 SV=2 - [CHAP1_HUMAN]	9.44144	6.65	3	3	9.41716	7.14	4	4	812	89.0429	8.44092	CHAMP1	CHAP1_HUMAN	Chromosome alignment-maintaining phosphoprotein 1
Q9BPX3	Condensin complex subunit 3 OS=Homo sapiens GN=NCAPG PE=1 SV=1 - [CND3_HUMAN]	8.85221	3.65	3	3	7.18441	4.93	4	4	1015	114.262	5.59229	NCAPG	CND3_HUMAN	Condensin complex subunit 3
Q9UBW8	COP9 signalosome complex subunit 7a OS=Homo sapiens GN=COPS7A PE=1 SV=1 - [CSN7A_HUMAN]	7.17044	23.27	5	5	4.16769	14.55	4	4	275	30.258	8.22119	COPS7A	CSN7A_HUMAN	COP9 signalosome complex subunit 7a
Q8N8A6	ATP-dependent RNA helicase DDX51 OS=Homo sapiens GN=DDX51 PE=1 SV=3 - [DDX51_HUMAN]	11.6908	9.76	4	4	10.5355	8.71	4	4	666	72.4126	8.1626	DDX51	DDX51_HUMAN	ATP-dependent RNA helicase DDX51
O00273-2	Isoform DFF35 of DNA fragmentation factor subunit alpha OS=Homo sapiens GN=DFFA - [DFFA_HUMAN]	7.306	17.54	4	9	6.81001	9.33	2	4	268	29.3927	4.61475	DFFA	DFFA_HUMAN	Isoform DFF35 of DNA fragmentation factor subunit alpha
P55039	Developmentally-regulated GTP-binding protein 2 OS=Homo sapiens GN=DRG2 PE=1 SV=1 - [DRG2_HUMAN]	5.69417	13.19	5	6	3.77809	10.44	4	4	364	40.7204	8.88037	DRG2	DRG2_HUMAN	Developmentally-regulated GTP-binding protein 2
Q15075	Early endosome antigen 1 OS=Homo sapiens GN=EEA1 PE=1 SV=2 - [EEA1_HUMAN]	19.1548	5.95	8	8	5.7288	2.76	4	4	1411	162.367	5.68115	EEA1	EEA1_HUMAN	Early endosome antigen 1
Q96C19	EF-hand domain-containing protein D2 OS=Homo sapiens GN=EFHD2 PE=1 SV=1 - [EFHD2_HUMAN]	0	11.67	2	2	4.39233	15.83	4	4	240	26.6805	5.19873	EFHD2	EFHD2_HUMAN	EF-hand domain-containing protein D2
Q9HC35	Echinoderm microtubule-associated protein-like 4 OS=Homo sapiens GN=EML4 PE=1 SV=3 - [EMAL4_HUMAN]	14.8637	6.73	5	5	11.8359	5.5	4	4	981	108.848	6.40479	EML4	EMAL4_HUMAN	Echinoderm microtubule-associated protein-like 4
Q14677	Clathrin interactor 1 OS=Homo sapiens GN=CLINT1 PE=1 SV=1 - [EPN4_HUMAN]	12.7117	8	4	4	9.8917	8	4	4	625	68.2158	6.41748	CLINT1	EPN4_HUMAN	Clathrin interactor 1
O75616	GTPase Era, mitochondrial OS=Homo sapiens GN=ERAL1 PE=1 SV=2 - [ERAL1_HUMAN]	8.52002	14.87	5	7	4.64332	11.44	4	4	437	48.3195	8.83643	ERAL1	ERAL1_HUMAN	GTPase Era, mitochondrial
Q96BN8	Ubiquitin thioesterase otulin OS=Homo sapiens GN=OTULIN PE=1 SV=3 - [OTUL_HUMAN]	2.46757	5.97	2	4	4.96468	5.97	2	4	352	40.2371	5.46533	OTULIN	OTUL_HUMAN	Ubiquitin thioesterase otulin
Q9UK99-3	Isoform 3 of F-box only protein 3 OS=Homo sapiens GN=FBXO3 - [FBX3_HUMAN]	2.87373	7.07	2	3	1.69786	9.76	3	4	410	46.9444	6.59521	FBXO3	FBX3_HUMAN	Isoform 3 of F-box only protein 3
Q9H3P7	Golgi resident protein GCP60 OS=Homo sapiens GN=ACBD3 PE=1 SV=4 - [GCP60_HUMAN]	7.16695	7.58	2	2	10.1549	8.71	3	4	528	60.556	5.05908	ACBD3	GCP60_HUMAN	Golgi resident protein GCP60
Q9HC38-2	Isoform 2 of Glyoxalase domain-containing protein 4 OS=Homo sapiens GN=GLOD4 - [GLOD4_HUMAN]	4.45581	15.1	4	4	4.04476	16.78	4	4	298	33.2115	5.60498	GLOD4	GLOD4_HUMAN	Isoform 2 of Glyoxalase domain-containing protein 4
Q9NVN8	Guanine nucleotide-binding protein-like 3-like protein OS=Homo sapiens GN=GNL3L PE=1 SV=1 - [GNL3L_HUMAN]	6.13915	5.84	2	2	11.0557	8.93	3	4	582	65.5316	8.44092	GNL3L	GNL3L_HUMAN	Guanine nucleotide-binding protein-like 3-like protein
Q9UBQ7	Glyoxylate reductase/hydroxypyruvate reductase OS=Homo sapiens GN=GRHPR PE=1 SV=1 - [GRHPR_HUMAN]	7.13945	8.23	2	4	2.02186	13.41	3	4	328	35.6457	7.38623	GRHPR	GRHPR_HUMAN	Glyoxylate reductase/hydroxypyruvate reductase
Q9P035	Very-long-chain (3R)-3-hydroxyacyl-CoA dehydratase 3 OS=Homo sapiens GN=HACD3 PE=1 SV=2 - [HACD3_HUMAN]	1.72157	8.01	3	3	2.34854	9.67	3	4	362	43.1316	8.93896	HACD3	HACD3_HUMAN	Very-long-chain (3R)-3-hydroxyacyl-CoA dehydratase 3
Q99871-3	Isoform 3 of HAUS augmin-like complex subunit 7 OS=Homo sapiens GN=HAUS7 - [HAUS7_HUMAN]	4.28058	12.13	3	3	5.84308	14.5	4	4	338	37.5002	4.83057	HAUS7	HAUS7_HUMAN	Isoform 3 of HAUS augmin-like complex subunit 7
Q13547	Histone deacetylase 1 OS=Homo sapiens GN=HDAC1 PE=1 SV=1 - [HDAC1_HUMAN]	6.67901	6.43	2	3	8.07818	6.43	2	4	482	55.0677	5.47803	HDAC1	HDAC1_HUMAN	Histone deacetylase 1
Q6YN16-2	Isoform 2 of Hydroxysteroid dehydrogenase-like protein 2 OS=Homo sapiens GN=HSDL2 - [HSDL2_HUMAN]	2.15807	6.38	2	2	7.28467	12.75	4	4	345	37.2962	6.1001	HSDL2	HSDL2_HUMAN	Isoform 2 of Hydroxysteroid dehydrogenase-like protein 2
P17482	Homeobox protein Hox-B9 OS=Homo sapiens GN=HOXB9 PE=1 SV=2 - [HXB9_HUMAN]	2.02741	20	4	4	1.95193	13.2	3	4	250	28.041	8.89502	HOXB9	HXB9_HUMAN	Homeobox protein Hox-B9
TX119625761	from mammal_IgG.FASTA (MD5: 95e56dae5a2cb33224133fac902f279cd375c08793eb5e022138f9d909f99451) - [TX119625761_IGNORE]	13.7562	18.58	4	5	6.46772	14.45	3	4	339	39.1975	5.37646
Q96P70	Importin-9 OS=Homo sapiens GN=IPO9 PE=1 SV=3 - [IPO9_HUMAN]	4.95548	1.54	2	2	2.83626	4.23	4	4	1041	115.889	4.80518	IPO9	IPO9_HUMAN	Importin-9
P49674	Casein kinase I isoform epsilon OS=Homo sapiens GN=CSNK1E PE=1 SV=1 - [KC1E_HUMAN]	4.10353	10.1	3	3	4.091	13.46	4	4	416	47.2852	9.65674	CSNK1E	KC1E_HUMAN	Casein kinase I isoform epsilon
O60341	Lysine-specific histone demethylase 1A OS=Homo sapiens GN=KDM1A PE=1 SV=2 - [KDM1A_HUMAN]	9.52466	6.92	4	4	7.44081	7.16	4	4	852	92.8447	6.52197	KDM1A	KDM1A_HUMAN	Lysine-specific histone demethylase 1A
Q7LBC6-2	Isoform 2 of Lysine-specific demethylase 3B OS=Homo sapiens GN=KDM3B - [KDM3B_HUMAN]	9.9167	3.95	3	3	6.36673	4.8	4	4	1417	154.571	7.18115	KDM3B	KDM3B_HUMAN	Isoform 2 of Lysine-specific demethylase 3B
Q9Y4W2-2	Isoform 2 of Ribosomal biogenesis protein LAS1L OS=Homo sapiens GN=LAS1L - [LAS1L_HUMAN]	9.96621	6.28	4	4	9.02144	6.83	4	4	717	81.1919	4.69092	LAS1L	LAS1L_HUMAN	Isoform 2 of Ribosomal biogenesis protein LAS1L
Q08380	Galectin-3-binding protein OS=Homo sapiens GN=LGALS3BP PE=1 SV=1 - [LG3BP_HUMAN]	5.26354	5.98	3	4	5.2739	3.93	2	4	585	65.2893	5.2749	LGALS3BP	LG3BP_HUMAN	Galectin-3-binding protein
Q9UHB6	LIM domain and actin-binding protein 1 OS=Homo sapiens GN=LIMA1 PE=1 SV=1 - [LIMA1_HUMAN]	22.3281	13.57	8	8	9.06386	6.06	4	4	759	85.1734	6.84424	LIMA1	LIMA1_HUMAN	LIM domain and actin-binding protein 1
P50851-2	Isoform 2 of Lipopolysaccharide-responsive and beige-like anchor protein OS=Homo sapiens GN=LRBA - [LRBA_HUMAN]	9.97549	2.1	4	4	9.65888	1.54	3	4	2851	317.501	5.56689	LRBA	LRBA_HUMAN	Isoform 2 of Lipopolysaccharide-responsive and beige-like anchor protein
Q16644	MAP kinase-activated protein kinase 3 OS=Homo sapiens GN=MAPKAPK3 PE=1 SV=1 - [MAPK3_HUMAN]	0	7.85	3	5	3.51728	7.85	3	4	382	42.9595	7.28369	MAPKAPK3	MAPK3_HUMAN	MAP kinase-activated protein kinase 3
Q9NZL9	Methionine adenosyltransferase 2 subunit beta OS=Homo sapiens GN=MAT2B PE=1 SV=1 - [MAT2B_HUMAN]	7.12269	18.56	4	4	2.14094	17.07	4	4	334	37.5282	7.35693	MAT2B	MAT2B_HUMAN	Methionine adenosyltransferase 2 subunit beta
Q13505-3	Isoform 3 of Metaxin-1 OS=Homo sapiens GN=MTX1 - [MTX1_HUMAN]	4.1222	13.25	4	5	0	8.83	2	4	317	35.7543	6.29053	MTX1	MTX1_HUMAN	Isoform 3 of Metaxin-1
Q09161	Nuclear cap-binding protein subunit 1 OS=Homo sapiens GN=NCBP1 PE=1 SV=1 - [NCBP1_HUMAN]	7.42315	5.44	4	4	6.7461	5.44	4	4	790	91.7805	6.43018	NCBP1	NCBP1_HUMAN	Nuclear cap-binding protein subunit 1
O14745	Na(+)/H(+) exchange regulatory cofactor NHE-RF1 OS=Homo sapiens GN=SLC9A3R1 PE=1 SV=4 - [NHRF1_HUMAN]	3.88624	10.61	3	3	5.35279	17.88	4	4	358	38.8446	5.77002	SLC9A3R1	NHRF1_HUMAN	Na(+)/H(+) exchange regulatory cofactor NHE-RF1
Q8WTT2	Nucleolar complex protein 3 homolog OS=Homo sapiens GN=NOC3L PE=1 SV=1 - [NOC3L_HUMAN]	7.06205	4.25	3	3	9.36533	5.63	4	4	800	92.4896	9.17334	NOC3L	NOC3L_HUMAN	Nucleolar complex protein 3 homolog
Q5C9Z4	Nucleolar MIF4G domain-containing protein 1 OS=Homo sapiens GN=NOM1 PE=1 SV=1 - [NOM1_HUMAN]	13.0654	6.05	4	4	10.6803	6.16	4	4	860	96.1976	8.104	NOM1	NOM1_HUMAN	Nucleolar MIF4G domain-containing protein 1
P57740	Nuclear pore complex protein Nup107 OS=Homo sapiens GN=NUP107 PE=1 SV=1 - [NU107_HUMAN]	10.3144	5.51	5	5	13.5127	5.84	4	4	925	106.307	5.42725	NUP107	NU107_HUMAN	Nuclear pore complex protein Nup107
Q99567	Nuclear pore complex protein Nup88 OS=Homo sapiens GN=NUP88 PE=1 SV=2 - [NUP88_HUMAN]	6.25349	4.18	2	2	10.4447	6.88	4	4	741	83.4888	5.69385	NUP88	NUP88_HUMAN	Nuclear pore complex protein Nup88
Q9UBU9	Nuclear RNA export factor 1 OS=Homo sapiens GN=NXF1 PE=1 SV=1 - [NXF1_HUMAN]	9.62224	10.34	5	5	10.7064	7.92	4	4	619	70.1387	8.51416	NXF1	NXF1_HUMAN	Nuclear RNA export factor 1
Q5VVQ6	Ubiquitin thioesterase OTU1 OS=Homo sapiens GN=YOD1 PE=1 SV=1 - [OTU1_HUMAN]	4.38367	10.92	3	4	3.38568	10.92	3	4	348	38.2983	6.11279	YOD1	OTU1_HUMAN	Ubiquitin thioesterase OTU1
Q8WX93-3	Isoform 3 of Palladin OS=Homo sapiens GN=PALLD - [PALLD_HUMAN]	9.08885	4.6	4	4	10.2423	5.39	4	4	1001	108.564	7.26904	PALLD	PALLD_HUMAN	Isoform 3 of Palladin
Q86U86-4	Isoform 4 of Protein polybromo-1 OS=Homo sapiens GN=PBRM1 - [PB1_HUMAN]	7.64688	5.06	6	6	3.47082	2.47	4	4	1582	180.97	6.87354	PBRM1	PB1_HUMAN	Isoform 4 of Protein polybromo-1
Q5JVF3-3	Isoform 3 of PCI domain-containing protein 2 OS=Homo sapiens GN=PCID2 - [PCID2_HUMAN]	7.55661	13.3	5	5	3.45121	9.04	4	4	376	43.3465	8.63135	PCID2	PCID2_HUMAN	Isoform 3 of PCI domain-containing protein 2
Q6L8Q7-2	Isoform 2 of 2',5'-phosphodiesterase 12 OS=Homo sapiens GN=PDE12 - [PDE12_HUMAN]	5.8905	8.97	2	2	8.42119	8.79	4	4	535	58.8528	6.90283	PDE12	PDE12_HUMAN	Isoform 2 of 2',5'-phosphodiesterase 12
Q53GG5-2	Isoform 2 of PDZ and LIM domain protein 3 OS=Homo sapiens GN=PDLIM3 - [PDLI3_HUMAN]	4.02814	10.44	2	3	9.57022	14.87	3	4	316	34.2581	7.7085	PDLIM3	PDLI3_HUMAN	Isoform 2 of PDZ and LIM domain protein 3
Q96HC4	PDZ and LIM domain protein 5 OS=Homo sapiens GN=PDLIM5 PE=1 SV=5 - [PDLI5_HUMAN]	13.6394	10.23	4	4	9.21579	8.39	4	4	596	63.9045	8.20654	PDLIM5	PDLI5_HUMAN	PDZ and LIM domain protein 5
Q9NTI5-2	Isoform 2 of Sister chromatid cohesion protein PDS5 homolog B OS=Homo sapiens GN=PDS5B - [PDS5B_HUMAN]	9.50979	3.67	3	3	7.95741	4.82	4	4	1391	158.18	8.5874	PDS5B	PDS5B_HUMAN	Isoform 2 of Sister chromatid cohesion protein PDS5 homolog B
Q9NRX1	RNA-binding protein PNO1 OS=Homo sapiens GN=PNO1 PE=1 SV=1 - [PNO1_HUMAN]	3.72879	10.32	2	2	6.82395	13.49	3	4	252	27.9069	9.72998	PNO1	PNO1_HUMAN	RNA-binding protein PNO1
P62136	Serine/threonine-protein phosphatase PP1-alpha catalytic subunit OS=Homo sapiens GN=PPP1CA PE=1 SV=1 - [PP1A_HUMAN]	10.4407	17.27	5	5	7.53424	11.82	4	4	330	37.4878	6.32861	PPP1CA	PP1A_HUMAN	Serine/threonine-protein phosphatase PP1-alpha catalytic subunit
P62714	Serine/threonine-protein phosphatase 2A catalytic subunit beta isoform OS=Homo sapiens GN=PPP2CB PE=1 SV=1 - [PP2AB_HUMAN]	1.72532	17.8	4	5	0	11	3	4	309	35.5523	5.42725	PPP2CB	PP2AB_HUMAN	Serine/threonine-protein phosphatase 2A catalytic subunit beta isoform
Q9HCU5	Prolactin regulatory element-binding protein OS=Homo sapiens GN=PREB PE=1 SV=2 - [PREB_HUMAN]	2.33701	11.03	3	3	8.16147	14.15	4	4	417	45.4397	7.88428	PREB	PREB_HUMAN	Prolactin regulatory element-binding protein
Q8WWY3	U4/U6 small nuclear ribonucleoprotein Prp31 OS=Homo sapiens GN=PRPF31 PE=1 SV=2 - [PRP31_HUMAN]	35.3475	17.84	7	12	7.0858	12.42	4	4	499	55.4214	5.78271	PRPF31	PRP31_HUMAN	U4/U6 small nuclear ribonucleoprotein Prp31
O75475	PC4 and SFRS1-interacting protein OS=Homo sapiens GN=PSIP1 PE=1 SV=1 - [PSIP1_HUMAN]	7.25631	6.23	3	3	7.17161	6.98	3	4	530	60.0667	9.12939	PSIP1	PSIP1_HUMAN	PC4 and SFRS1-interacting protein
O95456-2	Isoform 2 of Proteasome assembly chaperone 1 OS=Homo sapiens GN=PSMG1 - [PSMG1_HUMAN]	4.81532	16.85	3	3	4.33391	21.72	4	4	267	30.2684	7.76709	PSMG1	PSMG1_HUMAN	Isoform 2 of Proteasome assembly chaperone 1
Q14671-2	Isoform 2 of Pumilio homolog 1 OS=Homo sapiens GN=PUM1 - [PUM1_HUMAN]	14.8021	5.77	5	5	8.8269	5.16	4	4	1162	124.343	6.78564	PUM1	PUM1_HUMAN	Isoform 2 of Pumilio homolog 1
Q7Z6M1	Rab9 effector protein with kelch motifs OS=Homo sapiens GN=RABEPK PE=1 SV=1 - [RABEK_HUMAN]	4.12172	10.48	3	3	0	9.68	3	4	372	40.5386	6.25244	RABEPK	RABEK_HUMAN	Rab9 effector protein with kelch motifs
P78332	RNA-binding protein 6 OS=Homo sapiens GN=RBM6 PE=1 SV=5 - [RBM6_HUMAN]	31.2277	12.38	11	12	1.79192	4.45	4	4	1123	128.565	6.31592	RBM6	RBM6_HUMAN	RNA-binding protein 6
O94761	ATP-dependent DNA helicase Q4 OS=Homo sapiens GN=RECQL4 PE=1 SV=1 - [RECQ4_HUMAN]	12.1533	5.13	4	4	5.15279	4.47	4	4	1208	132.993	8.08936	RECQL4	RECQ4_HUMAN	ATP-dependent DNA helicase Q4
Q9H9J2	39S ribosomal protein L44, mitochondrial OS=Homo sapiens GN=MRPL44 PE=1 SV=1 - [RM44_HUMAN]	1.79837	4.82	2	2	3.74175	6.93	3	4	332	37.5117	8.39697	MRPL44	RM44_HUMAN	39S ribosomal protein L44, mitochondrial
Q9Y508-2	Isoform 2 of E3 ubiquitin-protein ligase RNF114 OS=Homo sapiens GN=RNF114 - [RN114_HUMAN]	6.08299	27.75	4	5	4.62252	21.47	3	4	191	20.9902	7.92822	RNF114	RN114_HUMAN	Isoform 2 of E3 ubiquitin-protein ligase RNF114
Q5W0B1	RING finger protein 219 OS=Homo sapiens GN=RNF219 PE=1 SV=1 - [RN219_HUMAN]	24.5065	12.26	7	10	2.32128	5.92	4	4	726	81.0657	5.71924	RNF219	RN219_HUMAN	RING finger protein 219
O15446	DNA-directed RNA polymerase I subunit RPA34 OS=Homo sapiens GN=CD3EAP PE=1 SV=1 - [RPA34_HUMAN]	15.9742	24.9	6	7	8.88269	11.96	4	4	510	54.9514	8.51416	CD3EAP	RPA34_HUMAN	DNA-directed RNA polymerase I subunit RPA34
P82673	28S ribosomal protein S35, mitochondrial OS=Homo sapiens GN=MRPS35 PE=1 SV=1 - [RT35_HUMAN]	0	18.27	5	6	0	13.93	3	4	323	36.8211	8.23584	MRPS35	RT35_HUMAN	28S ribosomal protein S35, mitochondrial
P09661	U2 small nuclear ribonucleoprotein A' OS=Homo sapiens GN=SNRPA1 PE=1 SV=2 - [RU2A_HUMAN]	5.62479	18.04	4	5	0	12.94	4	4	255	28.3981	8.6167	SNRPA1	RU2A_HUMAN	U2 small nuclear ribonucleoprotein A'
Q9Y3A5	Ribosome maturation protein SBDS OS=Homo sapiens GN=SBDS PE=1 SV=4 - [SBDS_HUMAN]	7.09356	28.4	8	9	2.4537	13.6	4	4	250	28.7453	8.74854	SBDS	SBDS_HUMAN	Ribosome maturation protein SBDS
Q99961	Endophilin-A2 OS=Homo sapiens GN=SH3GL1 PE=1 SV=1 - [SH3G1_HUMAN]	2.07838	13.04	5	6	2.55438	7.88	3	4	368	41.464	5.42725	SH3GL1	SH3G1_HUMAN	Endophilin-A2
Q96ST3	Paired amphipathic helix protein Sin3a OS=Homo sapiens GN=SIN3A PE=1 SV=2 - [SIN3A_HUMAN]	18.9674	6.13	6	10	12.0099	3.53	4	4	1273	145.085	7.25439	SIN3A	SIN3A_HUMAN	Paired amphipathic helix protein Sin3a
Q92922	SWI/SNF complex subunit SMARCC1 OS=Homo sapiens GN=SMARCC1 PE=1 SV=3 - [SMRC1_HUMAN]	21.5846	10.86	9	9	6.4743	5.34	4	4	1105	122.79	5.75732	SMARCC1	SMRC1_HUMAN	SWI/SNF complex subunit SMARCC1
P54920	Alpha-soluble NSF attachment protein OS=Homo sapiens GN=NAPA PE=1 SV=3 - [SNAA_HUMAN]	12.4096	25.08	7	8	9.10634	11.19	3	4	295	33.2113	5.36377	NAPA	SNAA_HUMAN	Alpha-soluble NSF attachment protein
Q96DI7	U5 small nuclear ribonucleoprotein 40 kDa protein OS=Homo sapiens GN=SNRNP40 PE=1 SV=1 - [SNR40_HUMAN]	4.17249	9.8	3	3	8.17736	12.32	4	4	357	39.2857	8.104	SNRNP40	SNR40_HUMAN	U5 small nuclear ribonucleoprotein 40 kDa protein
Q96L92-3	Isoform 2 of Sorting nexin-27 OS=Homo sapiens GN=SNX27 - [SNX27_HUMAN]	8.96296	12.31	5	5	9.25579	9.28	4	4	528	59.7727	6.31592	SNX27	SNX27_HUMAN	Isoform 2 of Sorting nexin-27
A1X283	SH3 and PX domain-containing protein 2B OS=Homo sapiens GN=SH3PXD2B PE=1 SV=3 - [SPD2B_HUMAN]	14.2066	6.81	5	6	7.04892	5.82	4	4	911	101.516	8.68994	SH3PXD2B	SPD2B_HUMAN	SH3 and PX domain-containing protein 2B
Q8N0X7	Spartin OS=Homo sapiens GN=SPG20 PE=1 SV=1 - [SPG20_HUMAN]	9.08152	6.01	3	3	9.07778	7.96	4	4	666	72.7878	5.90967	SPG20	SPG20_HUMAN	Spartin
P52788	Spermine synthase OS=Homo sapiens GN=SMS PE=1 SV=2 - [SPSY_HUMAN]	21.7117	24.04	9	15	3.77237	9.56	4	4	366	41.2418	5.021	SMS	SPSY_HUMAN	Spermine synthase
Q14247	Src substrate cortactin OS=Homo sapiens GN=CTTN PE=1 SV=2 - [SRC8_HUMAN]	20.6596	20.18	9	9	10.9548	14.18	4	4	550	61.5485	5.40186	CTTN	SRC8_HUMAN	Src substrate cortactin
Q96SB4	SRSF protein kinase 1 OS=Homo sapiens GN=SRPK1 PE=1 SV=2 - [SRPK1_HUMAN]	2.90575	5.95	3	3	6.99284	7.18	4	4	655	74.2784	6.16357	SRPK1	SRPK1_HUMAN	SRSF protein kinase 1
Q16629-3	Isoform 3 of Serine/arginine-rich splicing factor 7 OS=Homo sapiens GN=SRSF7 - [SRSF7_HUMAN]	5.71989	19.7	3	4	8.15298	21.21	4	4	132	15.2475	9.62744	SRSF7	SRSF7_HUMAN	Isoform 3 of Serine/arginine-rich splicing factor 7
Q9HBM6	Transcription initiation factor TFIID subunit 9B OS=Homo sapiens GN=TAF9B PE=1 SV=1 - [TAF9B_HUMAN]	3.27905	16.73	4	5	1.87697	12.75	3	4	251	27.6044	9.5542	TAF9B	TAF9B_HUMAN	Transcription initiation factor TFIID subunit 9B
Q15814	Tubulin-specific chaperone C OS=Homo sapiens GN=TBCC PE=1 SV=2 - [TBCC_HUMAN]	5.26701	11.56	4	5	3.8978	9.25	3	4	346	39.2238	5.70654	TBCC	TBCC_HUMAN	Tubulin-specific chaperone C
O60343-2	Isoform 2 of TBC1 domain family member 4 OS=Homo sapiens GN=TBC1D4 - [TBCD4_HUMAN]	14.1455	5.26	5	5	11.0172	4.21	4	4	1235	139.468	6.93213	TBC1D4	TBCD4_HUMAN	Isoform 2 of TBC1 domain family member 4
Q9Y4R8	Telomere length regulation protein TEL2 homolog OS=Homo sapiens GN=TELO2 PE=1 SV=2 - [TELO2_HUMAN]	10.4798	6.93	6	6	6.9239	4.06	4	4	837	91.6892	5.75732	TELO2	TELO2_HUMAN	Telomere length regulation protein TEL2 homolog
Q12789-3	Isoform 2 of General transcription factor 3C polypeptide 1 OS=Homo sapiens GN=GTF3C1 - [TF3C1_HUMAN]	6.675	2.98	4	4	9.88854	2.93	4	4	2084	236.129	7.51807	GTF3C1	TF3C1_HUMAN	Isoform 2 of General transcription factor 3C polypeptide 1
Q9UKN8	General transcription factor 3C polypeptide 4 OS=Homo sapiens GN=GTF3C4 PE=1 SV=2 - [TF3C4_HUMAN]	18.7799	13.99	5	5	10.2255	11.07	4	4	822	91.9235	6.65381	GTF3C4	TF3C4_HUMAN	General transcription factor 3C polypeptide 4
Q9NYL9	Tropomodulin-3 OS=Homo sapiens GN=TMOD3 PE=1 SV=1 - [TMOD3_HUMAN]	4.93332	13.07	4	5	4.8818	11.93	4	4	352	39.5703	5.18604	TMOD3	TMOD3_HUMAN	Tropomodulin-3
Q9Y5U2-2	Isoform 2 of Protein TSSC4 OS=Homo sapiens GN=TSSC4 - [TSSC4_HUMAN]	2.72417	8.3	2	2	6.17446	16.23	4	4	265	27.9178	7.10791	TSSC4	TSSC4_HUMAN	Isoform 2 of Protein TSSC4
Q9Y6I9	Testis-expressed protein 264 OS=Homo sapiens GN=TEX264 PE=1 SV=1 - [TX264_HUMAN]	3.07984	7.67	2	2	1.99742	10.86	3	4	313	34.167	4.85596	TEX264	TX264_HUMAN	Testis-expressed protein 264
Q7Z7E8	Ubiquitin-conjugating enzyme E2 Q1 OS=Homo sapiens GN=UBE2Q1 PE=1 SV=1 - [UB2Q1_HUMAN]	2.42716	7.82	2	2	0	12.09	4	4	422	46.0981	5.09717	UBE2Q1	UB2Q1_HUMAN	Ubiquitin-conjugating enzyme E2 Q1
Q5T6F2	Ubiquitin-associated protein 2 OS=Homo sapiens GN=UBAP2 PE=1 SV=1 - [UBAP2_HUMAN]	11.0865	7.15	5	5	7.11393	4.92	4	4	1119	117.044	7.34229	UBAP2	UBAP2_HUMAN	Ubiquitin-associated protein 2
Q92890	Ubiquitin fusion degradation protein 1 homolog OS=Homo sapiens GN=UFD1L PE=1 SV=3 - [UFD1_HUMAN]	4.46478	15.64	4	5	2.42835	15.64	4	4	307	34.4783	6.69775	UFD1L	UFD1_HUMAN	Ubiquitin fusion degradation protein 1 homolog
Q99536	Synaptic vesicle membrane protein VAT-1 homolog OS=Homo sapiens GN=VAT1 PE=1 SV=2 - [VAT1_HUMAN]	4.20161	12.72	3	3	6.50567	15.52	4	4	393	41.8934	6.29053	VAT1	VAT1_HUMAN	Synaptic vesicle membrane protein VAT-1 homolog
Q69YN4-3	Isoform 3 of Protein virilizer homolog OS=Homo sapiens GN=KIAA1429 - [VIR_HUMAN]	2.18245	1.5	2	2	3.14488	2.28	3	4	1797	200.93	4.81787	KIAA1429	VIR_HUMAN	Isoform 3 of Protein virilizer homolog
Q4G0F5	Vacuolar protein sorting-associated protein 26B OS=Homo sapiens GN=VPS26B PE=1 SV=2 - [VP26B_HUMAN]	7.22856	16.07	4	5	2.96404	12.2	3	4	336	39.1302	7.35693	VPS26B	VP26B_HUMAN	Vacuolar protein sorting-associated protein 26B
Q9C0J8	pre-mRNA 3' end processing protein WDR33 OS=Homo sapiens GN=WDR33 PE=1 SV=2 - [WDR33_HUMAN]	9.65476	4.42	4	5	5.67434	5.09	4	4	1336	145.799	9.17334	WDR33	WDR33_HUMAN	pre-mRNA 3' end processing protein WDR33
P61964	WD repeat-containing protein 5 OS=Homo sapiens GN=WDR5 PE=1 SV=1 - [WDR5_HUMAN]	2.64854	9.58	3	3	3.6945	13.17	4	4	334	36.5655	8.26514	WDR5	WDR5_HUMAN	WD repeat-containing protein 5
Q6UXN9	WD repeat-containing protein 82 OS=Homo sapiens GN=WDR82 PE=1 SV=1 - [WDR82_HUMAN]	3.90383	11.5	3	4	1.87822	11.82	3	4	313	35.0565	7.69385	WDR82	WDR82_HUMAN	WD repeat-containing protein 82
Q9UBW7	Zinc finger MYM-type protein 2 OS=Homo sapiens GN=ZMYM2 PE=1 SV=1 - [ZMYM2_HUMAN]	10.8401	3.92	4	4	11.0888	3.99	4	4	1377	154.81	6.34131	ZMYM2	ZMYM2_HUMAN	Zinc finger MYM-type protein 2
Q86UK7-2	Isoform 2 of Zinc finger protein 598 OS=Homo sapiens GN=ZNF598 - [ZN598_HUMAN]	25.1317	5.47	5	7	12.505	5.36	3	4	896	97.7447	8.27979	ZNF598	ZN598_HUMAN	Isoform 2 of Zinc finger protein 598
P17028	Zinc finger protein 24 OS=Homo sapiens GN=ZNF24 PE=1 SV=4 - [ZNF24_HUMAN]	5.78564	8.15	3	3	7.04565	11.14	4	4	368	42.1291	6.21436	ZNF24	ZNF24_HUMAN	Zinc finger protein 24
Q07157-2	Isoform Short of Tight junction protein ZO-1 OS=Homo sapiens GN=TJP1 - [ZO1_HUMAN]	5.01345	2.22	3	3	7.8494	2.64	3	4	1668	186.852	6.78564	TJP1	ZO1_HUMAN	Isoform Short of Tight junction protein ZO-1
O95218-2	Isoform 2 of Zinc finger Ran-binding domain-containing protein 2 OS=Homo sapiens GN=ZRANB2 - [ZRAB2_HUMAN]	10.4087	16.25	5	6	6.18887	8.44	3	4	320	36.2965	9.75928	ZRANB2	ZRAB2_HUMAN	Isoform 2 of Zinc finger Ran-binding domain-containing protein 2
O95861-4	Isoform 4 of 3'(2'),5'-bisphosphate nucleotidase 1 OS=Homo sapiens GN=BPNT1 - [BPNT1_HUMAN]	5.16261	14.34	4	4	3.83827	14.34	4	4	272	29.1703	8.27979	BPNT1	BPNT1_HUMAN	Isoform 4 of 3'(2'),5'-bisphosphate nucleotidase 1
P08397-4	Isoform 4 of Porphobilinogen deaminase OS=Homo sapiens GN=HMBS - [HEM3_HUMAN]	3.68141	11.51	4	4	3.61323	11.51	4	4	304	33.2435	7.97217	HMBS	HEM3_HUMAN	Isoform 4 of Porphobilinogen deaminase
O15371-2	Isoform 2 of Eukaryotic translation initiation factor 3 subunit D OS=Homo sapiens GN=EIF3D - [EIF3D_HUMAN]	29.1226	22.85	8	9	10.356	9.42	4	4	499	58.1037	5.70654	EIF3D	EIF3D_HUMAN	Isoform 2 of Eukaryotic translation initiation factor 3 subunit D
P35606-2	Isoform 2 of Coatomer subunit beta' OS=Homo sapiens GN=COPB2 - [COPB2_HUMAN]	22.8908	10.72	7	9	8.50996	6.61	4	4	877	98.9836	5.16064	COPB2	COPB2_HUMAN	Isoform 2 of Coatomer subunit beta'
O95758-7	Isoform 7 of Polypyrimidine tract-binding protein 3 OS=Homo sapiens GN=PTBP3 - [PTBP3_HUMAN]	0	4.81	2	2	4.27265	7.44	3	4	457	49.5087	8.82178	PTBP3	PTBP3_HUMAN	Isoform 7 of Polypyrimidine tract-binding protein 3
Q8WVM8-2	Isoform 2 of Sec1 family domain-containing protein 1 OS=Homo sapiens GN=SCFD1 - [SCFD1_HUMAN]	12.1556	16.36	6	6	9.67192	8	4	4	550	62.2206	5.85889	SCFD1	SCFD1_HUMAN	Isoform 2 of Sec1 family domain-containing protein 1
G5E9V6	Armadillo repeat containing 8, isoform CRA_e OS=Homo sapiens GN=ARMC8 PE=1 SV=1 - [G5E9V6_HUMAN]	1.87777	12.03	4	4	1.73916	12.78	4	4	399	44.4702	7.21045	ARMC8	G5E9V6_HUMAN	Armadillo repeat containing 8, isoform CRA_e
B4DXC8	Nucleoside diphosphate kinase 7 OS=Homo sapiens GN=NME7 PE=1 SV=1 - [B4DXC8_HUMAN]	2.49115	12.98	4	4	2.23685	12.39	4	4	339	38.1791	6.68311	NME7	B4DXC8_HUMAN	Nucleoside diphosphate kinase 7
Q01105-3	Isoform 3 of Protein SET OS=Homo sapiens GN=SET - [SET_HUMAN]	0	8.68	2	4	3.43336	8.68	2	4	265	30.9742	4.23389	SET	SET_HUMAN	Isoform 3 of Protein SET
P49815-7	Isoform 7 of Tuberin OS=Homo sapiens GN=TSC2 - [TSC2_HUMAN]	8.00839	2.6	2	2	2.6311	3.19	3	4	1692	187.837	6.93213	TSC2	TSC2_HUMAN	Isoform 7 of Tuberin
Q75MG1	Basic leucine zipper and W2 domain-containing protein 2 (Fragment) OS=Homo sapiens GN=BZW2 PE=1 SV=1 - [Q75MG1_HUMAN]	1.86523	8.76	3	3	1.99443	15.69	4	4	274	31.2283	8.77783	BZW2	Q75MG1_HUMAN	Basic leucine zipper and W2 domain-containing protein 2 (Fragment)
F8W9S7	GTPase-activating protein and VPS9 domain-containing protein 1 OS=Homo sapiens GN=GAPVD1 PE=1 SV=1 - [F8W9S7_HUMAN]	15.2767	5.52	6	8	6.80256	2.97	4	4	1412	157.365	5.18604	GAPVD1	F8W9S7_HUMAN	GTPase-activating protein and VPS9 domain-containing protein 1
E9PHS0	LanC-like protein 1 (Fragment) OS=Homo sapiens GN=LANCL1 PE=1 SV=1 - [E9PHS0_HUMAN]	3.98274	13.78	3	5	6.39827	13.78	3	4	196	22.0282	8.14795	LANCL1	E9PHS0_HUMAN	LanC-like protein 1 (Fragment)
G8JLB3	tRNA pseudouridine synthase (Fragment) OS=Homo sapiens GN=PUS1 PE=1 SV=1 - [G8JLB3_HUMAN]	4.92684	8.07	3	4	1.61266	13.02	4	4	384	42.8936	8.47021	PUS1	G8JLB3_HUMAN	tRNA pseudouridine synthase (Fragment)
O75822-3	Isoform 3 of Eukaryotic translation initiation factor 3 subunit J OS=Homo sapiens GN=EIF3J - [EIF3J_HUMAN]	5.34562	15.31	4	5	3.83338	15.31	4	4	209	23.0124	4.64014	EIF3J	EIF3J_HUMAN	Isoform 3 of Eukaryotic translation initiation factor 3 subunit J
P54578-2	Isoform 2 of Ubiquitin carboxyl-terminal hydrolase 14 OS=Homo sapiens GN=USP14 - [UBP14_HUMAN]	6.57665	5.66	2	2	8.71284	10.46	4	4	459	52.3523	5.78271	USP14	UBP14_HUMAN	Isoform 2 of Ubiquitin carboxyl-terminal hydrolase 14
E7EWK3	ATP-dependent RNA helicase DHX36 (Fragment) OS=Homo sapiens GN=DHX36 PE=1 SV=1 - [E7EWK3_HUMAN]	7.52602	4.64	2	2	6.39111	7.03	3	4	797	91.3732	7.28369	DHX36	E7EWK3_HUMAN	ATP-dependent RNA helicase DHX36 (Fragment)
O60502-4	Isoform 4 of Protein O-GlcNAcase OS=Homo sapiens GN=MGEA5 - [OGA_HUMAN]	4.4572	4.75	3	3	8.08877	3.82	4	4	863	96.869	5.021	MGEA5	OGA_HUMAN	Isoform 4 of Protein O-GlcNAcase
A8MXL6	Protein SEC13 homolog OS=Homo sapiens GN=SEC13 PE=1 SV=1 - [A8MXL6_HUMAN]	10.072	15.85	3	4	4.90468	11.97	2	4	284	31.5753	5.8208	SEC13	A8MXL6_HUMAN	Protein SEC13 homolog
F8VVM2	Phosphate carrier protein, mitochondrial OS=Homo sapiens GN=SLC25A3 PE=1 SV=1 - [F8VVM2_HUMAN]	2.22376	12.35	5	7	5.41831	7.72	3	4	324	36.1376	9.26123	SLC25A3	F8VVM2_HUMAN	Phosphate carrier protein, mitochondrial
Q9NTX5-3	Isoform 3 of Ethylmalonyl-CoA decarboxylase OS=Homo sapiens GN=ECHDC1 - [ECHD1_HUMAN]	4.55624	20.35	4	4	7.85809	20.35	4	4	226	24.843	7.10791	ECHDC1	ECHD1_HUMAN	Isoform 3 of Ethylmalonyl-CoA decarboxylase
A0A087X0G7	NF-kappa-B essential modulator OS=Homo sapiens GN=IKBKG PE=1 SV=1 - [A0A087X0G7_HUMAN]	7.77006	15.57	5	8	4.46466	9.49	3	4	411	47.2268	5.52881	IKBKG	A0A087X0G7_HUMAN	NF-kappa-B essential modulator
TX146231944	from mammal_IgG.FASTA (MD5: 95e56dae5a2cb33224133fac902f279cd375c08793eb5e022138f9d909f99451) - [TX146231944_IGNORE]	16.7604	2.47	4	5	4.26295	1.98	4	4	2426	266.973	5.60498
TX304560804	from mammal_IgG.FASTA (MD5: 95e56dae5a2cb33224133fac902f279cd375c08793eb5e022138f9d909f99451) - [TX304560804_IGNORE]	4.29335	25.42	2	3	8.45099	35.59	3	4	118	12.9393	5.98584
TX284887	from mammal_IgG.FASTA (MD5: 95e56dae5a2cb33224133fac902f279cd375c08793eb5e022138f9d909f99451) - [TX284887_IGNORE]	5.85639	32.04	2	4	8.71135	28.16	2	4	103	11.3897	8.00146
TX264685664	from mammal_IgG.FASTA (MD5: 95e56dae5a2cb33224133fac902f279cd375c08793eb5e022138f9d909f99451) - [TX264685664_IGNORE]	2.38961	21.67	2	4	4.10903	21.67	2	4	120	13.4477	5.40186
Q8WWK9-4	Isoform 2 of Cytoskeleton-associated protein 2 OS=Homo sapiens GN=CKAP2 - [CKAP2_HUMAN]	5.1383	6.48	2	2	3.43778	6.48	2	4	494	55.2732	9.92041	CKAP2	CKAP2_HUMAN	Isoform 2 of Cytoskeleton-associated protein 2
Q9UN81	LINE-1 retrotransposable element ORF1 protein OS=Homo sapiens GN=L1RE1 PE=1 SV=1 - [LORF1_HUMAN]	5.4894	7.1	2	2	5.04292	13.91	4	4	338	40.0307	9.51025	L1RE1	LORF1_HUMAN	LINE-1 retrotransposable element ORF1 protein
Q9Y3Z3-3	Isoform 3 of Deoxynucleoside triphosphate triphosphohydrolase SAMHD1 OS=Homo sapiens GN=SAMHD1 - [SAMH1_HUMAN]	9.98865	9.35	5	5	9.08903	7.91	4	4	556	63.6355	6.771	SAMHD1	SAMH1_HUMAN	Isoform 3 of Deoxynucleoside triphosphate triphosphohydrolase SAMHD1
Q969U7-2	Isoform 2 of Proteasome assembly chaperone 2 OS=Homo sapiens GN=PSMG2 - [PSMG2_HUMAN]	1.86635	10.73	3	5	1.97453	11.59	3	4	233	26.3045	7.95752	PSMG2	PSMG2_HUMAN	Isoform 2 of Proteasome assembly chaperone 2
Q8WYA6-4	Isoform 4 of Beta-catenin-like protein 1 OS=Homo sapiens GN=CTNNBL1 - [CTBL1_HUMAN]	4.15483	8.02	4	4	8.63122	6.34	3	4	536	61.9316	5.08447	CTNNBL1	CTBL1_HUMAN	Isoform 4 of Beta-catenin-like protein 1
B9EGQ5	Protein Wiz OS=Homo sapiens GN=WIZ PE=1 SV=1 - [B9EGQ5_HUMAN]	16.002	10.46	6	6	10.0976	6.85	4	4	832	88.9994	9.48096	WIZ	B9EGQ5_HUMAN	Protein Wiz
K7ES61	39S ribosomal protein L4, mitochondrial (Fragment) OS=Homo sapiens GN=MRPL4 PE=1 SV=1 - [K7ES61_HUMAN]	0	8.67	2	3	6.317	8.67	2	4	300	33.7709	9.83252	MRPL4	K7ES61_HUMAN	39S ribosomal protein L4, mitochondrial (Fragment)
H0YH87	Ataxin-2 (Fragment) OS=Homo sapiens GN=ATXN2 PE=1 SV=1 - [H0YH87_HUMAN]	19.6104	10.92	6	7	9.49804	4.69	3	4	916	98.0546	9.40771	ATXN2	H0YH87_HUMAN	Ataxin-2 (Fragment)
H0Y5B0	Band 4.1-like protein 2 (Fragment) OS=Homo sapiens GN=EPB41L2 PE=1 SV=1 - [H0Y5B0_HUMAN]	13.1806	16.32	3	5	12.3845	12.89	3	4	380	42.1112	5.31299	EPB41L2	H0Y5B0_HUMAN	Band 4.1-like protein 2 (Fragment)
M0QY97	Zinc finger CCCH domain-containing protein 4 (Fragment) OS=Homo sapiens GN=ZC3H4 PE=1 SV=1 - [M0QY97_HUMAN]	5.04714	5.82	3	3	11.2513	8.46	4	4	910	95.4765	7.32764	ZC3H4	M0QY97_HUMAN	Zinc finger CCCH domain-containing protein 4 (Fragment)
A0A0A0MRX9	Presequence protease, mitochondrial OS=Homo sapiens GN=PITRM1 PE=1 SV=1 - [A0A0A0MRX9_HUMAN]	8.38103	6.55	3	3	9.9743	8.24	4	4	595	67.0281	7.86963	PITRM1	A0A0A0MRX9_HUMAN	Presequence protease, mitochondrial
A0A087X2D5	39S ribosomal protein L45, mitochondrial OS=Homo sapiens GN=MRPL45 PE=1 SV=1 - [A0A087X2D5_HUMAN]	1.82283	13.4	5	5	1.91739	15.03	4	4	306	35.2681	9.02686	MRPL45	A0A087X2D5_HUMAN	39S ribosomal protein L45, mitochondrial
A0A087WX59	Proteasomal ubiquitin receptor ADRM1 OS=Homo sapiens GN=ADRM1 PE=1 SV=1 - [A0A087WX59_HUMAN]	4.17767	8.15	3	4	3.9092	8.15	3	4	368	37.4814	4.83057	ADRM1	A0A087WX59_HUMAN	Proteasomal ubiquitin receptor ADRM1
A0A075B7F8	Nuclear envelope pore membrane protein POM 121C OS=Homo sapiens GN=POM121C PE=1 SV=2 - [A0A075B7F8_HUMAN]	4.97182	2.85	2	2	10.8015	4.72	4	4	1229	125.015	10.3745	POM121C	A0A075B7F8_HUMAN	Nuclear envelope pore membrane protein POM 121C
A0A087WU64	DNA polymerase OS=Homo sapiens GN=POLA1 PE=1 SV=1 - [A0A087WU64_HUMAN]	27.0534	7.05	8	9	8.88584	3.7	3	4	1461	165.663	5.84619	POLA1	A0A087WU64_HUMAN	DNA polymerase
K4DIB6	Mitochondrial glutamate carrier 1 (Fragment) OS=Homo sapiens GN=SLC25A22 PE=1 SV=5 - [K4DIB6_HUMAN]	5.78774	18.59	3	3	6.82356	24.36	4	4	156	16.6858	9.49561	SLC25A22	K4DIB6_HUMAN	Mitochondrial glutamate carrier 1 (Fragment)
A0A0B4J2A0	Uncharacterized protein OS=Homo sapiens PE=1 SV=1 - [A0A0B4J2A0_HUMAN]	2.82749	5.23	2	2	6.08492	10.25	4	4	478	51.4721	6.82959		A0A0B4J2A0_HUMAN	Uncharacterized protein
P11766	Alcohol dehydrogenase class-3 OS=Homo sapiens GN=ADH5 PE=1 SV=4 - [ADHX_HUMAN]					1.73786	6.95	4	4	374	39.6984	7.48877	ADH5	ADHX_HUMAN	Alcohol dehydrogenase class-3
P14550	Alcohol dehydrogenase [NADP(+)] OS=Homo sapiens GN=AKR1A1 PE=1 SV=3 - [AK1A1_HUMAN]					2.00522	14.46	4	4	325	36.5499	6.78564	AKR1A1	AK1A1_HUMAN	Alcohol dehydrogenase [NADP(+)]
P51648-2	Isoform 2 of Fatty aldehyde dehydrogenase OS=Homo sapiens GN=ALDH3A2 - [AL3A2_HUMAN]					4.72853	8.66	4	4	508	57.6327	8.92432	ALDH3A2	AL3A2_HUMAN	Isoform 2 of Fatty aldehyde dehydrogenase
Q9BQE5	Apolipoprotein L2 OS=Homo sapiens GN=APOL2 PE=1 SV=1 - [APOL2_HUMAN]					2.5389	13.06	4	4	337	37.0694	6.7417	APOL2	APOL2_HUMAN	Apolipoprotein L2
Q9UBL3-2	Isoform 2 of Set1/Ash2 histone methyltransferase complex subunit ASH2 OS=Homo sapiens GN=ASH2L - [ASH2L_HUMAN]					4.02002	5.59	2	4	501	56.4407	6.91748	ASH2L	ASH2L_HUMAN	Isoform 2 of Set1/Ash2 histone methyltransferase complex subunit ASH2
P46100-6	Isoform 6 of Transcriptional regulator ATRX OS=Homo sapiens GN=ATRX - [ATRX_HUMAN]					7.43016	3.11	3	4	1350	151.463	6.7417	ATRX	ATRX_HUMAN	Isoform 6 of Transcriptional regulator ATRX
P11802	Cyclin-dependent kinase 4 OS=Homo sapiens GN=CDK4 PE=1 SV=2 - [CDK4_HUMAN]					6.05909	8.25	2	4	303	33.7084	7.00537	CDK4	CDK4_HUMAN	Cyclin-dependent kinase 4
Q00534	Cyclin-dependent kinase 6 OS=Homo sapiens GN=CDK6 PE=1 SV=1 - [CDK6_HUMAN]					6.05909	6.44	2	4	326	36.915	6.45557	CDK6	CDK6_HUMAN	Cyclin-dependent kinase 6
Q8WTW3	Conserved oligomeric Golgi complex subunit 1 OS=Homo sapiens GN=COG1 PE=1 SV=1 - [COG1_HUMAN]					1.76036	3.57	2	4	980	108.909	7.31299	COG1	COG1_HUMAN	Conserved oligomeric Golgi complex subunit 1
Q53F19	Nuclear cap-binding protein subunit 3 OS=Homo sapiens GN=NCBP3 PE=1 SV=2 - [NCBP3_HUMAN]					11.3428	8.71	4	4	620	70.5493	5.73193	NCBP3	NCBP3_HUMAN	Nuclear cap-binding protein subunit 3
P19784	Casein kinase II subunit alpha' OS=Homo sapiens GN=CSNK2A2 PE=1 SV=1 - [CSK22_HUMAN]					2.39093	12.86	4	4	350	41.1871	8.55811	CSNK2A2	CSK22_HUMAN	Casein kinase II subunit alpha'
Q8IY37	Probable ATP-dependent RNA helicase DHX37 OS=Homo sapiens GN=DHX37 PE=1 SV=1 - [DHX37_HUMAN]					9.74279	4.84	4	4	1157	129.464	8.104	DHX37	DHX37_HUMAN	Probable ATP-dependent RNA helicase DHX37
O94925-3	Isoform 3 of Glutaminase kidney isoform, mitochondrial OS=Homo sapiens GN=GLS - [GLSK_HUMAN]					12.3404	9.03	4	4	598	65.4179	7.88428	GLS	GLSK_HUMAN	Isoform 3 of Glutaminase kidney isoform, mitochondrial
Q14344	Guanine nucleotide-binding protein subunit alpha-13 OS=Homo sapiens GN=GNA13 PE=1 SV=2 - [GNA13_HUMAN]					4.52493	5.57	2	4	377	44.0217	8.00146	GNA13	GNA13_HUMAN	Guanine nucleotide-binding protein subunit alpha-13
P62805	Histone H4 OS=Homo sapiens GN=HIST1H4A PE=1 SV=2 - [H4_HUMAN]					5.28314	38.83	4	4	103	11.3604	11.356	HIST1H4A	H4_HUMAN	Histone H4
P20719	Homeobox protein Hox-A5 OS=Homo sapiens GN=HOXA5 PE=1 SV=2 - [HXA5_HUMAN]					5.08647	15.19	3	4	270	29.327	9.24658	HOXA5	HXA5_HUMAN	Homeobox protein Hox-A5
Q4G0J3	La-related protein 7 OS=Homo sapiens GN=LARP7 PE=1 SV=1 - [LARP7_HUMAN]					9.76529	5.33	3	4	582	66.8574	9.5542	LARP7	LARP7_HUMAN	La-related protein 7
Q3KQU3-2	Isoform 2 of MAP7 domain-containing protein 1 OS=Homo sapiens GN=MAP7D1 - [MA7D1_HUMAN]					5.5273	9.46	4	4	803	88.673	10.0522	MAP7D1	MA7D1_HUMAN	Isoform 2 of MAP7 domain-containing protein 1
P49821-2	Isoform 2 of NADH dehydrogenase [ubiquinone] flavoprotein 1, mitochondrial OS=Homo sapiens GN=NDUFV1 - [NDUV1_HUMAN]					6.11149	9.67	4	4	455	49.8363	8.20654	NDUFV1	NDUV1_HUMAN	Isoform 2 of NADH dehydrogenase [ubiquinone] flavoprotein 1, mitochondrial
P51955-3	Isoform 3 of Serine/threonine-protein kinase Nek2 OS=Homo sapiens GN=NEK2 - [NEK2_HUMAN]					6.04009	8.59	4	4	326	37.9316	8.57275	NEK2	NEK2_HUMAN	Isoform 3 of Serine/threonine-protein kinase Nek2
Q9BVI4	Nucleolar complex protein 4 homolog OS=Homo sapiens GN=NOC4L PE=1 SV=1 - [NOC4L_HUMAN]					8.39777	6.2	3	4	516	58.4307	7.48877	NOC4L	NOC4L_HUMAN	Nucleolar complex protein 4 homolog
Q9BSC4-2	Isoform 2 of Nucleolar protein 10 OS=Homo sapiens GN=NOL10 - [NOL10_HUMAN]					10.0062	7.99	4	4	638	74.4623	8.38232	NOL10	NOL10_HUMAN	Isoform 2 of Nucleolar protein 10
Q9H8H0	Nucleolar protein 11 OS=Homo sapiens GN=NOL11 PE=1 SV=1 - [NOL11_HUMAN]					10.9166	8.76	4	4	719	81.0719	6.07471	NOL11	NOL11_HUMAN	Nucleolar protein 11
Q9UBV8	Peflin OS=Homo sapiens GN=PEF1 PE=1 SV=1 - [PEF1_HUMAN]					1.79626	11.27	3	4	284	30.3613	6.53662	PEF1	PEF1_HUMAN	Peflin
P53611	Geranylgeranyl transferase type-2 subunit beta OS=Homo sapiens GN=RABGGTB PE=1 SV=2 - [PGTB2_HUMAN]					5.65377	6.04	2	4	331	36.9003	5.03369	RABGGTB	PGTB2_HUMAN	Geranylgeranyl transferase type-2 subunit beta
Q8IXK0-3	Isoform 3 of Polyhomeotic-like protein 2 OS=Homo sapiens GN=PHC2 - [PHC2_HUMAN]					1.95384	10.11	3	4	267	30.0342	9.56885	PHC2	PHC2_HUMAN	Isoform 3 of Polyhomeotic-like protein 2
Q9Y570	Protein phosphatase methylesterase 1 OS=Homo sapiens GN=PPME1 PE=1 SV=3 - [PPME1_HUMAN]					3.0885	12.95	4	4	386	42.2882	5.97314	PPME1	PPME1_HUMAN	Protein phosphatase methylesterase 1
O43251-6	Isoform 6 of RNA binding protein fox-1 homolog 2 OS=Homo sapiens GN=RBFOX2 - [RFOX2_HUMAN]					6.15483	8.22	2	4	450	47.1862	6.62451	RBFOX2	RFOX2_HUMAN	Isoform 6 of RNA binding protein fox-1 homolog 2
Q9NQZ2	Something about silencing protein 10 OS=Homo sapiens GN=UTP3 PE=1 SV=1 - [SAS10_HUMAN]					8.33009	10.02	4	4	479	54.5251	5.61768	UTP3	SAS10_HUMAN	Something about silencing protein 10
Q9Y371-2	Isoform 2 of Endophilin-B1 OS=Homo sapiens GN=SH3GLB1 - [SHLB1_HUMAN]					1.92124	11.66	4	4	386	43.169	5.68115	SH3GLB1	SHLB1_HUMAN	Isoform 2 of Endophilin-B1
P35237	Serpin B6 OS=Homo sapiens GN=SERPINB6 PE=1 SV=3 - [SPB6_HUMAN]					0	15.16	4	4	376	42.5941	5.2749	SERPINB6	SPB6_HUMAN	Serpin B6
Q96SK2-3	Isoform 3 of Transmembrane protein 209 OS=Homo sapiens GN=TMEM209 - [TM209_HUMAN]					3.31889	12.14	4	4	519	58.1579	8.646	TMEM209	TM209_HUMAN	Isoform 3 of Transmembrane protein 209
Q9ULW0	Targeting protein for Xklp2 OS=Homo sapiens GN=TPX2 PE=1 SV=2 - [TPX2_HUMAN]					7.5346	6.43	4	4	747	85.6	9.23193	TPX2	TPX2_HUMAN	Targeting protein for Xklp2
Q12792-4	Isoform 4 of Twinfilin-1 OS=Homo sapiens GN=TWF1 - [TWF1_HUMAN]					2.24275	16.27	4	4	252	28.805	7.62061	TWF1	TWF1_HUMAN	Isoform 4 of Twinfilin-1
Q96K76-2	Isoform 2 of Ubiquitin carboxyl-terminal hydrolase 47 OS=Homo sapiens GN=USP47 - [UBP47_HUMAN]					1.67368	3.81	4	4	1287	147.13	5.07178	USP47	UBP47_HUMAN	Isoform 2 of Ubiquitin carboxyl-terminal hydrolase 47
Q9Y3A2	Probable U3 small nucleolar RNA-associated protein 11 OS=Homo sapiens GN=UTP11 PE=1 SV=2 - [UTP11_HUMAN]					4.12017	11.46	4	4	253	30.4277	10.1548	UTP11	UTP11_HUMAN	Probable U3 small nucleolar RNA-associated protein 11
Q9NYH9	U3 small nucleolar RNA-associated protein 6 homolog OS=Homo sapiens GN=UTP6 PE=2 SV=2 - [UTP6_HUMAN]					14.4449	7.04	4	4	597	70.1488	7.28369	UTP6	UTP6_HUMAN	U3 small nucleolar RNA-associated protein 6 homolog
Q15061	WD repeat-containing protein 43 OS=Homo sapiens GN=WDR43 PE=1 SV=3 - [WDR43_HUMAN]					8.89591	8.12	4	4	677	74.8434	5.56689	WDR43	WDR43_HUMAN	WD repeat-containing protein 43
B4E0K5	Mitogen-activated protein kinase OS=Homo sapiens GN=MAPK14 PE=1 SV=1 - [B4E0K5_HUMAN]					1.66866	9.54	3	4	283	32.3363	4.91943	MAPK14	B4E0K5_HUMAN	Mitogen-activated protein kinase
G3XAN4	Translocating chain-associated membrane protein 1 OS=Homo sapiens GN=TRAM1 PE=1 SV=1 - [G3XAN4_HUMAN]					2.56837	6.94	2	4	288	33.4138	9.89111	TRAM1	G3XAN4_HUMAN	Translocating chain-associated membrane protein 1
D6RGI3	Septin 11, isoform CRA_b OS=Homo sapiens GN=SEPT11 PE=1 SV=1 - [D6RGI3_HUMAN]					2.1133	8.94	3	4	425	48.9751	6.96143	2017-09-11	D6RGI3_HUMAN	Septin 11, isoform CRA_b
Q6UWP7-3	Isoform 3 of Lysocardiolipin acyltransferase 1 OS=Homo sapiens GN=LCLAT1 - [LCLT1_HUMAN]					6.16944	10.9	4	4	376	44.5321	8.5874	LCLAT1	LCLT1_HUMAN	Isoform 3 of Lysocardiolipin acyltransferase 1
B4DJ81	NADH-ubiquinone oxidoreductase 75 kDa subunit, mitochondrial OS=Homo sapiens GN=NDUFS1 PE=1 SV=1 - [B4DJ81_HUMAN]					8.58411	9.17	4	4	611	66.879	5.37646	NDUFS1	B4DJ81_HUMAN	NADH-ubiquinone oxidoreductase 75 kDa subunit, mitochondrial
B7WP74	Pre-mRNA-splicing factor CWC22 homolog (Fragment) OS=Homo sapiens GN=CWC22 PE=1 SV=1 - [B7WP74_HUMAN]					8.38496	4.83	3	4	745	85.5238	5.70654	CWC22	B7WP74_HUMAN	Pre-mRNA-splicing factor CWC22 homolog (Fragment)
TX166235461	from mammal_IgG.FASTA (MD5: 95e56dae5a2cb33224133fac902f279cd375c08793eb5e022138f9d909f99451) - [TX166235461_IGNORE]					0	8.7	2	4	230	24.4459	7.09326
P62873-2	Isoform 2 of Guanine nucleotide-binding protein G(I)/G(S)/G(T) subunit beta-1 OS=Homo sapiens GN=GNB1 - [GBB1_HUMAN]					3.58702	13.25	4	4	332	36.2745	5.99854	GNB1	GBB1_HUMAN	Isoform 2 of Guanine nucleotide-binding protein G(I)/G(S)/G(T) subunit beta-1
P30519-2	Isoform 2 of Heme oxygenase 2 OS=Homo sapiens GN=HMOX2 - [HMOX2_HUMAN]					0	9.06	3	4	287	32.8164	5.90967	HMOX2	HMOX2_HUMAN	Isoform 2 of Heme oxygenase 2
H7C463	MICOS complex subunit MIC60 (Fragment) OS=Homo sapiens GN=IMMT PE=1 SV=1 - [H7C463_HUMAN]					9.61479	9.62	4	4	613	68.1333	6.06201	IMMT	H7C463_HUMAN	MICOS complex subunit MIC60 (Fragment)
Q5JTV8-3	Isoform 3 of Torsin-1A-interacting protein 1 OS=Homo sapiens GN=TOR1AIP1 - [TOIP1_HUMAN]					10.2008	12.33	4	4	584	66.2793	8.17725	TOR1AIP1	TOIP1_HUMAN	Isoform 3 of Torsin-1A-interacting protein 1
O95926-2	Isoform 2 of Pre-mRNA-splicing factor SYF2 OS=Homo sapiens GN=SYF2 - [SYF2_HUMAN]					2.72728	14.43	3	4	201	23.554	8.07471	SYF2	SYF2_HUMAN	Isoform 2 of Pre-mRNA-splicing factor SYF2
A0A0A0MS59	Helicase SRCAP OS=Homo sapiens GN=SRCAP PE=1 SV=1 - [A0A0A0MS59_HUMAN]					8.39065	1.55	4	4	2971	315.42	5.66846	SRCAP	A0A0A0MS59_HUMAN	Helicase SRCAP
F8VUA7	Oxysterol-binding protein (Fragment) OS=Homo sapiens GN=OSBPL8 PE=1 SV=8 - [F8VUA7_HUMAN]					5.67215	6.77	3	4	694	79.0039	6.771	OSBPL8	F8VUA7_HUMAN	Oxysterol-binding protein (Fragment)
Q6P6C2	RNA demethylase ALKBH5 OS=Homo sapiens GN=ALKBH5 PE=1 SV=2 - [ALKB5_HUMAN]	4.20306	9.14	2	2	4.53906	11.93	3	3	394	44.2286	9.08545	ALKBH5	ALKB5_HUMAN	RNA demethylase ALKBH5
O60678	Protein arginine N-methyltransferase 3 OS=Homo sapiens GN=PRMT3 PE=1 SV=3 - [ANM3_HUMAN]	7.16256	9.79	4	4	4.62976	6.78	3	3	531	59.8378	5.35107	PRMT3	ANM3_HUMAN	Protein arginine N-methyltransferase 3
O14744	Protein arginine N-methyltransferase 5 OS=Homo sapiens GN=PRMT5 PE=1 SV=4 - [ANM5_HUMAN]	48.8876	22.76	14	19	6.49054	4.08	3	3	637	72.6376	6.29053	PRMT5	ANM5_HUMAN	Protein arginine N-methyltransferase 5
Q9H1A4	Anaphase-promoting complex subunit 1 OS=Homo sapiens GN=ANAPC1 PE=1 SV=1 - [APC1_HUMAN]	9.7168	2.42	3	3	5.68237	2.42	3	3	1944	216.361	6.30322	ANAPC1	APC1_HUMAN	Anaphase-promoting complex subunit 1
Q9UH62	Armadillo repeat-containing X-linked protein 3 OS=Homo sapiens GN=ARMCX3 PE=1 SV=1 - [ARMX3_HUMAN]	2.85777	14.25	4	4	3.00408	11.61	3	3	379	42.4739	8.36768	ARMCX3	ARMX3_HUMAN	Armadillo repeat-containing X-linked protein 3
Q9NZ32	Actin-related protein 10 OS=Homo sapiens GN=ACTR10 PE=1 SV=1 - [ARP10_HUMAN]	2.79094	7.43	3	3	3.43457	7.43	3	3	417	46.2773	7.37158	ACTR10	ARP10_HUMAN	Actin-related protein 10
Q9BZE9-3	Isoform 3 of Tether containing UBX domain for GLUT4 OS=Homo sapiens GN=ASPSCR1 - [ASPC1_HUMAN]	7.79663	17.17	4	4	2.43141	15.37	3	3	501	54.4508	6.93213	ASPSCR1	ASPC1_HUMAN	Isoform 3 of Tether containing UBX domain for GLUT4
Q9Y6D5	Brefeldin A-inhibited guanine nucleotide-exchange protein 2 OS=Homo sapiens GN=ARFGEF2 PE=1 SV=3 - [BIG2_HUMAN]	12.5959	4.03	6	6	4.62862	2.02	3	3	1785	201.909	6.32861	ARFGEF2	BIG2_HUMAN	Brefeldin A-inhibited guanine nucleotide-exchange protein 2
Q14692	Ribosome biogenesis protein BMS1 homolog OS=Homo sapiens GN=BMS1 PE=1 SV=1 - [BMS1_HUMAN]	5.84728	2.81	2	2	6.78649	4.13	3	3	1282	145.716	6.44287	BMS1	BMS1_HUMAN	Ribosome biogenesis protein BMS1 homolog
P46736-2	Isoform 1 of Lys-63-specific deubiquitinase BRCC36 OS=Homo sapiens GN=BRCC3 - [BRCC3_HUMAN]	2.68667	13.75	4	4	0	13.75	3	3	291	33.1287	5.94775	BRCC3	BRCC3_HUMAN	Isoform 1 of Lys-63-specific deubiquitinase BRCC36
Q13112	Chromatin assembly factor 1 subunit B OS=Homo sapiens GN=CHAF1B PE=1 SV=1 - [CAF1B_HUMAN]	6.43823	4.65	2	2	8.34943	6.98	3	3	559	61.4542	7.50342	CHAF1B	CAF1B_HUMAN	Chromatin assembly factor 1 subunit B
P0DN79	Cystathionine beta-synthase-like protein OS=Homo sapiens GN=CBSL PE=1 SV=1 - [CBSL_HUMAN]	9.24364	5.81	3	3	9.15548	5.81	3	3	551	60.5482	6.65381	CBSL	CBSL_HUMAN	Cystathionine beta-synthase-like protein
Q96CT7	Coiled-coil domain-containing protein 124 OS=Homo sapiens GN=CCDC124 PE=1 SV=1 - [CC124_HUMAN]	4.04969	18.39	4	5	2.31252	13.9	3	3	223	25.8196	9.53955	CCDC124	CC124_HUMAN	Coiled-coil domain-containing protein 124
Q9H0W5	Coiled-coil domain-containing protein 8 OS=Homo sapiens GN=CCDC8 PE=1 SV=2 - [CCDC8_HUMAN]	7.42969	8.92	2	5	8.76044	13.38	3	3	538	59.3389	8.63135	CCDC8	CCDC8_HUMAN	Coiled-coil domain-containing protein 8
O95067	G2/mitotic-specific cyclin-B2 OS=Homo sapiens GN=CCNB2 PE=1 SV=1 - [CCNB2_HUMAN]	7.47905	10.05	3	3	4.14478	8.54	3	3	398	45.2528	8.89502	CCNB2	CCNB2_HUMAN	G2/mitotic-specific cyclin-B2
Q7Z460-2	Isoform 2 of CLIP-associating protein 1 OS=Homo sapiens GN=CLASP1 - [CLAP1_HUMAN]	9.27355	2.65	3	4	4.51345	2.11	3	3	1471	162.011	8.80713	CLASP1	CLAP1_HUMAN	Isoform 2 of CLIP-associating protein 1
Q10570	Cleavage and polyadenylation specificity factor subunit 1 OS=Homo sapiens GN=CPSF1 PE=1 SV=2 - [CPSF1_HUMAN]	17.2791	5.06	6	6	8.55247	2.49	3	3	1443	160.782	6.40479	CPSF1	CPSF1_HUMAN	Cleavage and polyadenylation specificity factor subunit 1
Q92905	COP9 signalosome complex subunit 5 OS=Homo sapiens GN=COPS5 PE=1 SV=4 - [CSN5_HUMAN]	2.50345	11.08	3	3	1.89826	11.08	3	3	334	37.5547	6.53662	COPS5	CSN5_HUMAN	COP9 signalosome complex subunit 5
Q7L5N1	COP9 signalosome complex subunit 6 OS=Homo sapiens GN=COPS6 PE=1 SV=1 - [CSN6_HUMAN]	1.9279	11.31	4	5	4.08405	8.87	3	3	327	36.1402	5.73193	COPS6	CSN6_HUMAN	COP9 signalosome complex subunit 6
Q6PD62	RNA polymerase-associated protein CTR9 homolog OS=Homo sapiens GN=CTR9 PE=1 SV=1 - [CTR9_HUMAN]	10.6364	3.5	4	4	7.48569	2.81	3	3	1173	133.42	6.771	CTR9	CTR9_HUMAN	RNA polymerase-associated protein CTR9 homolog
O43822-2	Isoform Short of Protein C21orf2 OS=Homo sapiens GN=C21orf2 - [CU002_HUMAN]	1.71705	16.74	3	3	5.01385	16.74	3	3	215	23.6392	5.68115	C21orf2	CU002_HUMAN	Isoform Short of Protein C21orf2
Q9BVC3	Sister chromatid cohesion protein DCC1 OS=Homo sapiens GN=DSCC1 PE=1 SV=2 - [DCC1_HUMAN]	4.97514	12.21	4	4	2.19167	7.38	2	3	393	44.7965	5.17334	DSCC1	DCC1_HUMAN	Sister chromatid cohesion protein DCC1
Q86SQ9-3	Isoform 3 of Dehydrodolichyl diphosphate synthase complex subunit DHDDS OS=Homo sapiens GN=DHDDS - [DHDDS_HUMAN]	1.72778	7.82	2	2	2.37193	6.8	2	3	294	34.2424	8.17725	DHDDS	DHDDS_HUMAN	Isoform 3 of Dehydrodolichyl diphosphate synthase complex subunit DHDDS
Q96LJ7	Dehydrogenase/reductase SDR family member 1 OS=Homo sapiens GN=DHRS1 PE=1 SV=1 - [DHRS1_HUMAN]	2.04224	10.22	3	3	2.18214	10.22	3	3	313	33.8873	7.82568	DHRS1	DHRS1_HUMAN	Dehydrogenase/reductase SDR family member 1
Q7Z478	ATP-dependent RNA helicase DHX29 OS=Homo sapiens GN=DHX29 PE=1 SV=2 - [DHX29_HUMAN]	10.2166	4.53	4	5	5.08767	3.29	3	3	1369	155.139	8.08936	DHX29	DHX29_HUMAN	ATP-dependent RNA helicase DHX29
Q9BTC0	Death-inducer obliterator 1 OS=Homo sapiens GN=DIDO1 PE=1 SV=5 - [DIDO1_HUMAN]	4.48122	2.14	3	3	1.70898	1.7	3	3	2240	243.723	7.88428	DIDO1	DIDO1_HUMAN	Death-inducer obliterator 1
Q96N67-4	Isoform 4 of Dedicator of cytokinesis protein 7 OS=Homo sapiens GN=DOCK7 - [DOCK7_HUMAN]	24.3534	6.48	10	10	9.04438	2.19	3	3	2098	238.123	6.82959	DOCK7	DOCK7_HUMAN	Isoform 4 of Dedicator of cytokinesis protein 7
Q96G46-2	Isoform 2 of tRNA-dihydrouridine(47) synthase [NAD(P)(+)]-like OS=Homo sapiens GN=DUS3L - [DUS3L_HUMAN]	23.4703	12.24	6	6	8.59848	7.88	3	3	482	52.7389	8.36768	DUS3L	DUS3L_HUMAN	Isoform 2 of tRNA-dihydrouridine(47) synthase [NAD(P)(+)]-like
Q8NCM8	Cytoplasmic dynein 2 heavy chain 1 OS=Homo sapiens GN=DYNC2H1 PE=1 SV=4 - [DYHC2_HUMAN]	4.952	0.77	3	3	3.43612	0.74	3	3	4307	492.311	6.53662	DYNC2H1	DYHC2_HUMAN	Cytoplasmic dynein 2 heavy chain 1
P50570-2	Isoform 2 of Dynamin-2 OS=Homo sapiens GN=DNM2 - [DYN2_HUMAN]	4.92115	6.35	4	4	4.25625	4.27	3	3	866	97.5909	7.63525	DNM2	DYN2_HUMAN	Isoform 2 of Dynamin-2
P41214	Eukaryotic translation initiation factor 2D OS=Homo sapiens GN=EIF2D PE=1 SV=3 - [EIF2D_HUMAN]	10.2881	8.73	3	3	5.52026	8.56	3	3	584	64.6655	7.6499	EIF2D	EIF2D_HUMAN	Eukaryotic translation initiation factor 2D
Q9Y262	Eukaryotic translation initiation factor 3 subunit L OS=Homo sapiens GN=EIF3L PE=1 SV=1 - [EIF3L_HUMAN]	35.3465	16.67	9	11	10.207	8.16	3	3	564	66.6844	6.34131	EIF3L	EIF3L_HUMAN	Eukaryotic translation initiation factor 3 subunit L
O95163	Elongator complex protein 1 OS=Homo sapiens GN=IKBKAP PE=1 SV=3 - [ELP1_HUMAN]	13.194	5.26	6	6	6.37698	3.98	3	3	1332	150.159	5.93506	IKBKAP	ELP1_HUMAN	Elongator complex protein 1
Q96KP1	Exocyst complex component 2 OS=Homo sapiens GN=EXOC2 PE=1 SV=1 - [EXOC2_HUMAN]	3.75835	3.57	3	3	0	3.57	3	3	924	104	6.90283	EXOC2	EXOC2_HUMAN	Exocyst complex component 2
Q96A65	Exocyst complex component 4 OS=Homo sapiens GN=EXOC4 PE=1 SV=1 - [EXOC4_HUMAN]	10.4127	5.85	4	4	8.1554	5.03	3	3	974	110.429	6.49365	EXOC4	EXOC4_HUMAN	Exocyst complex component 4
Q8IYI6	Exocyst complex component 8 OS=Homo sapiens GN=EXOC8 PE=1 SV=2 - [EXOC8_HUMAN]	3.73878	4.14	2	2	3.23371	4.14	2	3	725	81.7474	5.49072	EXOC8	EXOC8_HUMAN	Exocyst complex component 8
Q96GY0	Zinc finger C2HC domain-containing protein 1A OS=Homo sapiens GN=ZC2HC1A PE=1 SV=2 - [ZC21A_HUMAN]	1.60884	8.62	3	3	1.74742	9.23	3	3	325	35.07	9.81787	ZC2HC1A	ZC21A_HUMAN	Zinc finger C2HC domain-containing protein 1A
Q8NEZ5	F-box only protein 22 OS=Homo sapiens GN=FBXO22 PE=1 SV=1 - [FBX22_HUMAN]	4.71414	11.41	4	5	2.27007	8.93	3	3	403	44.4798	7.03467	FBXO22	FBX22_HUMAN	F-box only protein 22
P51116	Fragile X mental retardation syndrome-related protein 2 OS=Homo sapiens GN=FXR2 PE=1 SV=2 - [FXR2_HUMAN]	9.1659	4.46	3	3	7.76862	4.9	3	3	673	74.178	6.22705	FXR2	FXR2_HUMAN	Fragile X mental retardation syndrome-related protein 2
Q13283	Ras GTPase-activating protein-binding protein 1 OS=Homo sapiens GN=G3BP1 PE=1 SV=1 - [G3BP1_HUMAN]	8.57946	11.16	3	4	8.63906	8.8	2	3	466	52.1321	5.51611	G3BP1	G3BP1_HUMAN	Ras GTPase-activating protein-binding protein 1
Q14697	Neutral alpha-glucosidase AB OS=Homo sapiens GN=GANAB PE=1 SV=3 - [GANAB_HUMAN]	6.6687	5.61	3	3	7.04258	4.98	3	3	944	106.807	6.13818	GANAB	GANAB_HUMAN	Neutral alpha-glucosidase AB
Q8TB36-2	Isoform 2 of Ganglioside-induced differentiation-associated protein 1 OS=Homo sapiens GN=GDAP1 - [GDAP1_HUMAN]	4.16804	12.76	3	3	5.15093	8.97	2	3	290	33.4587	8.98291	GDAP1	GDAP1_HUMAN	Isoform 2 of Ganglioside-induced differentiation-associated protein 1
Q9NQX3	Gephyrin OS=Homo sapiens GN=GPHN PE=1 SV=1 - [GEPH_HUMAN]	7.14925	5.57	3	3	3.57632	5.98	3	3	736	79.698	5.42725	GPHN	GEPH_HUMAN	Gephyrin
Q9BYB4-2	Isoform 2 of Guanine nucleotide-binding protein subunit beta-like protein 1 OS=Homo sapiens GN=GNB1L - [GNB1L_HUMAN]	5.6352	14.62	3	4	4.03945	14.62	3	3	212	22.8815	7.25439	GNB1L	GNB1L_HUMAN	Isoform 2 of Guanine nucleotide-binding protein subunit beta-like protein 1
P78417	Glutathione S-transferase omega-1 OS=Homo sapiens GN=GSTO1 PE=1 SV=2 - [GSTO1_HUMAN]	57.7323	53.53	17	45	1.86299	9.96	2	3	241	27.548	6.59521	GSTO1	GSTO1_HUMAN	Glutathione S-transferase omega-1
Q969Y2-3	Isoform 3 of tRNA modification GTPase GTPBP3, mitochondrial OS=Homo sapiens GN=GTPBP3 - [GTPB3_HUMAN]	1.74174	5.52	2	2	2.14568	7.43	3	3	471	49.8161	6.80029	GTPBP3	GTPB3_HUMAN	Isoform 3 of tRNA modification GTPase GTPBP3, mitochondrial
Q9ULT8	E3 ubiquitin-protein ligase HECTD1 OS=Homo sapiens GN=HECTD1 PE=1 SV=3 - [HECD1_HUMAN]	5.61906	1.07	2	2	2.44859	1.84	3	3	2610	289.203	5.35107	HECTD1	HECD1_HUMAN	E3 ubiquitin-protein ligase HECTD1
O43719	HIV Tat-specific factor 1 OS=Homo sapiens GN=HTATSF1 PE=1 SV=1 - [HTSF1_HUMAN]	23.1894	6.75	4	6	6.17466	6.62	3	3	755	85.8006	4.39893	HTATSF1	HTSF1_HUMAN	HIV Tat-specific factor 1
Q7Z6Z7-2	Isoform 2 of E3 ubiquitin-protein ligase HUWE1 OS=Homo sapiens GN=HUWE1 - [HUWE1_HUMAN]	5.01307	0.94	2	2	4.38279	1.42	3	3	4358	479.897	5.23682	HUWE1	HUWE1_HUMAN	Isoform 2 of E3 ubiquitin-protein ligase HUWE1
Q27J81-2	Isoform 2 of Inverted formin-2 OS=Homo sapiens GN=INF2 - [INF2_HUMAN]	3.07395	2.42	2	2	0	4.6	3	3	1240	134.533	5.52881	INF2	INF2_HUMAN	Isoform 2 of Inverted formin-2
O15397	Importin-8 OS=Homo sapiens GN=IPO8 PE=1 SV=2 - [IPO8_HUMAN]	2.40987	2.22	2	2	4.68409	3.57	3	3	1037	119.861	5.16064	IPO8	IPO8_HUMAN	Importin-8
A3KMH1-3	Isoform 3 of von Willebrand factor A domain-containing protein 8 OS=Homo sapiens GN=VWA8 - [VWA8_HUMAN]	42.7964	10.74	16	16	4.12	1.76	3	3	1872	210.791	6.99072	VWA8	VWA8_HUMAN	Isoform 3 of von Willebrand factor A domain-containing protein 8
P17858	ATP-dependent 6-phosphofructokinase, liver type OS=Homo sapiens GN=PFKL PE=1 SV=6 - [PFKAL_HUMAN]	14.372	11.67	6	6	6.24436	5.51	3	3	780	84.9642	7.50342	PFKL	PFKAL_HUMAN	ATP-dependent 6-phosphofructokinase, liver type
Q01813	ATP-dependent 6-phosphofructokinase, platelet type OS=Homo sapiens GN=PFKP PE=1 SV=2 - [PFKAP_HUMAN]	15.4423	10.59	6	7	6.75904	5.48	3	3	784	85.5415	7.54736	PFKP	PFKAP_HUMAN	ATP-dependent 6-phosphofructokinase, platelet type
O00139-2	Isoform 2 of Kinesin-like protein KIF2A OS=Homo sapiens GN=KIF2A - [KIF2A_HUMAN]	4.54591	4.39	2	2	4.73902	6.06	3	3	660	74.9961	6.40479	KIF2A	KIF2A_HUMAN	Isoform 2 of Kinesin-like protein KIF2A
O95239	Chromosome-associated kinesin KIF4A OS=Homo sapiens GN=KIF4A PE=1 SV=3 - [KIF4A_HUMAN]	21.6775	7.31	9	9	6.54941	2.92	3	3	1232	139.794	6.26514	KIF4A	KIF4A_HUMAN	Chromosome-associated kinesin KIF4A
Q9BXK1	Krueppel-like factor 16 OS=Homo sapiens GN=KLF16 PE=1 SV=1 - [KLF16_HUMAN]	4.43995	17.06	2	3	4.0043	17.06	2	3	252	25.4147	9.87646	KLF16	KLF16_HUMAN	Krueppel-like factor 16
Q86V48-2	Isoform 2 of Leucine zipper protein 1 OS=Homo sapiens GN=LUZP1 - [LUZP1_HUMAN]	7.30107	3.02	2	2	7.16394	5.07	3	3	1026	114.518	8.88037	LUZP1	LUZP1_HUMAN	Isoform 2 of Leucine zipper protein 1
Q9Y5V3	Melanoma-associated antigen D1 OS=Homo sapiens GN=MAGED1 PE=1 SV=3 - [MAGD1_HUMAN]	9.59308	5.4	3	3	6.49898	6.43	3	3	778	86.1073	5.8335	MAGED1	MAGD1_HUMAN	Melanoma-associated antigen D1
P49137	MAP kinase-activated protein kinase 2 OS=Homo sapiens GN=MAPKAPK2 PE=1 SV=1 - [MAPK2_HUMAN]	2.24826	7.25	3	4	1.61029	5	2	3	400	45.5385	8.67529	MAPKAPK2	MAPK2_HUMAN	MAP kinase-activated protein kinase 2
Q9UBB5	Methyl-CpG-binding domain protein 2 OS=Homo sapiens GN=MBD2 PE=1 SV=1 - [MBD2_HUMAN]	4.77426	5.35	2	2	2.47135	8.03	3	3	411	43.2279	10.0376	MBD2	MBD2_HUMAN	Methyl-CpG-binding domain protein 2
Q9BQA1	Methylosome protein 50 OS=Homo sapiens GN=WDR77 PE=1 SV=1 - [MEP50_HUMAN]	44.4005	22.51	8	25	3.75891	5.85	3	3	342	36.7011	5.17334	WDR77	MEP50_HUMAN	Methylosome protein 50
Q5JRA6-2	Isoform 2 of Melanoma inhibitory activity protein 3 OS=Homo sapiens GN=MIA3 - [MIA3_HUMAN]	4.46184	1.24	2	2	8.97084	2.22	3	3	1848	206.762	4.81787	MIA3	MIA3_HUMAN	Isoform 2 of Melanoma inhibitory activity protein 3
Q9NQG6	Mitochondrial dynamics protein MID51 OS=Homo sapiens GN=MIEF1 PE=1 SV=1 - [MID51_HUMAN]	1.86455	5.4	3	3	1.73998	6.05	3	3	463	51.2607	7.63525	MIEF1	MID51_HUMAN	Mitochondrial dynamics protein MID51
P20585	DNA mismatch repair protein Msh3 OS=Homo sapiens GN=MSH3 PE=1 SV=4 - [MSH3_HUMAN]	7.97575	3.52	3	3	4.1287	3.52	3	3	1137	127.332	8.01611	MSH3	MSH3_HUMAN	DNA mismatch repair protein Msh3
Q9BV20-2	Isoform 2 of Methylthioribose-1-phosphate isomerase OS=Homo sapiens GN=MRI1 - [MTNA_HUMAN]	13.6025	16.46	5	6	6.32678	9.01	3	3	322	34.508	5.69385	MRI1	MTNA_HUMAN	Isoform 2 of Methylthioribose-1-phosphate isomerase
Q6N069	N-alpha-acetyltransferase 16, NatA auxiliary subunit OS=Homo sapiens GN=NAA16 PE=1 SV=2 - [NAA16_HUMAN]	4.78981	3.82	3	3	1.92935	3.82	3	3	864	101.397	7.86963	NAA16	NAA16_HUMAN	N-alpha-acetyltransferase 16, NatA auxiliary subunit
Q147X3-2	Isoform 2 of N-alpha-acetyltransferase 30 OS=Homo sapiens GN=NAA30 - [NAA30_HUMAN]	9.81835	24	5	7	2.33362	15.38	3	3	325	35.557	5.77002	NAA30	NAA30_HUMAN	Isoform 2 of N-alpha-acetyltransferase 30
O60934	Nibrin OS=Homo sapiens GN=NBN PE=1 SV=1 - [NBN_HUMAN]	11.2305	8.62	4	4	4.75859	6.37	3	3	754	84.906	6.90283	NBN	NBN_HUMAN	Nibrin
Q9Y2A7	Nck-associated protein 1 OS=Homo sapiens GN=NCKAP1 PE=1 SV=1 - [NCKP1_HUMAN]	4.11267	1.68	2	2	5.45878	2.13	3	3	1128	128.707	6.62451	NCKAP1	NCKP1_HUMAN	Nck-associated protein 1
O75376	Nuclear receptor corepressor 1 OS=Homo sapiens GN=NCOR1 PE=1 SV=2 - [NCOR1_HUMAN]	36.4624	8.57	14	14	8.31963	1.35	3	3	2440	270.044	7.10791	NCOR1	NCOR1_HUMAN	Nuclear receptor corepressor 1
P18615	Negative elongation factor E OS=Homo sapiens GN=NELFE PE=1 SV=3 - [NELFE_HUMAN]	9.72175	22.89	7	7	4.13049	8.16	3	3	380	43.2137	9.33447	NELFE	NELFE_HUMAN	Negative elongation factor E
P12694	2-oxoisovalerate dehydrogenase subunit alpha, mitochondrial OS=Homo sapiens GN=BCKDHA PE=1 SV=2 - [ODBA_HUMAN]	2.24135	12.13	4	4	1.88519	6.29	3	3	445	50.4392	8.26514	BCKDHA	ODBA_HUMAN	2-oxoisovalerate dehydrogenase subunit alpha, mitochondrial
O15294-3	Isoform 1 of UDP-N-acetylglucosamine--peptide N-acetylglucosaminyltransferase 110 kDa subunit OS=Homo sapiens GN=OGT - [OGT1_HUMAN]	16.4131	8.01	8	8	3.57342	2.9	3	3	1036	115.632	6.65381	OGT	OGT1_HUMAN	Isoform 1 of UDP-N-acetylglucosamine--peptide N-acetylglucosaminyltransferase 110 kDa subunit
P13667	Protein disulfide-isomerase A4 OS=Homo sapiens GN=PDIA4 PE=1 SV=2 - [PDIA4_HUMAN]	1.98223	7.91	4	5	3.82293	4.34	2	3	645	72.887	5.07178	PDIA4	PDIA4_HUMAN	Protein disulfide-isomerase A4
Q15118	[Pyruvate dehydrogenase (acetyl-transferring)] kinase isozyme 1, mitochondrial OS=Homo sapiens GN=PDK1 PE=1 SV=1 - [PDK1_HUMAN]	1.75184	5.05	2	2	1.64641	7.11	3	3	436	49.213	8.80713	PDK1	PDK1_HUMAN	[Pyruvate dehydrogenase (acetyl-transferring)] kinase isozyme 1, mitochondrial
Q15120	[Pyruvate dehydrogenase (acetyl-transferring)] kinase isozyme 3, mitochondrial OS=Homo sapiens GN=PDK3 PE=1 SV=1 - [PDK3_HUMAN]	2.02596	6.65	2	2	1.72958	10.34	3	3	406	46.9091	8.36768	PDK3	PDK3_HUMAN	[Pyruvate dehydrogenase (acetyl-transferring)] kinase isozyme 3, mitochondrial
Q9H7Z7	Prostaglandin E synthase 2 OS=Homo sapiens GN=PTGES2 PE=1 SV=1 - [PGES2_HUMAN]	2.27264	5.04	2	2	6.27929	9.02	3	3	377	41.9167	9.15869	PTGES2	PGES2_HUMAN	Prostaglandin E synthase 2
Q92576-2	Isoform 2 of PHD finger protein 3 OS=Homo sapiens GN=PHF3 - [PHF3_HUMAN]	2.57574	2.26	2	2	4.75968	2.51	3	3	1951	219.671	7.53271	PHF3	PHF3_HUMAN	Isoform 2 of PHD finger protein 3
Q16512	Serine/threonine-protein kinase N1 OS=Homo sapiens GN=PKN1 PE=1 SV=2 - [PKN1_HUMAN]	9.08849	6.69	4	4	6.23038	3.61	3	3	942	103.868	6.3667	PKN1	PKN1_HUMAN	Serine/threonine-protein kinase N1
P19174	1-phosphatidylinositol 4,5-bisphosphate phosphodiesterase gamma-1 OS=Homo sapiens GN=PLCG1 PE=1 SV=1 - [PLCG1_HUMAN]	5.17369	2.17	2	2	7.94133	3.1	3	3	1290	148.438	6.04932	PLCG1	PLCG1_HUMAN	1-phosphatidylinositol 4,5-bisphosphate phosphodiesterase gamma-1
P53350	Serine/threonine-protein kinase PLK1 OS=Homo sapiens GN=PLK1 PE=1 SV=1 - [PLK1_HUMAN]	15.1458	9.29	5	5	7.8378	6.47	3	3	603	68.2116	8.90967	PLK1	PLK1_HUMAN	Serine/threonine-protein kinase PLK1
P36873-2	Isoform Gamma-2 of Serine/threonine-protein phosphatase PP1-gamma catalytic subunit OS=Homo sapiens GN=PPP1CC - [PP1G_HUMAN]	4.4504	8.9	3	4	4.92462	5.64	2	3	337	38.4934	6.12549	PPP1CC	PP1G_HUMAN	Isoform Gamma-2 of Serine/threonine-protein phosphatase PP1-gamma catalytic subunit
Q9UPN7	Serine/threonine-protein phosphatase 6 regulatory subunit 1 OS=Homo sapiens GN=PPP6R1 PE=1 SV=5 - [PP6R1_HUMAN]	15.6407	8.17	3	4	11.4561	8.17	3	3	881	96.6637	4.55127	PPP6R1	PP6R1_HUMAN	Serine/threonine-protein phosphatase 6 regulatory subunit 1
O43172-2	Isoform 2 of U4/U6 small nuclear ribonucleoprotein Prp4 OS=Homo sapiens GN=PRPF4 - [PRP4_HUMAN]	5.34721	6.91	3	3	7.56014	7.49	3	3	521	58.2843	7.41553	PRPF4	PRP4_HUMAN	Isoform 2 of U4/U6 small nuclear ribonucleoprotein Prp4
Q92530	Proteasome inhibitor PI31 subunit OS=Homo sapiens GN=PSMF1 PE=1 SV=2 - [PSMF1_HUMAN]	8.09383	11.81	3	5	4.28533	14.02	3	3	271	29.798	5.74463	PSMF1	PSMF1_HUMAN	Proteasome inhibitor PI31 subunit
Q9Y580	RNA-binding protein 7 OS=Homo sapiens GN=RBM7 PE=1 SV=1 - [RBM7_HUMAN]	10.7874	19.55	5	7	2.01636	9.02	2	3	266	30.4847	9.56885	RBM7	RBM7_HUMAN	RNA-binding protein 7
Q8NBN7	Retinol dehydrogenase 13 OS=Homo sapiens GN=RDH13 PE=1 SV=2 - [RDH13_HUMAN]	3.31871	13.29	4	6	2.61683	13.29	3	3	331	35.9099	8.104	RDH13	RDH13_HUMAN	Retinol dehydrogenase 13
P49406	39S ribosomal protein L19, mitochondrial OS=Homo sapiens GN=MRPL19 PE=1 SV=2 - [RM19_HUMAN]	6.16481	9.59	3	3	7.07929	9.59	3	3	292	33.5136	9.49561	MRPL19	RM19_HUMAN	39S ribosomal protein L19, mitochondrial
Q3B726	DNA-directed RNA polymerase I subunit RPA43 OS=Homo sapiens GN=TWISTNB PE=1 SV=1 - [RPA43_HUMAN]	2.18031	6.8	3	3	1.75156	11.54	3	3	338	37.4088	6.97607	TWISTNB	RPA43_HUMAN	DNA-directed RNA polymerase I subunit RPA43
Q9H1D9	DNA-directed RNA polymerase III subunit RPC6 OS=Homo sapiens GN=POLR3F PE=1 SV=1 - [RPC6_HUMAN]	2.44362	8.54	2	2	0	11.71	3	3	316	35.6611	6.11279	POLR3F	RPC6_HUMAN	DNA-directed RNA polymerase III subunit RPC6
Q9Y676	28S ribosomal protein S18b, mitochondrial OS=Homo sapiens GN=MRPS18B PE=1 SV=1 - [RT18B_HUMAN]	5.97037	15.89	4	5	1.96281	14.34	3	3	258	29.377	9.37842	MRPS18B	RT18B_HUMAN	28S ribosomal protein S18b, mitochondrial
O94979-6	Isoform 6 of Protein transport protein Sec31A OS=Homo sapiens GN=SEC31A - [SC31A_HUMAN]	12.4025	5.81	5	6	7.38538	3.28	3	3	1067	117.599	7.38623	SEC31A	SC31A_HUMAN	Isoform 6 of Protein transport protein Sec31A
Q6P3W7	SCY1-like protein 2 OS=Homo sapiens GN=SCYL2 PE=1 SV=1 - [SCYL2_HUMAN]	228.426	44.56	31	88	8.65405	3.01	2	3	929	103.642	8.22119	SCYL2	SCYL2_HUMAN	SCY1-like protein 2
Q96GA7	Serine dehydratase-like OS=Homo sapiens GN=SDSL PE=1 SV=1 - [SDSL_HUMAN]	0	7.6	2	2	2.79641	10.03	3	3	329	34.6521	6.88818	SDSL	SDSL_HUMAN	Serine dehydratase-like
Q9H4L4	Sentrin-specific protease 3 OS=Homo sapiens GN=SENP3 PE=1 SV=2 - [SENP3_HUMAN]	8.62374	5.92	3	3	6.95651	8.54	3	3	574	64.9687	8.55811	SENP3	SENP3_HUMAN	Sentrin-specific protease 3
O15357	Phosphatidylinositol 3,4,5-trisphosphate 5-phosphatase 2 OS=Homo sapiens GN=INPPL1 PE=1 SV=2 - [SHIP2_HUMAN]	6.35475	3.66	4	4	3.55302	2.86	3	3	1258	138.513	6.53662	INPPL1	SHIP2_HUMAN	Phosphatidylinositol 3,4,5-trisphosphate 5-phosphatase 2
TX67782311	from mammal_IgG.FASTA (MD5: 95e56dae5a2cb33224133fac902f279cd375c08793eb5e022138f9d909f99451) - [TX67782311_IGNORE]	8.38788	4.01	3	3	3.91696	2.65	3	3	1246	137.668	6.06201
Q7Z7L1	Schlafen family member 11 OS=Homo sapiens GN=SLFN11 PE=1 SV=2 - [SLN11_HUMAN]	15.1214	9.43	6	6	4.66107	3.11	3	3	901	102.77	7.76709	SLFN11	SLN11_HUMAN	Schlafen family member 11
A6NHR9-2	Isoform 2 of Structural maintenance of chromosomes flexible hinge domain-containing protein 1 OS=Homo sapiens GN=SMCHD1 - [SMHD1_HUMAN]	13.84	3.29	5	5	7.82821	1.93	3	3	1917	215.609	7.00537	SMCHD1	SMHD1_HUMAN	Isoform 2 of Structural maintenance of chromosomes flexible hinge domain-containing protein 1
Q9Y5X3	Sorting nexin-5 OS=Homo sapiens GN=SNX5 PE=1 SV=1 - [SNX5_HUMAN]	3.72291	8.91	3	3	1.7996	8.17	3	3	404	46.7872	6.75635	SNX5	SNX5_HUMAN	Sorting nexin-5
Q9UNH7	Sorting nexin-6 OS=Homo sapiens GN=SNX6 PE=1 SV=1 - [SNX6_HUMAN]	3.83989	7.14	3	3	6.35758	8.13	3	3	406	46.6198	6.16357	SNX6	SNX6_HUMAN	Sorting nexin-6
P49588	Alanine--tRNA ligase, cytoplasmic OS=Homo sapiens GN=AARS PE=1 SV=2 - [SYAC_HUMAN]	4.609	2.07	2	2	7.46869	3.51	3	3	968	106.743	5.52881	AARS	SYAC_HUMAN	Alanine--tRNA ligase, cytoplasmic
Q9NSD9	Phenylalanine--tRNA ligase beta subunit OS=Homo sapiens GN=FARSB PE=1 SV=3 - [SYFB_HUMAN]	12.7077	8.83	5	5	7.12295	4.92	3	3	589	66.0735	6.84424	FARSB	SYFB_HUMAN	Phenylalanine--tRNA ligase beta subunit
Q15046	Lysine--tRNA ligase OS=Homo sapiens GN=KARS PE=1 SV=3 - [SYK_HUMAN]	10.7473	8.88	4	4	5.4282	6.53	3	3	597	68.0046	6.354	KARS	SYK_HUMAN	Lysine--tRNA ligase
Q6P1N9	Putative deoxyribonuclease TATDN1 OS=Homo sapiens GN=TATDN1 PE=1 SV=2 - [TATD1_HUMAN]	3.57245	9.43	3	3	2.99367	9.43	3	3	297	33.5799	6.96143	TATDN1	TATD1_HUMAN	Putative deoxyribonuclease TATDN1
Q8TC07-2	Isoform 2 of TBC1 domain family member 15 OS=Homo sapiens GN=TBC1D15 - [TBC15_HUMAN]	4.37724	5.49	3	3	8.64756	5.49	3	3	674	77.3455	5.38916	TBC1D15	TBC15_HUMAN	Isoform 2 of TBC1 domain family member 15
Q9Y5Q9	General transcription factor 3C polypeptide 3 OS=Homo sapiens GN=GTF3C3 PE=1 SV=1 - [TF3C3_HUMAN]	12.2912	6.32	5	5	7.7082	3.61	3	3	886	101.208	5.07178	GTF3C3	TF3C3_HUMAN	General transcription factor 3C polypeptide 3
Q9H5Q4	Dimethyladenosine transferase 2, mitochondrial OS=Homo sapiens GN=TFB2M PE=1 SV=1 - [TFB2M_HUMAN]	4.06769	6.82	3	3	3.904	6.82	3	3	396	45.3198	9.18799	TFB2M	TFB2M_HUMAN	Dimethyladenosine transferase 2, mitochondrial
Q96EK4	THAP domain-containing protein 11 OS=Homo sapiens GN=THAP11 PE=1 SV=2 - [THA11_HUMAN]	1.65625	7.96	3	4	0	5.41	2	3	314	34.4335	8.98291	THAP11	THA11_HUMAN	THAP domain-containing protein 11
P09110	3-ketoacyl-CoA thiolase, peroxisomal OS=Homo sapiens GN=ACAA1 PE=1 SV=2 - [THIK_HUMAN]	7.663	17.92	4	6	5.5435	10.38	2	3	424	44.2639	8.44092	ACAA1	THIK_HUMAN	3-ketoacyl-CoA thiolase, peroxisomal
Q9H4I3	TraB domain-containing protein OS=Homo sapiens GN=TRABD PE=1 SV=1 - [TRABD_HUMAN]	3.92232	5.32	2	3	3.94547	5.32	2	3	376	42.2939	8.00146	TRABD	TRABD_HUMAN	TraB domain-containing protein
Q15633-2	Isoform 2 of RISC-loading complex subunit TARBP2 OS=Homo sapiens GN=TARBP2 - [TRBP2_HUMAN]	4.1354	11.3	3	4	7.60356	10.43	3	3	345	36.8928	7.38623	TARBP2	TRBP2_HUMAN	Isoform 2 of RISC-loading complex subunit TARBP2
Q9NXH9-2	Isoform 2 of tRNA (guanine(26)-N(2))-dimethyltransferase OS=Homo sapiens GN=TRMT1 - [TRM1_HUMAN]	11.1162	7.46	4	4	8.20657	4.6	3	3	630	69.2619	7.2251	TRMT1	TRM1_HUMAN	Isoform 2 of tRNA (guanine(26)-N(2))-dimethyltransferase
Q9UJK0	Ribosome biogenesis protein TSR3 homolog OS=Homo sapiens GN=TSR3 PE=1 SV=1 - [TSR3_HUMAN]	2.0155	11.86	3	3	3.89505	11.86	3	3	312	33.5748	6.87354	TSR3	TSR3_HUMAN	Ribosome biogenesis protein TSR3 homolog
Q99614	Tetratricopeptide repeat protein 1 OS=Homo sapiens GN=TTC1 PE=1 SV=1 - [TTC1_HUMAN]	1.91822	7.88	2	2	4.6897	14.73	3	3	292	33.5052	4.84326	TTC1	TTC1_HUMAN	Tetratricopeptide repeat protein 1
Q6PGP7	Tetratricopeptide repeat protein 37 OS=Homo sapiens GN=TTC37 PE=1 SV=1 - [TTC37_HUMAN]	19.744	5.82	7	8	6.54714	3.07	3	3	1564	175.375	7.53271	TTC37	TTC37_HUMAN	Tetratricopeptide repeat protein 37
O95801	Tetratricopeptide repeat protein 4 OS=Homo sapiens GN=TTC4 PE=1 SV=3 - [TTC4_HUMAN]	4.68314	5.43	2	2	5.01431	8.01	3	3	387	44.6503	5.60498	TTC4	TTC4_HUMAN	Tetratricopeptide repeat protein 4
Q14166	Tubulin--tyrosine ligase-like protein 12 OS=Homo sapiens GN=TTLL12 PE=1 SV=2 - [TTL12_HUMAN]	18.0448	13.82	6	6	5.07154	7.76	3	3	644	74.356	5.52881	TTLL12	TTL12_HUMAN	Tubulin--tyrosine ligase-like protein 12
O95551	Tyrosyl-DNA phosphodiesterase 2 OS=Homo sapiens GN=TDP2 PE=1 SV=1 - [TYDP2_HUMAN]	2.45417	8.01	2	2	3.52204	10.5	3	3	362	40.9032	5.09717	TDP2	TYDP2_HUMAN	Tyrosyl-DNA phosphodiesterase 2
Q9BZX2	Uridine-cytidine kinase 2 OS=Homo sapiens GN=UCK2 PE=1 SV=1 - [UCK2_HUMAN]	6.56136	21.84	5	7	6.40754	13.03	3	3	261	29.2811	6.69775	UCK2	UCK2_HUMAN	Uridine-cytidine kinase 2
Q9NUQ7	Ufm1-specific protease 2 OS=Homo sapiens GN=UFSP2 PE=1 SV=3 - [UFSP2_HUMAN]	1.75217	7.46	2	2	4.81412	8.53	3	3	469	53.2272	7.00537	UFSP2	UFSP2_HUMAN	Ufm1-specific protease 2
P61421	V-type proton ATPase subunit d 1 OS=Homo sapiens GN=ATP6V0D1 PE=1 SV=1 - [VA0D1_HUMAN]	3.57131	6.84	2	2	2.64295	8.26	3	3	351	40.3032	4.99561	ATP6V0D1	VA0D1_HUMAN	V-type proton ATPase subunit d 1
P21283	V-type proton ATPase subunit C 1 OS=Homo sapiens GN=ATP6V1C1 PE=1 SV=4 - [VATC1_HUMAN]	1.61818	4.71	2	2	1.9675	6.54	3	3	382	43.914	7.45947	ATP6V1C1	VATC1_HUMAN	V-type proton ATPase subunit C 1
Q9H267	Vacuolar protein sorting-associated protein 33B OS=Homo sapiens GN=VPS33B PE=1 SV=2 - [VP33B_HUMAN]	8.08324	6	3	3	5.63276	6	3	3	617	70.5404	6.7124	VPS33B	VP33B_HUMAN	Vacuolar protein sorting-associated protein 33B
Q7Z5K2	Wings apart-like protein homolog OS=Homo sapiens GN=WAPL PE=1 SV=1 - [WAPL_HUMAN]	9.57445	5.97	4	5	3.59724	4.71	3	3	1190	132.863	5.43994	WAPL	WAPL_HUMAN	Wings apart-like protein homolog
Q9NW82	WD repeat-containing protein 70 OS=Homo sapiens GN=WDR70 PE=1 SV=1 - [WDR70_HUMAN]	7.19676	7.49	4	4	8.85192	6.42	3	3	654	73.155	6.32861	WDR70	WDR70_HUMAN	WD repeat-containing protein 70
Q9Y5A9-2	Isoform 2 of YTH domain-containing family protein 2 OS=Homo sapiens GN=YTHDF2 - [YTHD2_HUMAN]	6.44964	8.7	2	2	2.47396	3.59	2	3	529	56.8421	8.93896	YTHDF2	YTHD2_HUMAN	Isoform 2 of YTH domain-containing family protein 2
Q7Z3T8	Zinc finger FYVE domain-containing protein 16 OS=Homo sapiens GN=ZFYVE16 PE=1 SV=3 - [ZFY16_HUMAN]	12.5027	4.81	5	6	9.27835	2.86	3	3	1539	168.797	4.81787	ZFYVE16	ZFY16_HUMAN	Zinc finger FYVE domain-containing protein 16
Q5VUA4	Zinc finger protein 318 OS=Homo sapiens GN=ZNF318 PE=1 SV=2 - [ZN318_HUMAN]	14.4653	3.99	7	7	5.15701	1.67	3	3	2279	250.958	7.1958	ZNF318	ZN318_HUMAN	Zinc finger protein 318
Q9UHR6	Zinc finger HIT domain-containing protein 2 OS=Homo sapiens GN=ZNHIT2 PE=1 SV=1 - [ZNHI2_HUMAN]	5.77858	19.11	6	6	2.03298	7.94	3	3	403	42.8567	5.98584	ZNHIT2	ZNHI2_HUMAN	Zinc finger HIT domain-containing protein 2
E7ETU5	RNA-binding motif, single-stranded-interacting protein 1 OS=Homo sapiens GN=RBMS1 PE=1 SV=1 - [E7ETU5_HUMAN]	4.24482	10.27	3	5	3.89366	7.57	2	3	370	40.1216	8.11865	RBMS1	E7ETU5_HUMAN	RNA-binding motif, single-stranded-interacting protein 1
Q9H0B6-2	Isoform 2 of Kinesin light chain 2 OS=Homo sapiens GN=KLC2 - [KLC2_HUMAN]	30.1271	22.2	8	10	7.72284	9.36	3	3	545	60.0096	7.28369	KLC2	KLC2_HUMAN	Isoform 2 of Kinesin light chain 2
Q02241-3	Isoform 3 of Kinesin-like protein KIF23 OS=Homo sapiens GN=KIF23 - [KIF23_HUMAN]	4.72419	5.65	3	3	9.08405	6.09	3	3	673	77.6505	7.97217	KIF23	KIF23_HUMAN	Isoform 3 of Kinesin-like protein KIF23
Q9UPY3-2	Isoform 2 of Endoribonuclease Dicer OS=Homo sapiens GN=DICER1 - [DICER_HUMAN]	4.81075	1.04	2	2	2.45771	2.3	3	3	1829	208.315	5.73193	DICER1	DICER_HUMAN	Isoform 2 of Endoribonuclease Dicer
Q99747-2	Isoform 2 of Gamma-soluble NSF attachment protein OS=Homo sapiens GN=NAPG - [SNAG_HUMAN]	1.815	17.39	3	3	1.65196	13.91	3	3	230	25.6458	4.90674	NAPG	SNAG_HUMAN	Isoform 2 of Gamma-soluble NSF attachment protein
A0A0D9SF70	ADP-ribosylation factor GTPase-activating protein 2 OS=Homo sapiens GN=ARFGAP2 PE=1 SV=1 - [A0A0D9SF70_HUMAN]	8.84277	10.13	3	3	7.63492	10.13	3	3	385	42.1269	7.34229	ARFGAP2	A0A0D9SF70_HUMAN	ADP-ribosylation factor GTPase-activating protein 2
G5E9S7	Actin related protein 2/3 complex, subunit 2, 34kDa, isoform CRA_e OS=Homo sapiens GN=ARPC2 PE=1 SV=1 - [G5E9S7_HUMAN]	1.64869	47.37	2	2	1.63914	47.37	2	3	38	4.14316	4.32275	ARPC2	G5E9S7_HUMAN	Actin related protein 2/3 complex, subunit 2, 34kDa, isoform CRA_e
G5E9W3	Cleavage and polyadenylation specific factor 3, 73kDa, isoform CRA_b OS=Homo sapiens GN=CPSF3 PE=1 SV=1 - [G5E9W3_HUMAN]	11.0504	8.5	5	5	4.91456	4.48	3	3	647	73.43	5.57959	CPSF3	G5E9W3_HUMAN	Cleavage and polyadenylation specific factor 3, 73kDa, isoform CRA_b
Q9BTT0-3	Isoform 3 of Acidic leucine-rich nuclear phosphoprotein 32 family member E OS=Homo sapiens GN=ANP32E - [AN32E_HUMAN]	6.90734	12.27	3	3	4.59316	12.27	3	3	220	25.1101	3.73877	ANP32E	AN32E_HUMAN	Isoform 3 of Acidic leucine-rich nuclear phosphoprotein 32 family member E
P07992-2	Isoform 2 of DNA excision repair protein ERCC-1 OS=Homo sapiens GN=ERCC1 - [ERCC1_HUMAN]	4.38916	6.23	2	2	2.68208	9.89	3	3	273	29.9746	6.23975	ERCC1	ERCC1_HUMAN	Isoform 2 of DNA excision repair protein ERCC-1
Q9H5V9-2	Isoform 2 of UPF0428 protein CXorf56 OS=Homo sapiens GN=CXorf56 - [CX056_HUMAN]	4.24869	13.87	2	2	2.63231	20.23	3	3	173	19.9683	9.46631	CXorf56	CX056_HUMAN	Isoform 2 of UPF0428 protein CXorf56
P08243-3	Isoform 3 of Asparagine synthetase [glutamine-hydrolyzing] OS=Homo sapiens GN=ASNS - [ASNS_HUMAN]	7.26839	9.62	3	3	4.92588	6.28	3	3	478	54.783	6.49365	ASNS	ASNS_HUMAN	Isoform 3 of Asparagine synthetase [glutamine-hydrolyzing]
P25685-2	Isoform 2 of DnaJ homolog subfamily B member 1 OS=Homo sapiens GN=DNAJB1 - [DNJB1_HUMAN]	2.83704	7.08	2	2	2.82493	11.67	3	3	240	26.999	8.96826	DNAJB1	DNJB1_HUMAN	Isoform 2 of DnaJ homolog subfamily B member 1
Q01844-6	Isoform 6 of RNA-binding protein EWS OS=Homo sapiens GN=EWSR1 - [EWS_HUMAN]	10.5511	6.5	2	2	10.2827	9	3	3	600	62.469	9.39307	EWSR1	EWS_HUMAN	Isoform 6 of RNA-binding protein EWS
P36543-3	Isoform 3 of V-type proton ATPase subunit E 1 OS=Homo sapiens GN=ATP6V1E1 - [VATE1_HUMAN]	1.81734	16.33	3	4	0	16.33	3	3	196	22.6918	7.1958	ATP6V1E1	VATE1_HUMAN	Isoform 3 of V-type proton ATPase subunit E 1
Q5JZ02	TP53-regulating kinase OS=Homo sapiens GN=TP53RK PE=1 SV=1 - [Q5JZ02_HUMAN]	2.13009	24.79	2	3	3.00268	24.79	2	3	121	13.6504	11.2241	TP53RK	Q5JZ02_HUMAN	TP53-regulating kinase
C9J0A7	Charged multivesicular body protein 2b OS=Homo sapiens GN=CHMP2B PE=1 SV=1 - [C9J0A7_HUMAN]	4.45811	11.48	2	3	6.08186	11.48	2	3	183	20.7587	6.30322	CHMP2B	C9J0A7_HUMAN	Charged multivesicular body protein 2b
E9PRR7	Protein FRG1 (Fragment) OS=Homo sapiens GN=FRG1 PE=1 SV=1 - [E9PRR7_HUMAN]	1.92715	21.55	2	2	2.45426	35.34	3	3	116	12.5082	5.24951	FRG1	E9PRR7_HUMAN	Protein FRG1 (Fragment)
C9JRD2	DnaJ homolog subfamily B member 2 (Fragment) OS=Homo sapiens GN=DNAJB2 PE=1 SV=1 - [C9JRD2_HUMAN]	4.30823	14.91	3	4	4.4208	14.91	3	3	228	25.3954	5.73193	DNAJB2	C9JRD2_HUMAN	DnaJ homolog subfamily B member 2 (Fragment)
G3V526	Ataxin-3 OS=Homo sapiens GN=ATXN3 PE=1 SV=1 - [G3V526_HUMAN]	0	17	2	3	0	18	3	3	200	23.0323	4.48779	ATXN3	G3V526_HUMAN	Ataxin-3
O95229-2	Isoform 2 of ZW10 interactor OS=Homo sapiens GN=ZWINT - [ZWINT_HUMAN]	1.87533	14.78	3	3	5.03338	14.78	3	3	230	25.5282	4.89404	ZWINT	ZWINT_HUMAN	Isoform 2 of ZW10 interactor
Q9BQ75-2	Isoform 2 of Protein CMSS1 OS=Homo sapiens GN=CMSS1 - [CMS1_HUMAN]	0	8.81	2	3	4.86011	8.81	2	3	261	29.9452	9.53955	CMSS1	CMS1_HUMAN	Isoform 2 of Protein CMSS1
A0A0A0MSW4	Phosphatidylinositol transfer protein beta isoform OS=Homo sapiens GN=PITPNB PE=1 SV=1 - [A0A0A0MSW4_HUMAN]	6.20526	24.35	5	8	2.3872	12.55	3	3	271	31.5609	6.87354	PITPNB	A0A0A0MSW4_HUMAN	Phosphatidylinositol transfer protein beta isoform
TX220562	from mammal_IgG.FASTA (MD5: 95e56dae5a2cb33224133fac902f279cd375c08793eb5e022138f9d909f99451) - [TX220562_IGNORE]	3.39273	25.85	3	4	0	19.05	2	3	147	15.766	6.16357
TX365813050	from mammal_IgG.FASTA (MD5: 95e56dae5a2cb33224133fac902f279cd375c08793eb5e022138f9d909f99451) - [TX365813050_IGNORE]	2.53681	19.19	2	2	4.22953	19.19	2	3	99	11.2376	5.2876
TX9230653	from mammal_IgG.FASTA (MD5: 95e56dae5a2cb33224133fac902f279cd375c08793eb5e022138f9d909f99451) - [TX9230653_IGNORE]	4.29335	8.84	2	3	5.80731	13.65	3	3	249	26.7891	6.37939
TX22770928	from mammal_IgG.FASTA (MD5: 95e56dae5a2cb33224133fac902f279cd375c08793eb5e022138f9d909f99451) - [TX22770928_IGNORE]	5.52335	22.64	2	3	6.23623	22.64	2	3	106	11.7492	8.76318
Q9H6T3-3	Isoform 3 of RNA polymerase II-associated protein 3 OS=Homo sapiens GN=RPAP3 - [RPAP3_HUMAN]	10.9631	9.49	4	5	8.62898	6.32	3	3	506	57.0726	7.72314	RPAP3	RPAP3_HUMAN	Isoform 3 of RNA polymerase II-associated protein 3
H3BS02	[3-methyl-2-oxobutanoate dehydrogenase [lipoamide]] kinase, mitochondrial OS=Homo sapiens GN=BCKDK PE=1 SV=1 - [H3BS02_HUMAN]	1.88407	9.22	2	2	5.68426	18.89	3	3	217	24.433	9.39307	BCKDK	H3BS02_HUMAN	[3-methyl-2-oxobutanoate dehydrogenase [lipoamide]] kinase, mitochondrial
B0QZK4	Heterochromatin protein 1-binding protein 3 (Fragment) OS=Homo sapiens GN=HP1BP3 PE=1 SV=1 - [B0QZK4_HUMAN]	12.1077	14.62	4	5	7.34964	8.7	3	3	253	28.4974	9.87646	HP1BP3	B0QZK4_HUMAN	Heterochromatin protein 1-binding protein 3 (Fragment)
I3L2C7	Gem-associated protein 4 OS=Homo sapiens GN=GEMIN4 PE=1 SV=1 - [I3L2C7_HUMAN]	2.78917	2.67	2	2	5.10147	3.15	3	3	1047	118.745	6.18896	GEMIN4	I3L2C7_HUMAN	Gem-associated protein 4
H0YN26	Acidic leucine-rich nuclear phosphoprotein 32 family member A OS=Homo sapiens GN=ANP32A PE=1 SV=1 - [H0YN26_HUMAN]	0	18.64	4	4	1.97456	14.12	3	3	177	19.9851	4.57666	ANP32A	H0YN26_HUMAN	Acidic leucine-rich nuclear phosphoprotein 32 family member A
I3L4A2	Leucine carboxyl methyltransferase 1 (Fragment) OS=Homo sapiens GN=LCMT1 PE=1 SV=1 - [I3L4A2_HUMAN]	6.06365	22.15	4	4	3.98173	17.09	3	3	158	18.1501	5.60498	LCMT1	I3L4A2_HUMAN	Leucine carboxyl methyltransferase 1 (Fragment)
R4GMS9	General transcription factor IIH subunit 2 (Fragment) OS=Homo sapiens GN=GTF2H2 PE=1 SV=1 - [R4GMS9_HUMAN]	4.27801	11.84	2	3	4.53512	11.84	2	3	152	17.3671	9.18799	GTF2H2	R4GMS9_HUMAN	General transcription factor IIH subunit 2 (Fragment)
H7C1M5	Deoxynucleotidyltransferase terminal-interacting protein 1 (Fragment) OS=Homo sapiens GN=DNTTIP1 PE=1 SV=1 - [H7C1M5_HUMAN]	4.35338	7.14	2	3	4.3498	11.79	3	3	280	31.7544	9.70068	DNTTIP1	H7C1M5_HUMAN	Deoxynucleotidyltransferase terminal-interacting protein 1 (Fragment)
O75146-2	Isoform 2 of Huntingtin-interacting protein 1-related protein OS=Homo sapiens GN=HIP1R - [HIP1R_HUMAN]	8.29363	7.8	3	3	2.08915	5.2	2	3	615	70.2445	6.85889	HIP1R	HIP1R_HUMAN	Isoform 2 of Huntingtin-interacting protein 1-related protein
P43487-2	Isoform 2 of Ran-specific GTPase-activating protein OS=Homo sapiens GN=RANBP1 - [RANG_HUMAN]	1.72917	15.5	3	3	6.94701	15.5	3	3	200	23.2245	5.2876	RANBP1	RANG_HUMAN	Isoform 2 of Ran-specific GTPase-activating protein
A0A0A0MRE1	Exocyst complex component 7 (Fragment) OS=Homo sapiens GN=EXOC7 PE=1 SV=1 - [A0A0A0MRE1_HUMAN]	10.2054	7.62	4	4	5.13764	7.46	3	3	617	70.2675	6.97607	EXOC7	A0A0A0MRE1_HUMAN	Exocyst complex component 7 (Fragment)
M0QXK2	U1 small nuclear ribonucleoprotein A (Fragment) OS=Homo sapiens GN=SNRPA PE=1 SV=8 - [M0QXK2_HUMAN]	5.41403	20.31	3	3	5.60326	20.31	3	3	128	14.5377	10.0376	SNRPA	M0QXK2_HUMAN	U1 small nuclear ribonucleoprotein A (Fragment)
A0A087WXS7	ATPase ASNA1 OS=Homo sapiens GN=ASNA1 PE=1 SV=1 - [A0A087WXS7_HUMAN]	2.23449	7.85	3	3	3.83938	7.85	3	3	331	37.0947	5.13525	ASNA1	A0A087WXS7_HUMAN	ATPase ASNA1
A0A087WZ13	Ribonucleoprotein PTB-binding 1 OS=Homo sapiens GN=RAVER1 PE=1 SV=1 - [A0A087WZ13_HUMAN]	5.38307	7.04	3	3	7.89324	5.82	3	3	739	77.7953	8.83643	RAVER1	A0A087WZ13_HUMAN	Ribonucleoprotein PTB-binding 1
A0A087WUT6	Eukaryotic translation initiation factor 5B OS=Homo sapiens GN=EIF5B PE=1 SV=1 - [A0A087WUT6_HUMAN]	12.9645	5.66	4	4	8.72775	5.08	3	3	1220	138.597	5.57959	EIF5B	A0A087WUT6_HUMAN	Eukaryotic translation initiation factor 5B
A0A087WW77	Lethal(2) giant larvae protein homolog 1 OS=Homo sapiens GN=LLGL1 PE=1 SV=1 - [A0A087WW77_HUMAN]	13.3034	5.78	4	4	6.80747	3.41	3	3	1056	114.355	6.15088	LLGL1	A0A087WW77_HUMAN	Lethal(2) giant larvae protein homolog 1
C9J5L0	WD repeat domain phosphoinositide-interacting protein 4 (Fragment) OS=Homo sapiens GN=WDR45 PE=1 SV=7 - [C9J5L0_HUMAN]	2.12843	13.71	2	2	3.52623	20	3	3	175	19.8151	7.35693	WDR45	C9J5L0_HUMAN	WD repeat domain phosphoinositide-interacting protein 4 (Fragment)
A0A0D9SG77	Ubiquitin-protein ligase E3A OS=Homo sapiens GN=UBE3A PE=1 SV=1 - [A0A0D9SG77_HUMAN]	8.02096	5.1	3	3	5.80808	4.97	3	3	765	88.0269	5.07178	UBE3A	A0A0D9SG77_HUMAN	Ubiquitin-protein ligase E3A
Q8N2K0	Monoacylglycerol lipase ABHD12 OS=Homo sapiens GN=ABHD12 PE=1 SV=2 - [ABD12_HUMAN]					2.29892	6.78	3	3	398	45.0682	8.646	ABHD12	ABD12_HUMAN	Monoacylglycerol lipase ABHD12
Q9BR61	Acyl-CoA-binding domain-containing protein 6 OS=Homo sapiens GN=ACBD6 PE=1 SV=1 - [ACBD6_HUMAN]					2.62323	7.09	2	3	282	31.1314	5.10986	ACBD6	ACBD6_HUMAN	Acyl-CoA-binding domain-containing protein 6
O60306	Intron-binding protein aquarius OS=Homo sapiens GN=AQR PE=1 SV=4 - [AQR_HUMAN]					2.08293	2.29	3	3	1485	171.186	6.3667	AQR	AQR_HUMAN	Intron-binding protein aquarius
Q9Y276	Mitochondrial chaperone BCS1 OS=Homo sapiens GN=BCS1L PE=1 SV=1 - [BCS1_HUMAN]					4.31557	5.97	3	3	419	47.5045	8.49951	BCS1L	BCS1_HUMAN	Mitochondrial chaperone BCS1
Q9BRD0-2	Isoform 2 of BUD13 homolog OS=Homo sapiens GN=BUD13 - [BUD13_HUMAN]					3.08379	8.25	3	3	485	55.5337	9.56885	BUD13	BUD13_HUMAN	Isoform 2 of BUD13 homolog
Q96FF9	Sororin OS=Homo sapiens GN=CDCA5 PE=1 SV=1 - [CDCA5_HUMAN]					5.53343	11.9	3	3	252	27.5834	9.61279	CDCA5	CDCA5_HUMAN	Sororin
Q9UJS0	Calcium-binding mitochondrial carrier protein Aralar2 OS=Homo sapiens GN=SLC25A13 PE=1 SV=2 - [CMC2_HUMAN]					2.67829	4.89	2	3	675	74.1286	8.6167	SLC25A13	CMC2_HUMAN	Calcium-binding mitochondrial carrier protein Aralar2
Q86SX3-2	Isoform 2 of Uncharacterized protein C14orf80 OS=Homo sapiens GN=C14orf80 - [CN080_HUMAN]					2.00367	9.16	3	3	393	43.3268	9.11475	C14orf80	CN080_HUMAN	Isoform 2 of Uncharacterized protein C14orf80
Q9Y2V7-2	Isoform 2 of Conserved oligomeric Golgi complex subunit 6 OS=Homo sapiens GN=COG6 - [COG6_HUMAN]					6.21375	5.2	3	3	615	68.3681	5.92236	COG6	COG6_HUMAN	Isoform 2 of Conserved oligomeric Golgi complex subunit 6
Q7L2K0	Uncharacterized protein C16orf59 OS=Homo sapiens GN=C16orf59 PE=1 SV=1 - [CP059_HUMAN]					2.4248	7.85	3	3	433	46.3732	9.37842	C16orf59	CP059_HUMAN	Uncharacterized protein C16orf59
Q9P2I0	Cleavage and polyadenylation specificity factor subunit 2 OS=Homo sapiens GN=CPSF2 PE=1 SV=2 - [CPSF2_HUMAN]					3.44636	3.58	3	3	782	88.4307	5.10986	CPSF2	CPSF2_HUMAN	Cleavage and polyadenylation specificity factor subunit 2
Q9BQP7	Mitochondrial genome maintenance exonuclease 1 OS=Homo sapiens GN=MGME1 PE=1 SV=1 - [MGME1_HUMAN]					1.6143	11.05	3	3	344	39.396	7.6792	MGME1	MGME1_HUMAN	Mitochondrial genome maintenance exonuclease 1
Q93034	Cullin-5 OS=Homo sapiens GN=CUL5 PE=1 SV=4 - [CUL5_HUMAN]					6.35656	3.85	3	3	780	90.8974	7.94287	CUL5	CUL5_HUMAN	Cullin-5
Q9UNI6	Dual specificity protein phosphatase 12 OS=Homo sapiens GN=DUSP12 PE=1 SV=1 - [DUS12_HUMAN]					1.91222	8.82	3	3	340	37.6629	6.84424	DUSP12	DUS12_HUMAN	Dual specificity protein phosphatase 12
Q9BQ95	Evolutionarily conserved signaling intermediate in Toll pathway, mitochondrial OS=Homo sapiens GN=ECSIT PE=1 SV=1 - [ECSIT_HUMAN]					0	11.14	3	3	431	49.1169	6.29053	ECSIT	ECSIT_HUMAN	Evolutionarily conserved signaling intermediate in Toll pathway, mitochondrial
Q14320	Protein FAM50A OS=Homo sapiens GN=FAM50A PE=1 SV=2 - [FA50A_HUMAN]					4.69957	10.91	3	3	339	40.2165	6.82959	FAM50A	FA50A_HUMAN	Protein FAM50A
P52306	Rap1 GTPase-GDP dissociation stimulator 1 OS=Homo sapiens GN=RAP1GDS1 PE=1 SV=3 - [GDS1_HUMAN]					10.198	6.26	3	3	607	66.2745	5.31299	RAP1GDS1	GDS1_HUMAN	Rap1 GTPase-GDP dissociation stimulator 1
P0CAP2-2	Isoform 2 of DNA-directed RNA polymerase II subunit GRINL1A OS=Homo sapiens GN=POLR2M - [GRL1A_HUMAN]					3.4871	18.01	3	3	211	24.5173	7.04932	POLR2M	GRL1A_HUMAN	Isoform 2 of DNA-directed RNA polymerase II subunit GRINL1A
Q9NZM5	Glioma tumor suppressor candidate region gene 2 protein OS=Homo sapiens GN=GLTSCR2 PE=1 SV=2 - [GSCR2_HUMAN]					7.65969	8.79	3	3	478	54.3564	10.3159	GLTSCR2	GSCR2_HUMAN	Glioma tumor suppressor candidate region gene 2 protein
P82970	High mobility group nucleosome-binding domain-containing protein 5 OS=Homo sapiens GN=HMGN5 PE=1 SV=1 - [HMGN5_HUMAN]					5.54531	12.06	3	3	282	31.5059	4.55127	HMGN5	HMGN5_HUMAN	High mobility group nucleosome-binding domain-containing protein 5
P35453	Homeobox protein Hox-D13 OS=Homo sapiens GN=HOXD13 PE=1 SV=3 - [HXD13_HUMAN]					2.92926	15.45	3	3	343	36.0787	9.45166	HOXD13	HXD13_HUMAN	Homeobox protein Hox-D13
Q5T749	Keratinocyte proline-rich protein OS=Homo sapiens GN=KPRP PE=1 SV=1 - [KPRP_HUMAN]					2.51948	3.8	2	3	579	64.0932	8.26514	KPRP	KPRP_HUMAN	Keratinocyte proline-rich protein
Q04760-2	Isoform 2 of Lactoylglutathione lyase OS=Homo sapiens GN=GLO1 - [LGUL_HUMAN]					1.93087	14.2	3	3	169	19.0306	6.04932	GLO1	LGUL_HUMAN	Isoform 2 of Lactoylglutathione lyase
Q7L590-2	Isoform 2 of Protein MCM10 homolog OS=Homo sapiens GN=MCM10 - [MCM10_HUMAN]					7.32495	3.78	3	3	874	98.0224	8.74854	MCM10	MCM10_HUMAN	Isoform 2 of Protein MCM10 homolog
Q7L2J0	7SK snRNA methylphosphate capping enzyme OS=Homo sapiens GN=MEPCE PE=1 SV=1 - [MEPCE_HUMAN]					2.41613	3.92	2	3	689	74.3096	9.56885	MEPCE	MEPCE_HUMAN	7SK snRNA methylphosphate capping enzyme
Q03164-2	Isoform 2 of Histone-lysine N-methyltransferase 2A OS=Homo sapiens GN=KMT2A - [KMT2A_HUMAN]					4.47172	1.04	3	3	3931	427.468	9.14404	KMT2A	KMT2A_HUMAN	Isoform 2 of Histone-lysine N-methyltransferase 2A
Q9BTX1-4	Isoform 4 of Nucleoporin NDC1 OS=Homo sapiens GN=NDC1 - [NDC1_HUMAN]					8.01972	6.46	2	3	542	60.9693	8.85107	NDC1	NDC1_HUMAN	Isoform 4 of Nucleoporin NDC1
TX13376142	from mammal_IgG.FASTA (MD5: 95e56dae5a2cb33224133fac902f279cd375c08793eb5e022138f9d909f99451) - [TX13376142_IGNORE]					1.71424	10.7	2	3	299	33.3159	5.97314
Q9H6R4-3	Isoform 3 of Nucleolar protein 6 OS=Homo sapiens GN=NOL6 - [NOL6_HUMAN]					9.18607	5.72	3	3	699	77.5888	8.06006	NOL6	NOL6_HUMAN	Isoform 3 of Nucleolar protein 6
O95478	Ribosome biogenesis protein NSA2 homolog OS=Homo sapiens GN=NSA2 PE=1 SV=1 - [NSA2_HUMAN]					2.00238	10	3	3	260	30.0465	10.272	NSA2	NSA2_HUMAN	Ribosome biogenesis protein NSA2 homolog
Q96IY1	Kinetochore-associated protein NSL1 homolog OS=Homo sapiens GN=NSL1 PE=1 SV=3 - [NSL1_HUMAN]					2.64456	9.96	2	3	281	32.1415	6.78564	NSL1	NSL1_HUMAN	Kinetochore-associated protein NSL1 homolog
Q7L5N7-2	Isoform 2 of Lysophosphatidylcholine acyltransferase 2 OS=Homo sapiens GN=LPCAT2 - [PCAT2_HUMAN]					0	7.66	2	3	274	30.8755	4.81787	LPCAT2	PCAT2_HUMAN	Isoform 2 of Lysophosphatidylcholine acyltransferase 2
P50479	PDZ and LIM domain protein 4 OS=Homo sapiens GN=PDLIM4 PE=1 SV=2 - [PDLI4_HUMAN]					2.48061	13.03	3	3	330	35.3757	7.91357	PDLIM4	PDLI4_HUMAN	PDZ and LIM domain protein 4
O60828-5	Isoform 5 of Polyglutamine-binding protein 1 OS=Homo sapiens GN=PQBP1 - [PQBP1_HUMAN]					5.67434	16.36	2	3	165	18.6943	5.49072	PQBP1	PQBP1_HUMAN	Isoform 5 of Polyglutamine-binding protein 1
Q8NAV1	Pre-mRNA-splicing factor 38A OS=Homo sapiens GN=PRPF38A PE=1 SV=1 - [PR38A_HUMAN]					4.90059	6.41	2	3	312	37.4534	9.96436	PRPF38A	PR38A_HUMAN	Pre-mRNA-splicing factor 38A
P51817	cAMP-dependent protein kinase catalytic subunit PRKX OS=Homo sapiens GN=PRKX PE=1 SV=1 - [PRKX_HUMAN]					1.61029	4.75	2	3	358	40.8701	6.85889	PRKX	PRKX_HUMAN	cAMP-dependent protein kinase catalytic subunit PRKX
Q96QR8	Transcriptional activator protein Pur-beta OS=Homo sapiens GN=PURB PE=1 SV=3 - [PURB_HUMAN]					4.24602	12.18	3	3	312	33.2205	5.42725	PURB	PURB_HUMAN	Transcriptional activator protein Pur-beta
Q99590-2	Isoform 2 of Protein SCAF11 OS=Homo sapiens GN=SCAF11 - [SCAFB_HUMAN]					7.13935	3.31	3	3	1148	128.797	8.29443	SCAF11	SCAFB_HUMAN	Isoform 2 of Protein SCAF11
O14828	Secretory carrier-associated membrane protein 3 OS=Homo sapiens GN=SCAMP3 PE=1 SV=3 - [SCAM3_HUMAN]					0	13.54	3	3	347	38.2623	7.63525	SCAMP3	SCAM3_HUMAN	Secretory carrier-associated membrane protein 3
Q9H7L9	Sin3 histone deacetylase corepressor complex component SDS3 OS=Homo sapiens GN=SUDS3 PE=1 SV=2 - [SDS3_HUMAN]					4.91339	7.62	2	3	328	38.1124	5.65576	SUDS3	SDS3_HUMAN	Sin3 histone deacetylase corepressor complex component SDS3
Q96EE3	Nucleoporin SEH1 OS=Homo sapiens GN=SEH1L PE=1 SV=3 - [SEH1_HUMAN]					5.79288	10.83	3	3	360	39.6234	8.08936	SEH1L	SEH1_HUMAN	Nucleoporin SEH1
Q12874	Splicing factor 3A subunit 3 OS=Homo sapiens GN=SF3A3 PE=1 SV=1 - [SF3A3_HUMAN]					6.2027	8.18	3	3	501	58.8123	5.37646	SF3A3	SF3A3_HUMAN	Splicing factor 3A subunit 3
Q96Q15	Serine/threonine-protein kinase SMG1 OS=Homo sapiens GN=SMG1 PE=1 SV=3 - [SMG1_HUMAN]					6.37294	1.01	3	3	3661	410.241	6.45557	SMG1	SMG1_HUMAN	Serine/threonine-protein kinase SMG1
Q8TAD8	Smad nuclear-interacting protein 1 OS=Homo sapiens GN=SNIP1 PE=1 SV=1 - [SNIP1_HUMAN]					6.81437	10.35	3	3	396	45.7503	9.99365	SNIP1	SNIP1_HUMAN	Smad nuclear-interacting protein 1
P48431	Transcription factor SOX-2 OS=Homo sapiens GN=SOX2 PE=1 SV=1 - [SOX2_HUMAN]					5.42604	8.2	2	3	317	34.2875	9.74463	SOX2	SOX2_HUMAN	Transcription factor SOX-2
Q96I25	Splicing factor 45 OS=Homo sapiens GN=RBM17 PE=1 SV=1 - [SPF45_HUMAN]					4.05255	5.49	3	3	401	44.9339	5.97314	RBM17	SPF45_HUMAN	Splicing factor 45
P78362-2	Isoform 2 of SRSF protein kinase 2 OS=Homo sapiens GN=SRPK2 - [SRPK2_HUMAN]					6.01955	6.01	3	3	699	78.9793	5.22412	SRPK2	SRPK2_HUMAN	Isoform 2 of SRSF protein kinase 2
P27105	Erythrocyte band 7 integral membrane protein OS=Homo sapiens GN=STOM PE=1 SV=3 - [STOM_HUMAN]					1.63826	10.76	3	3	288	31.7107	7.88428	STOM	STOM_HUMAN	Erythrocyte band 7 integral membrane protein
P56962	Syntaxin-17 OS=Homo sapiens GN=STX17 PE=1 SV=2 - [STX17_HUMAN]					1.61206	9.6	2	3	302	33.3826	6.56592	STX17	STX17_HUMAN	Syntaxin-17
Q9P2W9	Syntaxin-18 OS=Homo sapiens GN=STX18 PE=1 SV=1 - [STX18_HUMAN]					0	8.66	2	3	335	38.6496	5.49072	STX18	STX18_HUMAN	Syntaxin-18
O15400-2	Isoform 2 of Syntaxin-7 OS=Homo sapiens GN=STX7 - [STX7_HUMAN]					1.81039	13.81	3	3	239	27.3837	5.12256	STX7	STX7_HUMAN	Isoform 2 of Syntaxin-7
P53999	Activated RNA polymerase II transcriptional coactivator p15 OS=Homo sapiens GN=SUB1 PE=1 SV=3 - [TCP4_HUMAN]					4.20879	15.75	2	3	127	14.3864	9.59814	SUB1	TCP4_HUMAN	Activated RNA polymerase II transcriptional coactivator p15
Q01664	Transcription factor AP-4 OS=Homo sapiens GN=TFAP4 PE=1 SV=2 - [TFAP4_HUMAN]					4.66181	11.24	3	3	338	38.7018	5.87158	TFAP4	TFAP4_HUMAN	Transcription factor AP-4
Q5SNT2	Transmembrane protein 201 OS=Homo sapiens GN=TMEM201 PE=1 SV=1 - [TM201_HUMAN]					2.08214	6.91	3	3	666	72.1898	9.21729	TMEM201	TM201_HUMAN	Transmembrane protein 201
Q15006	ER membrane protein complex subunit 2 OS=Homo sapiens GN=EMC2 PE=1 SV=1 - [EMC2_HUMAN]					3.02812	10.1	3	3	297	34.8114	6.56592	EMC2	EMC2_HUMAN	ER membrane protein complex subunit 2
Q8NBM4-4	Isoform 4 of Ubiquitin-associated domain-containing protein 2 OS=Homo sapiens GN=UBAC2 - [UBAC2_HUMAN]					3.8051	17.2	3	3	157	18.0429	8.03076	UBAC2	UBAC2_HUMAN	Isoform 4 of Ubiquitin-associated domain-containing protein 2
Q9P0L0	Vesicle-associated membrane protein-associated protein A OS=Homo sapiens GN=VAPA PE=1 SV=3 - [VAPA_HUMAN]					2.45089	12.45	3	3	249	27.8752	8.6167	VAPA	VAPA_HUMAN	Vesicle-associated membrane protein-associated protein A
Q9Y277	Voltage-dependent anion-selective channel protein 3 OS=Homo sapiens GN=VDAC3 PE=1 SV=1 - [VDAC3_HUMAN]					2.16631	8.13	2	3	283	30.6393	8.66064	VDAC3	VDAC3_HUMAN	Voltage-dependent anion-selective channel protein 3
Q8N1B4	Vacuolar protein sorting-associated protein 52 homolog OS=Homo sapiens GN=VPS52 PE=1 SV=1 - [VPS52_HUMAN]					7.16271	5.67	3	3	723	82.1696	5.98584	VPS52	VPS52_HUMAN	Vacuolar protein sorting-associated protein 52 homolog
Q8IWA0	WD repeat-containing protein 75 OS=Homo sapiens GN=WDR75 PE=1 SV=1 - [WDR75_HUMAN]					8.26715	4.34	3	3	830	94.4385	5.96045	WDR75	WDR75_HUMAN	WD repeat-containing protein 75
Q14191	Werner syndrome ATP-dependent helicase OS=Homo sapiens GN=WRN PE=1 SV=2 - [WRN_HUMAN]					2.5958	1.4	2	3	1432	162.357	6.34131	WRN	WRN_HUMAN	Werner syndrome ATP-dependent helicase
Q01831	DNA repair protein complementing XP-C cells OS=Homo sapiens GN=XPC PE=1 SV=4 - [XPC_HUMAN]					6.21149	6.28	3	3	940	105.887	8.89502	XPC	XPC_HUMAN	DNA repair protein complementing XP-C cells
A0A087WUD1	Zinc finger protein 787 OS=Homo sapiens GN=ZNF787 PE=1 SV=1 - [A0A087WUD1_HUMAN]					0	8.9	2	3	382	40.4026	7.95752	ZNF787	A0A087WUD1_HUMAN	Zinc finger protein 787
TX289166900	from mammal_IgG.FASTA (MD5: 95e56dae5a2cb33224133fac902f279cd375c08793eb5e022138f9d909f99451) - [TX289166900_IGNORE]					2.15574	10.49	3	3	324	35.5472	7.29834
G3XAL0	Malate dehydrogenase OS=Homo sapiens GN=MDH2 PE=1 SV=1 - [G3XAL0_HUMAN]					3.48296	8.23	2	3	231	24.5788	7.98682	MDH2	G3XAL0_HUMAN	Malate dehydrogenase
P34896-4	Isoform 4 of Serine hydroxymethyltransferase, cytosolic OS=Homo sapiens GN=SHMT1 - [GLYC_HUMAN]					1.6253	10.72	3	3	345	37.6484	8.32373	SHMT1	GLYC_HUMAN	Isoform 4 of Serine hydroxymethyltransferase, cytosolic
O95251-2	Isoform 2 of Histone acetyltransferase KAT7 OS=Homo sapiens GN=KAT7 - [KAT7_HUMAN]					7.21766	7.78	3	3	501	58.0992	9.01221	KAT7	KAT7_HUMAN	Isoform 2 of Histone acetyltransferase KAT7
Q9UJJ2	Putative uncharacterized protein (Fragment) OS=Homo sapiens GN=ZNF280C PE=1 SV=1 - [Q9UJJ2_HUMAN]					6.76894	7.05	3	3	610	68.7913	9.0415	ZNF280C	Q9UJJ2_HUMAN	Putative uncharacterized protein (Fragment)
C9J4X5	Inhibitor of growth protein 2 (Fragment) OS=Homo sapiens GN=ING2 PE=1 SV=1 - [C9J4X5_HUMAN]					6.20174	13.77	2	3	138	16.0589	5.17334	ING2	C9J4X5_HUMAN	Inhibitor of growth protein 2 (Fragment)
O00330-3	Isoform 3 of Pyruvate dehydrogenase protein X component, mitochondrial OS=Homo sapiens GN=PDHX - [ODPX_HUMAN]					2.17545	4.94	2	3	486	51.4282	6.34131	PDHX	ODPX_HUMAN	Isoform 3 of Pyruvate dehydrogenase protein X component, mitochondrial
G3V4B8	WD repeat-containing protein 89 (Fragment) OS=Homo sapiens GN=WDR89 PE=1 SV=1 - [G3V4B8_HUMAN]					6.69	13.72	2	3	226	24.782	4.90674	WDR89	G3V4B8_HUMAN	WD repeat-containing protein 89 (Fragment)
F5H1D6	DNA polymerase epsilon catalytic subunit A OS=Homo sapiens GN=POLE PE=1 SV=1 - [F5H1D6_HUMAN]					2.21204	2.26	3	3	2259	258.19	6.45557	POLE	F5H1D6_HUMAN	DNA polymerase epsilon catalytic subunit A
B9A058	3-hydroxyisobutyryl-CoA hydrolase, mitochondrial OS=Homo sapiens GN=HIBCH PE=1 SV=1 - [B9A058_HUMAN]					4.81559	12.27	2	3	163	18.6063	5.17334	HIBCH	B9A058_HUMAN	3-hydroxyisobutyryl-CoA hydrolase, mitochondrial
O43683-2	Isoform 2 of Mitotic checkpoint serine/threonine-protein kinase BUB1 OS=Homo sapiens GN=BUB1 - [BUB1_HUMAN]					4.49475	3.31	3	3	1028	115.769	6.55127	BUB1	BUB1_HUMAN	Isoform 2 of Mitotic checkpoint serine/threonine-protein kinase BUB1
C9J5W0	Translocon-associated protein subunit alpha OS=Homo sapiens GN=SSR1 PE=1 SV=1 - [C9J5W0_HUMAN]					0	7.14	2	3	266	29.9131	4.28467	SSR1	C9J5W0_HUMAN	Translocon-associated protein subunit alpha
A8MXE8	Retinoic acid-induced protein 1 (Fragment) OS=Homo sapiens GN=RAI1 PE=1 SV=1 - [A8MXE8_HUMAN]					9.29359	5.73	3	3	942	101.365	5.52881	RAI1	A8MXE8_HUMAN	Retinoic acid-induced protein 1 (Fragment)
TX197761	from mammal_IgG.FASTA (MD5: 95e56dae5a2cb33224133fac902f279cd375c08793eb5e022138f9d909f99451) - [TX197761_IGNORE]					1.70721	27.62	2	3	105	11.5675	6.26514
Q68DZ5	Beta-arrestin-2 OS=Homo sapiens GN=DKFZp686L0365 PE=1 SV=1 - [Q68DZ5_HUMAN]					4.29155	12.44	2	3	217	24.3474	5.64307	DKFZp686L0365	Q68DZ5_HUMAN	Beta-arrestin-2
TX270004992	from mammal_IgG.FASTA (MD5: 95e56dae5a2cb33224133fac902f279cd375c08793eb5e022138f9d909f99451) - [TX270004992_IGNORE]					0	0.2	3	3	18024	2048.61	5.24951
TX806984	from mammal_IgG.FASTA (MD5: 95e56dae5a2cb33224133fac902f279cd375c08793eb5e022138f9d909f99451) - [TX806984_IGNORE]					0	19.17	2	3	120	13.6895	7.10791
TX345842337	from mammal_IgG.FASTA (MD5: 95e56dae5a2cb33224133fac902f279cd375c08793eb5e022138f9d909f99451) - [TX345842337_IGNORE]					0	0.31	2	3	7496	815.129	5.78271
TX89357067	from mammal_IgG.FASTA (MD5: 95e56dae5a2cb33224133fac902f279cd375c08793eb5e022138f9d909f99451) - [TX89357067_IGNORE]					4.83623	23.73	3	3	118	13.0805	8.45557
TX121568	from mammal_IgG.FASTA (MD5: 95e56dae5a2cb33224133fac902f279cd375c08793eb5e022138f9d909f99451) - [TX121568_IGNORE]					8.61209	7.81	3	3	679	74.4019	4.89404
TX301015773	from mammal_IgG.FASTA (MD5: 95e56dae5a2cb33224133fac902f279cd375c08793eb5e022138f9d909f99451) - [TX301015773_IGNORE]					2.07391	13.68	2	3	212	23.4105	6.53662
TX110223	from mammal_IgG.FASTA (MD5: 95e56dae5a2cb33224133fac902f279cd375c08793eb5e022138f9d909f99451) - [TX110223_IGNORE]					0	26.72	2	3	116	12.9082	8.25049
Q13315	Serine-protein kinase ATM OS=Homo sapiens GN=ATM PE=1 SV=4 - [ATM_HUMAN]					6.08984	1.18	3	3	3056	350.462	6.81494	ATM	ATM_HUMAN	Serine-protein kinase ATM
Q9NUL3-6	Isoform 6 of Double-stranded RNA-binding protein Staufen homolog 2 OS=Homo sapiens GN=STAU2 - [STAU2_HUMAN]					5.23903	9.55	3	3	398	43.2834	9.42236	STAU2	STAU2_HUMAN	Isoform 6 of Double-stranded RNA-binding protein Staufen homolog 2
H0YMT1	Talin-2 (Fragment) OS=Homo sapiens GN=TLN2 PE=1 SV=1 - [H0YMT1_HUMAN]					1.75671	2.38	3	3	1471	154.631	5.26221	TLN2	H0YMT1_HUMAN	Talin-2 (Fragment)
H3BNX5	Zinc finger protein 106 (Fragment) OS=Homo sapiens GN=ZNF106 PE=1 SV=1 - [H3BNX5_HUMAN]					1.94938	4.66	3	3	816	89.7786	7.29834	ZNF106	H3BNX5_HUMAN	Zinc finger protein 106 (Fragment)
H0YBJ0	DNA polymerase beta (Fragment) OS=Homo sapiens GN=POLB PE=1 SV=1 - [H0YBJ0_HUMAN]					1.66834	13.5	3	3	237	27.2968	6.7124	POLB	H0YBJ0_HUMAN	DNA polymerase beta (Fragment)
A0A0B4J1R6	Transketolase OS=Homo sapiens GN=TKT PE=1 SV=1 - [A0A0B4J1R6_HUMAN]					6.37297	10.72	3	3	457	49.8789	7.91357	TKT	A0A0B4J1R6_HUMAN	Transketolase
P31937	3-hydroxyisobutyrate dehydrogenase, mitochondrial OS=Homo sapiens GN=HIBADH PE=1 SV=2 - [3HIDH_HUMAN]	2.25716	8.63	2	2	1.68525	8.63	2	2	336	35.3058	8.1333	HIBADH	3HIDH_HUMAN	3-hydroxyisobutyrate dehydrogenase, mitochondrial
Q969T7-2	Isoform 2 of 7-methylguanosine phosphate-specific 5'-nucleotidase OS=Homo sapiens GN=NT5C3B - [5NT3B_HUMAN]	0	5.82	2	2	0	6.85	2	2	292	33.507	6.68311	NT5C3B	5NT3B_HUMAN	Isoform 2 of 7-methylguanosine phosphate-specific 5'-nucleotidase
Q9NRN7	L-aminoadipate-semialdehyde dehydrogenase-phosphopantetheinyl transferase OS=Homo sapiens GN=AASDHPPT PE=1 SV=2 - [ADPPT_HUMAN]	6.12841	7.44	2	2	7.39431	7.44	2	2	309	35.7531	6.80029	AASDHPPT	ADPPT_HUMAN	L-aminoadipate-semialdehyde dehydrogenase-phosphopantetheinyl transferase
Q9Y673-2	Isoform 2 of Dolichyl-phosphate beta-glucosyltransferase OS=Homo sapiens GN=ALG5 - [ALG5_HUMAN]	1.6627	9.52	3	3	4.61445	5.1	2	2	294	33.5037	9.43701	ALG5	ALG5_HUMAN	Isoform 2 of Dolichyl-phosphate beta-glucosyltransferase
Q13686	Nucleic acid dioxygenase ALKBH1 OS=Homo sapiens GN=ALKBH1 PE=1 SV=2 - [ALKB1_HUMAN]	1.77179	6.68	2	2	2.36308	8.74	2	2	389	43.8039	7.07861	ALKBH1	ALKB1_HUMAN	Nucleic acid dioxygenase ALKBH1
Q9P2R3	Rabankyrin-5 OS=Homo sapiens GN=ANKFY1 PE=1 SV=2 - [ANFY1_HUMAN]	8.2979	3.34	3	3	6.40318	2.22	2	2	1169	128.318	6.1001	ANKFY1	ANFY1_HUMAN	Rabankyrin-5
Q86XL3	Ankyrin repeat and LEM domain-containing protein 2 OS=Homo sapiens GN=ANKLE2 PE=1 SV=4 - [ANKL2_HUMAN]	14.5986	9.59	5	5	4.23314	3.2	2	2	938	104.05	7.09326	ANKLE2	ANKL2_HUMAN	Ankyrin repeat and LEM domain-containing protein 2
O15084-2	Isoform 2 of Serine/threonine-protein phosphatase 6 regulatory ankyrin repeat subunit A OS=Homo sapiens GN=ANKRD28 - [ANR28_HUMAN]	4.3046	3	2	2	3.76593	3	2	2	899	96.0996	6.1001	ANKRD28	ANR28_HUMAN	Isoform 2 of Serine/threonine-protein phosphatase 6 regulatory ankyrin repeat subunit A
P27695	DNA-(apurinic or apyrimidinic site) lyase OS=Homo sapiens GN=APEX1 PE=1 SV=2 - [APEX1_HUMAN]	5.81894	7.55	2	2	3.8309	10.06	2	2	318	35.5322	8.11865	APEX1	APEX1_HUMAN	DNA-(apurinic or apyrimidinic site) lyase
Q9HDC9-2	Isoform 2 of Adipocyte plasma membrane-associated protein OS=Homo sapiens GN=APMAP - [APMAP_HUMAN]	3.85849	7.27	2	2	1.82304	7.27	2	2	289	32.1407	5.84619	APMAP	APMAP_HUMAN	Isoform 2 of Adipocyte plasma membrane-associated protein
Q5SW96	Low density lipoprotein receptor adapter protein 1 OS=Homo sapiens GN=LDLRAP1 PE=1 SV=3 - [ARH_HUMAN]	1.7056	9.74	3	3	1.81103	9.09	2	2	308	33.8642	6.69775	LDLRAP1	ARH_HUMAN	Low density lipoprotein receptor adapter protein 1
O95376	E3 ubiquitin-protein ligase ARIH2 OS=Homo sapiens GN=ARIH2 PE=1 SV=1 - [ARI2_HUMAN]	6.10653	4.46	2	2	6.57807	5.68	2	2	493	57.7811	5.63037	ARIH2	ARI2_HUMAN	E3 ubiquitin-protein ligase ARIH2
Q8IVW6-4	Isoform 4 of AT-rich interactive domain-containing protein 3B OS=Homo sapiens GN=ARID3B - [ARI3B_HUMAN]	8.06911	9.64	3	3	5.06033	6.96	2	2	560	60.5288	7.51807	ARID3B	ARI3B_HUMAN	Isoform 4 of AT-rich interactive domain-containing protein 3B
Q13625-2	Isoform 2 of Apoptosis-stimulating of p53 protein 2 OS=Homo sapiens GN=TP53BP2 - [ASPP2_HUMAN]	8.1254	5.17	3	3	4.70462	3.58	2	2	1005	111.362	5.96045	TP53BP2	ASPP2_HUMAN	Isoform 2 of Apoptosis-stimulating of p53 protein 2
Q9NT62-2	Isoform 2 of Ubiquitin-like-conjugating enzyme ATG3 OS=Homo sapiens GN=ATG3 - [ATG3_HUMAN]	1.65652	8.36	2	2	3.23762	8.36	2	2	311	35.4444	4.79248	ATG3	ATG3_HUMAN	Isoform 2 of Ubiquitin-like-conjugating enzyme ATG3
Q9Y6D6	Brefeldin A-inhibited guanine nucleotide-exchange protein 1 OS=Homo sapiens GN=ARFGEF1 PE=1 SV=2 - [BIG1_HUMAN]	5.80125	2.16	3	4	1.75125	0.97	2	2	1849	208.635	5.84619	ARFGEF1	BIG1_HUMAN	Brefeldin A-inhibited guanine nucleotide-exchange protein 1
Q9H6V9	Lipid droplet-associated hydrolase OS=Homo sapiens GN=LDAH PE=1 SV=1 - [LDAH_HUMAN]	1.72513	9.23	3	3	1.89704	6.77	2	2	325	37.2942	6.53662	LDAH	LDAH_HUMAN	Lipid droplet-associated hydrolase
O60826	Coiled-coil domain-containing protein 22 OS=Homo sapiens GN=CCDC22 PE=1 SV=1 - [CCD22_HUMAN]	13.6133	12.28	6	7	4.47984	5.42	2	2	627	70.7122	6.7417	CCDC22	CCD22_HUMAN	Coiled-coil domain-containing protein 22
Q567U6	Coiled-coil domain-containing protein 93 OS=Homo sapiens GN=CCDC93 PE=1 SV=2 - [CCD93_HUMAN]	9.37065	5.55	3	3	4.42104	3.65	2	2	631	73.1519	8.14795	CCDC93	CCD93_HUMAN	Coiled-coil domain-containing protein 93
Q9C0F1	Centrosomal protein of 44 kDa OS=Homo sapiens GN=CEP44 PE=1 SV=2 - [CEP44_HUMAN]	4.77881	9.74	2	2	3.2334	5.13	2	2	390	44.1114	5.21143	CEP44	CEP44_HUMAN	Centrosomal protein of 44 kDa
Q9P2D1	Chromodomain-helicase-DNA-binding protein 7 OS=Homo sapiens GN=CHD7 PE=1 SV=3 - [CHD7_HUMAN]	4.13178	1.07	3	3	5.8196	1.1	2	2	2997	335.717	6.34131	CHD7	CHD7_HUMAN	Chromodomain-helicase-DNA-binding protein 7
Q86U38	Nucleolar protein 9 OS=Homo sapiens GN=NOP9 PE=1 SV=1 - [NOP9_HUMAN]	3.87601	3.3	2	2	3.48967	3.3	2	2	636	69.3945	7.28369	NOP9	NOP9_HUMAN	Nucleolar protein 9
Q9NZN8-4	Isoform 4 of CCR4-NOT transcription complex subunit 2 OS=Homo sapiens GN=CNOT2 - [CNOT2_HUMAN]	4.70793	7.58	3	4	4.9002	6.32	2	2	475	51.5041	7.31299	CNOT2	CNOT2_HUMAN	Isoform 4 of CCR4-NOT transcription complex subunit 2
TX83641876	from mammal_IgG.FASTA (MD5: 95e56dae5a2cb33224133fac902f279cd375c08793eb5e022138f9d909f99451) - [TX83641876_IGNORE]	5.86823	6.51	3	3	4.37557	4.41	2	2	476	54.1291	5.61768
Q9BY42	Protein RTF2 homolog OS=Homo sapiens GN=RTFDC1 PE=1 SV=3 - [RTF2_HUMAN]	7.24845	12.75	3	3	2.28864	8.82	2	2	306	33.8652	8.5874	RTFDC1	RTF2_HUMAN	Protein RTF2 homolog
Q7Z7A3	Cytoplasmic tRNA 2-thiolation protein 1 OS=Homo sapiens GN=CTU1 PE=1 SV=1 - [CTU1_HUMAN]	0	10.34	2	2	4.07607	10.34	2	2	348	36.4269	9.20264	CTU1	CTU1_HUMAN	Cytoplasmic tRNA 2-thiolation protein 1
Q13616	Cullin-1 OS=Homo sapiens GN=CUL1 PE=1 SV=2 - [CUL1_HUMAN]	6.48881	3.61	2	2	2.24818	2.84	2	2	776	89.622	8.00146	CUL1	CUL1_HUMAN	Cullin-1
O94760	N(G),N(G)-dimethylarginine dimethylaminohydrolase 1 OS=Homo sapiens GN=DDAH1 PE=1 SV=3 - [DDAH1_HUMAN]	2.38352	14.04	4	4	2.13765	7.72	2	2	285	31.1019	5.80811	DDAH1	DDAH1_HUMAN	N(G),N(G)-dimethylarginine dimethylaminohydrolase 1
Q9NUI1-3	Isoform 3 of Peroxisomal 2,4-dienoyl-CoA reductase OS=Homo sapiens GN=DECR2 - [DECR2_HUMAN]	4.04516	14.75	3	3	2.4584	10.25	2	2	244	25.5725	9.99365	DECR2	DECR2_HUMAN	Isoform 3 of Peroxisomal 2,4-dienoyl-CoA reductase
Q9H2P9-2	Isoform 2 of Diphthine methyl ester synthase OS=Homo sapiens GN=DPH5 - [DPH5_HUMAN]	2.37912	9.4	2	2	2.35284	6.84	2	2	234	26.1054	5.021	DPH5	DPH5_HUMAN	Isoform 2 of Diphthine methyl ester synthase
Q9H223	EH domain-containing protein 4 OS=Homo sapiens GN=EHD4 PE=1 SV=1 - [EHD4_HUMAN]	3.47927	5.18	2	2	4.86239	5.18	2	2	541	61.1365	6.75635	EHD4	EHD4_HUMAN	EH domain-containing protein 4
Q13144	Translation initiation factor eIF-2B subunit epsilon OS=Homo sapiens GN=EIF2B5 PE=1 SV=3 - [EI2BE_HUMAN]	10.1391	5.83	3	4	2.27484	5.83	2	2	721	80.3293	5.08447	EIF2B5	EI2BE_HUMAN	Translation initiation factor eIF-2B subunit epsilon
P15170-2	Isoform 2 of Eukaryotic peptide chain release factor GTP-binding subunit ERF3A OS=Homo sapiens GN=GSPT1 - [ERF3A_HUMAN]	4.50949	6.92	3	3	5.77777	2.99	2	2	636	68.5571	5.32568	GSPT1	ERF3A_HUMAN	Isoform 2 of Eukaryotic peptide chain release factor GTP-binding subunit ERF3A
Q8IV48	3'-5' exoribonuclease 1 OS=Homo sapiens GN=ERI1 PE=1 SV=3 - [ERI1_HUMAN]	3.64176	8.88	3	4	2.18345	6.3	2	2	349	40.0382	6.69775	ERI1	ERI1_HUMAN	3'-5' exoribonuclease 1
Q99504-2	Isoform 2 of Eyes absent homolog 3 OS=Homo sapiens GN=EYA3 - [EYA3_HUMAN]	9.37826	6.04	2	2	8.2968	6.04	2	2	447	48.6222	5.8335	EYA3	EYA3_HUMAN	Isoform 2 of Eyes absent homolog 3
Q9GZU8	Protein FAM192A OS=Homo sapiens GN=FAM192A PE=1 SV=1 - [F192A_HUMAN]	0	12.6	3	3	1.91239	8.66	2	2	254	28.8945	5.45264	FAM192A	F192A_HUMAN	Protein FAM192A
Q96CW5-3	Isoform 3 of Gamma-tubulin complex component 3 OS=Homo sapiens GN=TUBGCP3 - [GCP3_HUMAN]	5.23859	6.91	2	2	4.32883	6.91	2	2	434	48.6172	9.61279	TUBGCP3	GCP3_HUMAN	Isoform 3 of Gamma-tubulin complex component 3
Q7Z4H7-3	Isoform 3 of HAUS augmin-like complex subunit 6 OS=Homo sapiens GN=HAUS6 - [HAUS6_HUMAN]	10.9562	5.98	4	4	4.20888	3.37	2	2	920	104.244	6.27783	HAUS6	HAUS6_HUMAN	Isoform 3 of HAUS augmin-like complex subunit 6
Q9NZL4-2	Isoform 2 of Hsp70-binding protein 1 OS=Homo sapiens GN=HSPBP1 - [HPBP1_HUMAN]	4.08641	12.36	2	2	1.82308	10.04	2	2	259	28.0065	4.69092	HSPBP1	HPBP1_HUMAN	Isoform 2 of Hsp70-binding protein 1
Q15056-2	Isoform Short of Eukaryotic translation initiation factor 4H OS=Homo sapiens GN=EIF4H - [IF4H_HUMAN]	2.9232	25.88	4	5	2.22727	16.23	2	2	228	25.1845	8.08936	EIF4H	IF4H_HUMAN	Isoform Short of Eukaryotic translation initiation factor 4H
P52294	Importin subunit alpha-5 OS=Homo sapiens GN=KPNA1 PE=1 SV=3 - [IMA5_HUMAN]	6.36122	4.09	2	3	5.22398	4.65	2	2	538	60.1836	5.0083	KPNA1	IMA5_HUMAN	Importin subunit alpha-5
O00505	Importin subunit alpha-4 OS=Homo sapiens GN=KPNA3 PE=1 SV=2 - [IMA4_HUMAN]	4.73403	7.29	3	3	2.54412	4.41	2	2	521	57.7748	4.94482	KPNA3	IMA4_HUMAN	Importin subunit alpha-4
Q12756	Kinesin-like protein KIF1A OS=Homo sapiens GN=KIF1A PE=1 SV=2 - [KIF1A_HUMAN]	17.5483	6.75	9	9	2.32113	1.89	2	2	1690	190.944	6.21436	KIF1A	KIF1A_HUMAN	Kinesin-like protein KIF1A
Q96EK9	Protein KTI12 homolog OS=Homo sapiens GN=KTI12 PE=1 SV=1 - [KTI12_HUMAN]	0	9.04	2	3	2.10648	9.6	2	2	354	38.5919	6.94678	KTI12	KTI12_HUMAN	Protein KTI12 homolog
Q9BVA0	Katanin p80 WD40 repeat-containing subunit B1 OS=Homo sapiens GN=KATNB1 PE=1 SV=1 - [KTNB1_HUMAN]	5.08646	6.41	3	3	4.32359	3.82	2	2	655	72.288	7.56201	KATNB1	KTNB1_HUMAN	Katanin p80 WD40 repeat-containing subunit B1
Q96BZ8	Leukocyte receptor cluster member 1 OS=Homo sapiens GN=LENG1 PE=1 SV=1 - [LENG1_HUMAN]	1.66814	13.64	3	3	2.0751	10.23	2	2	264	30.5109	9.68604	LENG1	LENG1_HUMAN	Leukocyte receptor cluster member 1
Q96MG7	Non-structural maintenance of chromosomes element 3 homolog OS=Homo sapiens GN=NSMCE3 PE=1 SV=1 - [NSE3_HUMAN]	1.75508	6.58	2	2	3.99809	7.57	2	2	304	34.2868	9.27588	NSMCE3	NSE3_HUMAN	Non-structural maintenance of chromosomes element 3 homolog
Q9NVC6	Mediator of RNA polymerase II transcription subunit 17 OS=Homo sapiens GN=MED17 PE=1 SV=2 - [MED17_HUMAN]	2.88667	3.99	3	3	2.77616	2.92	2	2	651	72.8445	7.44482	MED17	MED17_HUMAN	Mediator of RNA polymerase II transcription subunit 17
Q15648	Mediator of RNA polymerase II transcription subunit 1 OS=Homo sapiens GN=MED1 PE=1 SV=4 - [MED1_HUMAN]	4.78573	1.33	2	2	2.27184	1.33	2	2	1581	168.373	8.73389	MED1	MED1_HUMAN	Mediator of RNA polymerase II transcription subunit 1
O75448-2	Isoform 2 of Mediator of RNA polymerase II transcription subunit 24 OS=Homo sapiens GN=MED24 - [MED24_HUMAN]	4.30062	3.48	2	2	2.77342	3.48	2	2	976	108.867	6.87354	MED24	MED24_HUMAN	Isoform 2 of Mediator of RNA polymerase II transcription subunit 24
O75586	Mediator of RNA polymerase II transcription subunit 6 OS=Homo sapiens GN=MED6 PE=1 SV=2 - [MED6_HUMAN]	2.2156	10.98	3	3	0	8.54	2	2	246	28.4068	8.6167	MED6	MED6_HUMAN	Mediator of RNA polymerase II transcription subunit 6
Q15773	Myeloid leukemia factor 2 OS=Homo sapiens GN=MLF2 PE=1 SV=1 - [MLF2_HUMAN]	3.99779	8.47	2	2	2.69212	8.47	2	2	248	28.1292	6.90283	MLF2	MLF2_HUMAN	Myeloid leukemia factor 2
O95396	Adenylyltransferase and sulfurtransferase MOCS3 OS=Homo sapiens GN=MOCS3 PE=1 SV=1 - [MOCS3_HUMAN]	8.21736	5.43	2	3	3.18169	6.09	2	2	460	49.6379	6.21436	MOCS3	MOCS3_HUMAN	Adenylyltransferase and sulfurtransferase MOCS3
Q13330-3	Isoform 3 of Metastasis-associated protein MTA1 OS=Homo sapiens GN=MTA1 - [MTA1_HUMAN]	5.16102	6.59	3	3	2.84201	2.87	2	2	698	79.1426	9.40771	MTA1	MTA1_HUMAN	Isoform 3 of Metastasis-associated protein MTA1
Q7Z6M4	Transcription termination factor 4, mitochondrial OS=Homo sapiens GN=MTERF4 PE=1 SV=3 - [MTEF4_HUMAN]	3.40375	11.81	4	4	3.63181	6.04	2	2	381	43.9299	4.81787	MTERF4	MTEF4_HUMAN	Transcription termination factor 4, mitochondrial
Q6P1Q9-2	Isoform 2 of Methyltransferase-like protein 2B OS=Homo sapiens GN=METTL2B - [MET2B_HUMAN]	4.70376	6.39	2	3	1.94646	6.39	2	2	313	36.0338	5.87158	METTL2B	MET2B_HUMAN	Isoform 2 of Methyltransferase-like protein 2B
Q9NXR1-2	Isoform 2 of Nuclear distribution protein nudE homolog 1 OS=Homo sapiens GN=NDE1 - [NDE1_HUMAN]	6.63089	17.91	5	5	1.75114	7.76	2	2	335	37.6978	5.14795	NDE1	NDE1_HUMAN	Isoform 2 of Nuclear distribution protein nudE homolog 1
P10588	Nuclear receptor subfamily 2 group F member 6 OS=Homo sapiens GN=NR2F6 PE=1 SV=2 - [NR2F6_HUMAN]	3.51204	4.95	2	2	2.08655	4.95	2	2	404	42.9517	7.78174	NR2F6	NR2F6_HUMAN	Nuclear receptor subfamily 2 group F member 6
Q5TFE4	5'-nucleotidase domain-containing protein 1 OS=Homo sapiens GN=NT5DC1 PE=1 SV=1 - [NT5D1_HUMAN]	2.21102	4.62	2	2	2.5106	4.62	2	2	455	51.8119	6.354	NT5DC1	NT5D1_HUMAN	5'-nucleotidase domain-containing protein 1
P49757-4	Isoform 4 of Protein numb homolog OS=Homo sapiens GN=NUMB - [NUMB_HUMAN]	4.80526	4.22	2	2	5.26303	4.39	2	2	592	64.4862	8.36768	NUMB	NUMB_HUMAN	Isoform 4 of Protein numb homolog
Q01968-2	Isoform B of Inositol polyphosphate 5-phosphatase OCRL-1 OS=Homo sapiens GN=OCRL - [OCRL_HUMAN]	2.57506	2.35	2	2	2.5121	2.24	2	2	893	103.161	6.771	OCRL	OCRL_HUMAN	Isoform B of Inositol polyphosphate 5-phosphatase OCRL-1
O43929	Origin recognition complex subunit 4 OS=Homo sapiens GN=ORC4 PE=1 SV=2 - [ORC4_HUMAN]	2.33162	6.42	2	2	3.09271	4.59	2	2	436	50.3451	8.00146	ORC4	ORC4_HUMAN	Origin recognition complex subunit 4
Q6IN85-2	Isoform 2 of Serine/threonine-protein phosphatase 4 regulatory subunit 3A OS=Homo sapiens GN=PPP4R3A - [P4R3A_HUMAN]	8.40713	5.61	4	4	2.8168	2.56	2	2	820	93.8371	4.89404	PPP4R3A	P4R3A_HUMAN	Isoform 2 of Serine/threonine-protein phosphatase 4 regulatory subunit 3A
P54886-2	Isoform Short of Delta-1-pyrroline-5-carboxylate synthase OS=Homo sapiens GN=ALDH18A1 - [P5CS_HUMAN]	7.19443	9.84	5	5	5.59395	2.4	2	2	793	87.0344	7.12256	ALDH18A1	P5CS_HUMAN	Isoform Short of Delta-1-pyrroline-5-carboxylate synthase
Q96IZ0	PRKC apoptosis WT1 regulator protein OS=Homo sapiens GN=PAWR PE=1 SV=1 - [PAWR_HUMAN]	1.73797	8.53	2	2	2.47008	8.53	2	2	340	36.5454	5.41455	PAWR	PAWR_HUMAN	PRKC apoptosis WT1 regulator protein
Q8IZL8	Proline-, glutamic acid- and leucine-rich protein 1 OS=Homo sapiens GN=PELP1 PE=1 SV=2 - [PELP1_HUMAN]	5.39342	1.95	2	2	4.97797	1.95	2	2	1130	119.624	4.33545	PELP1	PELP1_HUMAN	Proline-, glutamic acid- and leucine-rich protein 1
Q16513-5	Isoform 5 of Serine/threonine-protein kinase N2 OS=Homo sapiens GN=PKN2 - [PKN2_HUMAN]	15.3982	12.77	4	5	5.34339	8.66	2	2	658	75.1238	5.41455	PKN2	PKN2_HUMAN	Isoform 5 of Serine/threonine-protein kinase N2
P14923	Junction plakoglobin OS=Homo sapiens GN=JUP PE=1 SV=3 - [PLAK_HUMAN]	6.90095	9.66	5	5	3.55703	3.62	2	2	745	81.6927	6.13818	JUP	PLAK_HUMAN	Junction plakoglobin
Q96GD0	Pyridoxal phosphate phosphatase OS=Homo sapiens GN=PDXP PE=1 SV=2 - [PLPP_HUMAN]	12.9033	22.3	5	6	2.10268	8.45	2	2	296	31.6783	6.55127	PDXP	PLPP_HUMAN	Pyridoxal phosphate phosphatase
Q13356	Peptidyl-prolyl cis-trans isomerase-like 2 OS=Homo sapiens GN=PPIL2 PE=1 SV=1 - [PPIL2_HUMAN]	2.68466	5.19	2	2	2.26945	5.96	2	2	520	58.7866	8.77783	PPIL2	PPIL2_HUMAN	Peptidyl-prolyl cis-trans isomerase-like 2
Q8WUA2	Peptidyl-prolyl cis-trans isomerase-like 4 OS=Homo sapiens GN=PPIL4 PE=1 SV=1 - [PPIL4_HUMAN]	18.4945	15.04	6	6	6.20062	5.89	2	2	492	57.1895	5.92236	PPIL4	PPIL4_HUMAN	Peptidyl-prolyl cis-trans isomerase-like 4
Q9H939	Proline-serine-threonine phosphatase-interacting protein 2 OS=Homo sapiens GN=PSTPIP2 PE=1 SV=4 - [PPIP2_HUMAN]	3.60058	5.09	2	2	2.2284	5.09	2	2	334	38.8336	8.48486	PSTPIP2	PPIP2_HUMAN	Proline-serine-threonine phosphatase-interacting protein 2
Q92733	Proline-rich protein PRCC OS=Homo sapiens GN=PRCC PE=1 SV=1 - [PRCC_HUMAN]	9.58243	13.03	3	3	3.67172	8.76	2	2	491	52.3855	5.09717	PRCC	PRCC_HUMAN	Proline-rich protein PRCC
Q96EY7	Pentatricopeptide repeat domain-containing protein 3, mitochondrial OS=Homo sapiens GN=PTCD3 PE=1 SV=3 - [PTCD3_HUMAN]	3.54321	7.69	3	3	2.52064	3.48	2	2	689	78.4997	6.41748	PTCD3	PTCD3_HUMAN	Pentatricopeptide repeat domain-containing protein 3, mitochondrial
Q12923-3	Isoform 3 of Tyrosine-protein phosphatase non-receptor type 13 OS=Homo sapiens GN=PTPN13 - [PTN13_HUMAN]	7.76848	2.27	4	4	2.64486	1.14	2	2	2466	274.761	6.40479	PTPN13	PTN13_HUMAN	Isoform 3 of Tyrosine-protein phosphatase non-receptor type 13
Q9H3S7	Tyrosine-protein phosphatase non-receptor type 23 OS=Homo sapiens GN=PTPN23 PE=1 SV=1 - [PTN23_HUMAN]	5.71819	2.14	2	2	7.09545	2.57	2	2	1636	178.861	6.91748	PTPN23	PTN23_HUMAN	Tyrosine-protein phosphatase non-receptor type 23
Q9H974	Queuine tRNA-ribosyltransferase accessory subunit 2 OS=Homo sapiens GN=QTRT2 PE=1 SV=1 - [QTRT2_HUMAN]	4.21368	6.02	2	2	3.45367	4.82	2	2	415	46.6826	6.81494	QTRT2	QTRT2_HUMAN	Queuine tRNA-ribosyltransferase accessory subunit 2
O15541	RING finger protein 113A OS=Homo sapiens GN=RNF113A PE=1 SV=1 - [R113A_HUMAN]	5.00575	5.25	2	2	5.34477	5.25	2	2	343	38.7626	5.69385	RNF113A	R113A_HUMAN	RING finger protein 113A
Q15042	Rab3 GTPase-activating protein catalytic subunit OS=Homo sapiens GN=RAB3GAP1 PE=1 SV=3 - [RB3GP_HUMAN]	9.29451	4.08	3	3	4.11212	2.85	2	2	981	110.454	5.5542	RAB3GAP1	RB3GP_HUMAN	Rab3 GTPase-activating protein catalytic subunit
P52756	RNA-binding protein 5 OS=Homo sapiens GN=RBM5 PE=1 SV=2 - [RBM5_HUMAN]	27.6335	9.33	7	9	2.32492	3.19	2	2	815	92.097	6.27783	RBM5	RBM5_HUMAN	RNA-binding protein 5
Q15434	RNA-binding motif, single-stranded-interacting protein 2 OS=Homo sapiens GN=RBMS2 PE=1 SV=1 - [RBMS2_HUMAN]	3.46023	9.34	3	3	2.02692	6.88	2	2	407	43.9307	9.0708	RBMS2	RBMS2_HUMAN	RNA-binding motif, single-stranded-interacting protein 2
Q92600	Cell differentiation protein RCD1 homolog OS=Homo sapiens GN=RQCD1 PE=1 SV=1 - [RCD1_HUMAN]	5.35267	14.38	4	4	1.61503	7.69	2	2	299	33.6099	8.03076	RQCD1	RCD1_HUMAN	Cell differentiation protein RCD1 homolog
Q9HBH5	Retinol dehydrogenase 14 OS=Homo sapiens GN=RDH14 PE=1 SV=1 - [RDH14_HUMAN]	1.65414	6.25	2	2	3.29335	6.25	2	2	336	36.8414	8.79248	RDH14	RDH14_HUMAN	Retinol dehydrogenase 14
Q9NPQ8-4	Isoform 4 of Synembryn-A OS=Homo sapiens GN=RIC8A - [RIC8A_HUMAN]	5.41295	8.11	3	3	2.14738	3.96	2	2	530	59.5744	5.32568	RIC8A	RIC8A_HUMAN	Isoform 4 of Synembryn-A
Q8ND24	RING finger protein 214 OS=Homo sapiens GN=RNF214 PE=1 SV=2 - [RN214_HUMAN]	14.7971	8.53	5	5	5.37976	3.56	2	2	703	77.6187	6.94678	RNF214	RN214_HUMAN	RING finger protein 214
O14802	DNA-directed RNA polymerase III subunit RPC1 OS=Homo sapiens GN=POLR3A PE=1 SV=2 - [RPC1_HUMAN]	14.9239	4.6	6	6	4.12013	1.44	2	2	1390	155.542	8.48486	POLR3A	RPC1_HUMAN	DNA-directed RNA polymerase III subunit RPC1
O95487-2	Isoform 2 of Protein transport protein Sec24B OS=Homo sapiens GN=SEC24B - [SC24B_HUMAN]	9.0816	4.3	3	3	2.77614	2.76	2	2	1233	133.545	7.38623	SEC24B	SC24B_HUMAN	Isoform 2 of Protein transport protein Sec24B
Q9UQR0	Sex comb on midleg-like protein 2 OS=Homo sapiens GN=SCML2 PE=1 SV=1 - [SCML2_HUMAN]	7.906	6.43	3	3	5.16309	4	2	2	700	77.2079	8.54346	SCML2	SCML2_HUMAN	Sex comb on midleg-like protein 2
O15047	Histone-lysine N-methyltransferase SETD1A OS=Homo sapiens GN=SETD1A PE=1 SV=3 - [SET1A_HUMAN]	13.0688	3.57	4	4	2.30527	1.7	2	2	1707	185.92	5.13525	SETD1A	SET1A_HUMAN	Histone-lysine N-methyltransferase SETD1A
Q9NR46	Endophilin-B2 OS=Homo sapiens GN=SH3GLB2 PE=1 SV=1 - [SHLB2_HUMAN]	2.02414	8.1	3	3	3.90063	6.08	2	2	395	43.9466	5.98584	SH3GLB2	SHLB2_HUMAN	Endophilin-B2
Q9Y657	Spindlin-1 OS=Homo sapiens GN=SPIN1 PE=1 SV=3 - [SPIN1_HUMAN]	21.4584	29.77	7	12	2.71341	7.63	2	2	262	29.5818	6.96143	SPIN1	SPIN1_HUMAN	Spindlin-1
Q12846	Syntaxin-4 OS=Homo sapiens GN=STX4 PE=1 SV=2 - [STX4_HUMAN]	0	6.73	2	2	2.11416	10.1	2	2	297	34.1589	6.27783	STX4	STX4_HUMAN	Syntaxin-4
O00186	Syntaxin-binding protein 3 OS=Homo sapiens GN=STXBP3 PE=1 SV=2 - [STXB3_HUMAN]	4.94351	3.21	2	2	2.94886	3.21	2	2	592	67.7208	7.79639	STXBP3	STXB3_HUMAN	Syntaxin-binding protein 3
Q9NSE4	Isoleucine--tRNA ligase, mitochondrial OS=Homo sapiens GN=IARS2 PE=1 SV=2 - [SYIM_HUMAN]	5.35482	2.37	2	2	4.42035	2.37	2	2	1012	113.719	7.1958	IARS2	SYIM_HUMAN	Isoleucine--tRNA ligase, mitochondrial
TX41281798	from mammal_IgG.FASTA (MD5: 95e56dae5a2cb33224133fac902f279cd375c08793eb5e022138f9d909f99451) - [TX41281798_IGNORE]	20.5237	21.86	7	7	2.1078	5.19	2	2	462	49.8863	5.60498
Q16594	Transcription initiation factor TFIID subunit 9 OS=Homo sapiens GN=TAF9 PE=1 SV=1 - [TAF9_HUMAN]	3.27905	21.21	5	7	1.87697	7.95	2	2	264	28.9556	8.66064	TAF9	TAF9_HUMAN	Transcription initiation factor TFIID subunit 9
P37837	Transaldolase OS=Homo sapiens GN=TALDO1 PE=1 SV=2 - [TALDO_HUMAN]	3.45932	15.13	5	5	1.90642	5.64	2	2	337	37.5165	6.81494	TALDO1	TALDO_HUMAN	Transaldolase
O14776-2	Isoform 2 of Transcription elongation regulator 1 OS=Homo sapiens GN=TCERG1 - [TCRG1_HUMAN]	6.70496	3.16	3	4	4.8717	2.41	2	2	1077	121.614	8.54346	TCERG1	TCRG1_HUMAN	Isoform 2 of Transcription elongation regulator 1
Q13769	THO complex subunit 5 homolog OS=Homo sapiens GN=THOC5 PE=1 SV=2 - [THOC5_HUMAN]	11.3343	6	4	4	5.95976	3.37	2	2	683	78.4579	6.87354	THOC5	THOC5_HUMAN	THO complex subunit 5 homolog
Q04724	Transducin-like enhancer protein 1 OS=Homo sapiens GN=TLE1 PE=1 SV=2 - [TLE1_HUMAN]	6.58398	3.51	2	2	3.15536	3.25	2	2	770	83.1484	7.23975	TLE1	TLE1_HUMAN	Transducin-like enhancer protein 1
O94826	Mitochondrial import receptor subunit TOM70 OS=Homo sapiens GN=TOMM70 PE=1 SV=1 - [TOM70_HUMAN]	4.37794	3.29	2	2	4.84621	3.13	2	2	608	67.412	7.12256	TOMM70	TOM70_HUMAN	Mitochondrial import receptor subunit TOM70
Q96HA7	Tonsoku-like protein OS=Homo sapiens GN=TONSL PE=1 SV=2 - [TONSL_HUMAN]	7.72298	2.61	3	3	4.43477	1.74	2	2	1378	150.834	6.41748	TONSL	TONSL_HUMAN	Tonsoku-like protein
P26368-2	Isoform 2 of Splicing factor U2AF 65 kDa subunit OS=Homo sapiens GN=U2AF2 - [U2AF2_HUMAN]	11.7408	19.96	4	5	6.1026	8.07	2	2	471	53.087	9.08545	U2AF2	U2AF2_HUMAN	Isoform 2 of Splicing factor U2AF 65 kDa subunit
P61081	NEDD8-conjugating enzyme Ubc12 OS=Homo sapiens GN=UBE2M PE=1 SV=1 - [UBC12_HUMAN]	1.90564	9.29	2	2	0	10.93	2	2	183	20.8866	7.69385	UBE2M	UBC12_HUMAN	NEDD8-conjugating enzyme Ubc12
Q14694	Ubiquitin carboxyl-terminal hydrolase 10 OS=Homo sapiens GN=USP10 PE=1 SV=2 - [UBP10_HUMAN]	8.90874	7.02	4	4	4.01829	3.26	2	2	798	87.0798	5.31299	USP10	UBP10_HUMAN	Ubiquitin carboxyl-terminal hydrolase 10
Q6PHR2-3	Isoform 3 of Serine/threonine-protein kinase ULK3 OS=Homo sapiens GN=ULK3 - [ULK3_HUMAN]	1.72518	4.47	2	2	2.474	4.26	2	2	470	53.1836	7.1665	ULK3	ULK3_HUMAN	Isoform 3 of Serine/threonine-protein kinase ULK3
O43709	Probable 18S rRNA (guanine-N(7))-methyltransferase OS=Homo sapiens GN=WBSCR22 PE=1 SV=2 - [WBS22_HUMAN]	1.64953	6.76	2	2	1.85112	6.76	2	2	281	31.8601	8.73389	WBSCR22	WBS22_HUMAN	Probable 18S rRNA (guanine-N(7))-methyltransferase
O75083	WD repeat-containing protein 1 OS=Homo sapiens GN=WDR1 PE=1 SV=4 - [WDR1_HUMAN]	8.5464	6.6	3	3	6.09345	3.96	2	2	606	66.1519	6.65381	WDR1	WDR1_HUMAN	WD repeat-containing protein 1
O43542	DNA repair protein XRCC3 OS=Homo sapiens GN=XRCC3 PE=1 SV=1 - [XRCC3_HUMAN]	4.13766	10.4	3	3	2.20443	7.51	2	2	346	37.8261	8.48486	XRCC3	XRCC3_HUMAN	DNA repair protein XRCC3
Q8IWR0	Zinc finger CCCH domain-containing protein 7A OS=Homo sapiens GN=ZC3H7A PE=1 SV=1 - [Z3H7A_HUMAN]	7.16525	4.53	2	2	5.55494	3.91	2	2	971	110.466	7.29834	ZC3H7A	Z3H7A_HUMAN	Zinc finger CCCH domain-containing protein 7A
Q9ULJ3-2	Isoform 2 of Zinc finger and BTB domain-containing protein 21 OS=Homo sapiens GN=ZBTB21 - [ZBT21_HUMAN]	5.12147	4.86	2	2	2.55339	4.86	2	2	865	95.7477	6.50732	ZBTB21	ZBT21_HUMAN	Isoform 2 of Zinc finger and BTB domain-containing protein 21
Q15054-3	Isoform 3 of DNA polymerase delta subunit 3 OS=Homo sapiens GN=POLD3 - [DPOD3_HUMAN]	5.2489	7.5	2	2	3.41848	7.5	2	2	360	39.296	9.43701	POLD3	DPOD3_HUMAN	Isoform 3 of DNA polymerase delta subunit 3
O43264-2	Isoform 2 of Centromere/kinetochore protein zw10 homolog OS=Homo sapiens GN=ZW10 - [ZW10_HUMAN]	6.63533	6.99	4	4	4.74199	4.17	2	2	672	76.7578	6.31592	ZW10	ZW10_HUMAN	Isoform 2 of Centromere/kinetochore protein zw10 homolog
Q9HCN4-3	Isoform 3 of GPN-loop GTPase 1 OS=Homo sapiens GN=GPN1 - [GPN1_HUMAN]	1.80016	10.39	2	2	2.18657	10.39	2	2	279	31.8117	4.66553	GPN1	GPN1_HUMAN	Isoform 3 of GPN-loop GTPase 1
Q9UPP1-4	Isoform 4 of Histone lysine demethylase PHF8 OS=Homo sapiens GN=PHF8 - [PHF8_HUMAN]	5.01445	2.53	2	2	1.71015	2.95	2	2	948	105.847	7.54736	PHF8	PHF8_HUMAN	Isoform 4 of Histone lysine demethylase PHF8
Q8NHV4-2	Isoform 2 of Protein NEDD1 OS=Homo sapiens GN=NEDD1 - [NEDD1_HUMAN]	8.36962	8.06	3	4	5.37701	5.95	2	2	571	62.3405	8.27979	NEDD1	NEDD1_HUMAN	Isoform 2 of Protein NEDD1
Q96GM8-2	Isoform 2 of Target of EGR1 protein 1 OS=Homo sapiens GN=TOE1 - [TOE1_HUMAN]	7.26148	8.6	2	2	6.45637	8.6	2	2	430	47.8593	6.48096	TOE1	TOE1_HUMAN	Isoform 2 of Target of EGR1 protein 1
P48426-2	Isoform 2 of Phosphatidylinositol 5-phosphate 4-kinase type-2 alpha OS=Homo sapiens GN=PIP4K2A - [PI42A_HUMAN]	0	14.7	4	4	1.97756	5.76	2	2	347	39.777	6.21436	PIP4K2A	PI42A_HUMAN	Isoform 2 of Phosphatidylinositol 5-phosphate 4-kinase type-2 alpha
Q9BQ52-4	Isoform 4 of Zinc phosphodiesterase ELAC protein 2 OS=Homo sapiens GN=ELAC2 - [RNZ2_HUMAN]	12.2528	4.33	4	4	2.39936	3.31	2	2	786	87.508	7.97217	ELAC2	RNZ2_HUMAN	Isoform 4 of Zinc phosphodiesterase ELAC protein 2
B7Z4K4	Putative tRNA (cytidine(32)/guanosine(34)-2'-O)-methyltransferase OS=Homo sapiens GN=FTSJ1 PE=1 SV=1 - [B7Z4K4_HUMAN]	2.00854	12.5	2	2	2.49211	12.5	2	2	192	21.2174	5.19873	FTSJ1	B7Z4K4_HUMAN	Putative tRNA (cytidine(32)/guanosine(34)-2'-O)-methyltransferase
Q96CB9-4	Isoform 4 of 5-methylcytosine rRNA methyltransferase NSUN4 OS=Homo sapiens GN=NSUN4 - [NSUN4_HUMAN]	6.52738	12.24	4	4	4.20259	6.57	2	2	335	37.3498	6.52197	NSUN4	NSUN4_HUMAN	Isoform 4 of 5-methylcytosine rRNA methyltransferase NSUN4
O95235-2	Isoform 2 of Kinesin-like protein KIF20A OS=Homo sapiens GN=KIF20A - [KI20A_HUMAN]	5.91676	3.1	2	2	6.70748	3.1	2	2	872	98.0391	6.7417	KIF20A	KI20A_HUMAN	Isoform 2 of Kinesin-like protein KIF20A
Q14232-2	Isoform 2 of Translation initiation factor eIF-2B subunit alpha OS=Homo sapiens GN=EIF2B1 - [EI2BA_HUMAN]	1.93239	16.22	3	3	2.37547	12.16	2	2	222	24.6019	8.44092	EIF2B1	EI2BA_HUMAN	Isoform 2 of Translation initiation factor eIF-2B subunit alpha
Q99496-2	Isoform 2 of E3 ubiquitin-protein ligase RING2 OS=Homo sapiens GN=RNF2 - [RING2_HUMAN]	1.83735	9.09	2	3	3.84	9.09	2	2	264	29.2393	5.64307	RNF2	RING2_HUMAN	Isoform 2 of E3 ubiquitin-protein ligase RING2
Q9H000-2	Isoform 2 of Probable E3 ubiquitin-protein ligase makorin-2 OS=Homo sapiens GN=MKRN2 - [MKRN2_HUMAN]	1.78644	4.83	2	2	0	5.36	2	2	373	41.9572	7.10791	MKRN2	MKRN2_HUMAN	Isoform 2 of Probable E3 ubiquitin-protein ligase makorin-2
B5MDQ0	DNA excision repair protein ERCC-6-like OS=Homo sapiens GN=ERCC6L PE=1 SV=1 - [B5MDQ0_HUMAN]	7.85493	3.55	2	2	5.86116	2.57	2	2	1127	126.904	5.40186	ERCC6L	B5MDQ0_HUMAN	DNA excision repair protein ERCC-6-like
Q9H425-2	Isoform 2 of Uncharacterized protein C1orf198 OS=Homo sapiens GN=C1orf198 - [CA198_HUMAN]	1.67335	11.68	2	2	0	12.69	2	2	197	21.6438	5.21143	C1orf198	CA198_HUMAN	Isoform 2 of Uncharacterized protein C1orf198
Q13868-3	Isoform 3 of Exosome complex component RRP4 OS=Homo sapiens GN=EXOSC2 - [EXOS2_HUMAN]	6.27022	17.87	4	4	1.74204	9.89	2	2	263	29.3893	7.15186	EXOSC2	EXOS2_HUMAN	Isoform 3 of Exosome complex component RRP4
Q8IZ83-3	Isoform 3 of Aldehyde dehydrogenase family 16 member A1 OS=Homo sapiens GN=ALDH16A1 - [A16A1_HUMAN]	9.5558	5.06	3	3	5.83023	3.6	2	2	751	79.8671	7.57666	ALDH16A1	A16A1_HUMAN	Isoform 3 of Aldehyde dehydrogenase family 16 member A1
P13807-2	Isoform 2 of Glycogen [starch] synthase, muscle OS=Homo sapiens GN=GYS1 - [GYS1_HUMAN]	18.997	13.52	6	6	6.52012	3.42	2	2	673	76.4348	6.53662	GYS1	GYS1_HUMAN	Isoform 2 of Glycogen [starch] synthase, muscle
C9JWL4	AP-4 complex subunit mu-1 (Fragment) OS=Homo sapiens GN=AP4M1 PE=1 SV=1 - [C9JWL4_HUMAN]	1.9364	12.54	3	3	1.95137	7.72	2	2	311	34.4548	6.04932	AP4M1	C9JWL4_HUMAN	AP-4 complex subunit mu-1 (Fragment)
E7EU96	Casein kinase II subunit alpha OS=Homo sapiens GN=CSNK2A1 PE=1 SV=1 - [E7EU96_HUMAN]	2.39824	6.49	2	2	4.74485	5.19	2	2	385	45.2819	7.94287	CSNK2A1	E7EU96_HUMAN	Casein kinase II subunit alpha
O00203-3	Isoform 2 of AP-3 complex subunit beta-1 OS=Homo sapiens GN=AP3B1 - [AP3B1_HUMAN]	10.5474	4.98	5	5	4.71436	2.68	2	2	1045	116.122	6.30322	AP3B1	AP3B1_HUMAN	Isoform 2 of AP-3 complex subunit beta-1
F8VP89	Eukaryotic translation initiation factor 4B (Fragment) OS=Homo sapiens GN=EIF4B PE=1 SV=1 - [F8VP89_HUMAN]	99.5133	42.55	12	41	1.73747	8.36	2	2	275	31.202	5.08447	EIF4B	F8VP89_HUMAN	Eukaryotic translation initiation factor 4B (Fragment)
E7EMB1	Switch-associated protein 70 OS=Homo sapiens GN=SWAP70 PE=1 SV=1 - [E7EMB1_HUMAN]	6.6035	5.88	3	3	2.49208	3.8	2	2	527	61.9939	6.1001	SWAP70	E7EMB1_HUMAN	Switch-associated protein 70
P22307-7	Isoform 7 of Non-specific lipid-transfer protein OS=Homo sapiens GN=SCP2 - [NLTP_HUMAN]	1.84965	8.95	5	5	1.89874	4.37	2	2	503	54.3804	6.68311	SCP2	NLTP_HUMAN	Isoform 7 of Non-specific lipid-transfer protein
C9JRJ5	LIM domain-containing protein 1 OS=Homo sapiens GN=LIMD1 PE=1 SV=1 - [C9JRJ5_HUMAN]	12.9156	14.35	5	5	7.28485	5.48	2	2	620	65.4931	7.45947	LIMD1	C9JRJ5_HUMAN	LIM domain-containing protein 1
C9IZ01	Elongation factor G, mitochondrial OS=Homo sapiens GN=GFM1 PE=1 SV=1 - [C9IZ01_HUMAN]	9.6612	9.64	5	5	4.61476	3.55	2	2	591	65.9928	8.06006	GFM1	C9IZ01_HUMAN	Elongation factor G, mitochondrial
F5GX09	Protein FAM76B OS=Homo sapiens GN=FAM76B PE=1 SV=1 - [F5GX09_HUMAN]	1.82699	9.17	3	3	4.21699	6.51	2	2	338	38.5963	9.24658	FAM76B	F5GX09_HUMAN	Protein FAM76B
F8W7U8	Double-strand break repair protein MRE11A OS=Homo sapiens GN=MRE11 PE=1 SV=1 - [F8W7U8_HUMAN]	8.57609	6.51	4	4	4.71409	3.11	2	2	707	80.4723	5.89697	MRE11	F8W7U8_HUMAN	Double-strand break repair protein MRE11A
F8VVL1	Density-regulated protein OS=Homo sapiens GN=DENR PE=1 SV=1 - [F8VVL1_HUMAN]	6.22887	22.5	3	3	2.16419	10	2	2	160	17.759	9.0415	DENR	F8VVL1_HUMAN	Density-regulated protein
D6R9G1	Cyclin-dependent kinase 7 OS=Homo sapiens GN=CDK7 PE=1 SV=1 - [D6R9G1_HUMAN]	2.27927	12.25	3	3	2.53565	7.91	2	2	253	28.4838	6.87354	CDK7	D6R9G1_HUMAN	Cyclin-dependent kinase 7
E9PP76	Copper chaperone for superoxide dismutase (Fragment) OS=Homo sapiens GN=CCS PE=1 SV=1 - [E9PP76_HUMAN]	2.20839	32.35	2	2	2.05851	29.41	2	2	68	7.28061	4.83057	CCS	E9PP76_HUMAN	Copper chaperone for superoxide dismutase (Fragment)
Q5VUJ6-2	Isoform 2 of Leucine-rich repeat and calponin homology domain-containing protein 2 OS=Homo sapiens GN=LRCH2 - [LRCH2_HUMAN]	3.77449	5.21	2	2	3.80649	3.74	2	2	748	82.758	6.771	LRCH2	LRCH2_HUMAN	Isoform 2 of Leucine-rich repeat and calponin homology domain-containing protein 2
E9PG46	AP2-associated protein kinase 1 OS=Homo sapiens GN=AAK1 PE=1 SV=1 - [E9PG46_HUMAN]	9.57527	7.12	3	3	6.97814	5.19	2	2	674	73.7236	9.1001	AAK1	E9PG46_HUMAN	AP2-associated protein kinase 1
F5H478	SAP30-binding protein OS=Homo sapiens GN=SAP30BP PE=1 SV=1 - [F5H478_HUMAN]	2.81572	15.48	2	2	2.80323	15.48	2	2	168	18.7487	4.41162	SAP30BP	F5H478_HUMAN	SAP30-binding protein
E5RFJ1	E3 SUMO-protein ligase NSE2 OS=Homo sapiens GN=NSMCE2 PE=1 SV=1 - [E5RFJ1_HUMAN]	1.74539	11.23	3	3	0	11.76	2	2	187	21.7932	8.66064	NSMCE2	E5RFJ1_HUMAN	E3 SUMO-protein ligase NSE2
Q9H1I8-3	Isoform 3 of Activating signal cointegrator 1 complex subunit 2 OS=Homo sapiens GN=ASCC2 - [ASCC2_HUMAN]	7.04008	6.17	2	2	3.50428	5.87	2	2	681	77.3208	5.17334	ASCC2	ASCC2_HUMAN	Isoform 3 of Activating signal cointegrator 1 complex subunit 2
TX157838281	from mammal_IgG.FASTA (MD5: 95e56dae5a2cb33224133fac902f279cd375c08793eb5e022138f9d909f99451) - [TX157838281_IGNORE]	6.94242	10.78	5	5	2.35594	4.87	2	2	575	66.3974	7.25439
TX109158033	from mammal_IgG.FASTA (MD5: 95e56dae5a2cb33224133fac902f279cd375c08793eb5e022138f9d909f99451) - [TX109158033_IGNORE]	6.70577	17.65	2	5	2.40536	17.65	2	2	221	23.7606	5.47803
TX6635260	from mammal_IgG.FASTA (MD5: 95e56dae5a2cb33224133fac902f279cd375c08793eb5e022138f9d909f99451) - [TX6635260_IGNORE]	1.83138	6.04	2	3	4.1496	5.37	2	2	298	31.8468	8.88037
Q9ULX6-2	Isoform 2 of A-kinase anchor protein 8-like OS=Homo sapiens GN=AKAP8L - [AKP8L_HUMAN]	5.65837	3.59	2	2	5.96607	3.59	2	2	585	65.1889	5.09717	AKAP8L	AKP8L_HUMAN	Isoform 2 of A-kinase anchor protein 8-like
Q6NSI4-4	Isoform 4 of Uncharacterized protein CXorf57 OS=Homo sapiens GN=CXorf57 - [CX057_HUMAN]	5.09866	4.49	2	2	3.08683	6.07	2	2	758	86.5192	8.27979	CXorf57	CX057_HUMAN	Isoform 4 of Uncharacterized protein CXorf57
Q13045-2	Isoform 2 of Protein flightless-1 homolog OS=Homo sapiens GN=FLII - [FLII_HUMAN]	5.00247	1.73	2	2	5.90063	1.98	2	2	1214	138.405	6.07471	FLII	FLII_HUMAN	Isoform 2 of Protein flightless-1 homolog
V9GZ50	A kinase (PRKA) anchor protein 8-like, isoform CRA_c OS=Homo sapiens GN=AKAP8L PE=1 SV=1 - [V9GZ50_HUMAN]	2.14149	3.71	2	2	2.0249	3.71	2	2	431	47.3078	5.37646	AKAP8L	V9GZ50_HUMAN	A kinase (PRKA) anchor protein 8-like, isoform CRA_c
H0YHF8	5'-AMP-activated protein kinase subunit gamma-1 (Fragment) OS=Homo sapiens GN=PRKAG1 PE=1 SV=1 - [H0YHF8_HUMAN]	2.16972	41.94	4	4	3.81148	22.58	2	2	93	10.7065	5.19873	PRKAG1	H0YHF8_HUMAN	5'-AMP-activated protein kinase subunit gamma-1 (Fragment)
J3KQ34	COP9 signalosome complex subunit 7b OS=Homo sapiens GN=COPS7B PE=1 SV=1 - [J3KQ34_HUMAN]	2.15904	19.13	4	4	2.27155	11.74	2	2	230	26.4077	7.78174	COPS7B	J3KQ34_HUMAN	COP9 signalosome complex subunit 7b
I3L0H8	ATP-dependent RNA helicase DDX19A OS=Homo sapiens GN=DDX19A PE=1 SV=1 - [I3L0H8_HUMAN]	10.2659	8.05	3	3	6.16045	5.82	2	2	447	50.488	6.37939	DDX19A	I3L0H8_HUMAN	ATP-dependent RNA helicase DDX19A
Q68CX2	Putative uncharacterized protein DKFZp761A1822 OS=Homo sapiens GN=DKFZp761A1822 PE=1 SV=2 - [Q68CX2_HUMAN]	2.36977	11.85	2	2	4.42137	11.85	2	2	211	22.7405	7.45947	DKFZp761A1822	Q68CX2_HUMAN	Putative uncharacterized protein DKFZp761A1822
J3QRU8	ARF GTPase-activating protein GIT1 OS=Homo sapiens GN=GIT1 PE=1 SV=1 - [J3QRU8_HUMAN]	11.701	9.37	5	5	4.92128	5.04	2	2	694	76.7588	6.50732	GIT1	J3QRU8_HUMAN	ARF GTPase-activating protein GIT1
K7EQG9	Tyrosine-protein phosphatase non-receptor type OS=Homo sapiens GN=PTPN2 PE=1 SV=1 - [K7EQG9_HUMAN]	3.05355	6.74	2	2	3.12296	5.44	2	2	386	44.5332	7.66455	PTPN2	K7EQG9_HUMAN	Tyrosine-protein phosphatase non-receptor type
H3BT29	Protein PML (Fragment) OS=Homo sapiens GN=PML PE=1 SV=1 - [H3BT29_HUMAN]	2.76365	7.92	2	2	4.2537	7.92	2	2	240	26.5324	5.68115	PML	H3BT29_HUMAN	Protein PML (Fragment)
H0YJU4	Transcriptional repressor protein YY1 (Fragment) OS=Homo sapiens GN=YY1 PE=1 SV=1 - [H0YJU4_HUMAN]	8.48028	35.77	4	4	3.28078	28.46	2	2	123	13.0796	8.5874	YY1	H0YJU4_HUMAN	Transcriptional repressor protein YY1 (Fragment)
H7BZ93	Histone-lysine N-methyltransferase SETD2 (Fragment) OS=Homo sapiens GN=SETD2 PE=1 SV=1 - [H7BZ93_HUMAN]	4.34669	1.71	2	2	2.85851	1.71	2	2	1290	145.478	6.29053	SETD2	H7BZ93_HUMAN	Histone-lysine N-methyltransferase SETD2 (Fragment)
H0YBZ4	Mitochondrial fission regulator 1 (Fragment) OS=Homo sapiens GN=MTFR1 PE=1 SV=1 - [H0YBZ4_HUMAN]	0	9.28	2	2	2.11404	9.28	2	2	291	32.0225	6.44287	MTFR1	H0YBZ4_HUMAN	Mitochondrial fission regulator 1 (Fragment)
O94842-3	Isoform 3 of TOX high mobility group box family member 4 OS=Homo sapiens GN=TOX4 - [TOX4_HUMAN]	5.70496	6.05	2	2	2.33981	5.21	2	2	595	63.5549	5.12256	TOX4	TOX4_HUMAN	Isoform 3 of TOX high mobility group box family member 4
A0A0A0MR66	RNA binding motif protein 10, isoform CRA_d OS=Homo sapiens GN=RBM10 PE=1 SV=1 - [A0A0A0MR66_HUMAN]	383.062	51.16	54	115	5.41066	3.02	2	2	995	110.299	6.27783	RBM10	A0A0A0MR66_HUMAN	RNA binding motif protein 10, isoform CRA_d
K7EID2	Chitobiosyldiphosphodolichol beta-mannosyltransferase (Fragment) OS=Homo sapiens GN=ALG1 PE=1 SV=8 - [K7EID2_HUMAN]	3.91558	11.38	2	3	3.88944	11.38	2	2	167	19.2518	8.47021	ALG1	K7EID2_HUMAN	Chitobiosyldiphosphodolichol beta-mannosyltransferase (Fragment)
H0YDP6	Gem-associated protein 2 (Fragment) OS=Homo sapiens GN=GEMIN2 PE=1 SV=8 - [H0YDP6_HUMAN]	3.92523	9.64	2	2	4.28803	9.64	2	2	197	22.0139	5.23682	GEMIN2	H0YDP6_HUMAN	Gem-associated protein 2 (Fragment)
A0A0D9SFI6	Four and a half LIM domains protein 1 (Fragment) OS=Homo sapiens GN=FHL1 PE=1 SV=1 - [A0A0D9SFI6_HUMAN]	3.62351	24.49	3	3	2.36195	15.65	2	2	147	16.8128	8.20654	FHL1	A0A0D9SFI6_HUMAN	Four and a half LIM domains protein 1 (Fragment)
A0A0C4DGU2	Methylmalonic aciduria and homocystinuria type C protein OS=Homo sapiens GN=MMACHC PE=1 SV=1 - [A0A0C4DGU2_HUMAN]	1.95766	9.78	2	3	3.40409	9.78	2	2	225	25.315	8.70459	MMACHC	A0A0C4DGU2_HUMAN	Methylmalonic aciduria and homocystinuria type C protein
A0A0J9YY18	Band 4.1-like protein 3 (Fragment) OS=Homo sapiens GN=EPB41L3 PE=1 SV=1 - [A0A0J9YY18_HUMAN]	6.40014	9.85	2	2	6.26852	10.46	2	2	325	35.5085	4.71631	EPB41L3	A0A0J9YY18_HUMAN	Band 4.1-like protein 3 (Fragment)
A0A1B0GU48	Histone-lysine N-methyltransferase EHMT1 (Fragment) OS=Homo sapiens GN=EHMT1 PE=1 SV=1 - [A0A1B0GU48_HUMAN]	5.47648	3.06	2	2	4.24644	3.87	2	2	981	105.817	6.03662	EHMT1	A0A1B0GU48_HUMAN	Histone-lysine N-methyltransferase EHMT1 (Fragment)
A0A0J9YVR6	Poly(U)-binding-splicing factor PUF60 (Fragment) OS=Homo sapiens GN=PUF60 PE=1 SV=3 - [A0A0J9YVR6_HUMAN]	3.16284	12.1	2	4	1.65825	7.96	2	2	314	33.6342	8.5874	PUF60	A0A0J9YVR6_HUMAN	Poly(U)-binding-splicing factor PUF60 (Fragment)
P63151	Serine/threonine-protein phosphatase 2A 55 kDa regulatory subunit B alpha isoform OS=Homo sapiens GN=PPP2R2A PE=1 SV=1 - [2ABA_HUMAN]					1.68533	4.92	2	2	447	51.6595	6.20166	PPP2R2A	2ABA_HUMAN	Serine/threonine-protein phosphatase 2A 55 kDa regulatory subunit B alpha isoform
Q9NUQ8-2	Isoform 2 of ATP-binding cassette sub-family F member 3 OS=Homo sapiens GN=ABCF3 - [ABCF3_HUMAN]					2.32839	2.7	2	2	703	78.9347	6.25244	ABCF3	ABCF3_HUMAN	Isoform 2 of ATP-binding cassette sub-family F member 3
P52594-2	Isoform 2 of Arf-GAP domain and FG repeat-containing protein 1 OS=Homo sapiens GN=AGFG1 - [AGFG1_HUMAN]					5.29305	7.09	2	2	522	54.1484	8.92432	AGFG1	AGFG1_HUMAN	Isoform 2 of Arf-GAP domain and FG repeat-containing protein 1
Q96B36-2	Isoform 2 of Proline-rich AKT1 substrate 1 OS=Homo sapiens GN=AKT1S1 - [AKTS1_HUMAN]					2.14374	21.43	2	2	126	13.7987	4.60205	AKT1S1	AKTS1_HUMAN	Isoform 2 of Proline-rich AKT1 substrate 1
P15121	Aldose reductase OS=Homo sapiens GN=AKR1B1 PE=1 SV=3 - [ALDR_HUMAN]					2.5124	5.06	2	2	316	35.8305	6.97607	AKR1B1	ALDR_HUMAN	Aldose reductase
I6L894	Ankyrin-2 OS=Homo sapiens GN=ANK2 PE=1 SV=1 - [I6L894_HUMAN]					0	0.82	2	2	3924	429.99	5.12256	ANK2	I6L894_HUMAN	Ankyrin-2
Q9Y2T2	AP-3 complex subunit mu-1 OS=Homo sapiens GN=AP3M1 PE=1 SV=1 - [AP3M1_HUMAN]					1.81793	5.26	2	2	418	46.9093	6.93213	AP3M1	AP3M1_HUMAN	AP-3 complex subunit mu-1
Q9UJX3-2	Isoform 2 of Anaphase-promoting complex subunit 7 OS=Homo sapiens GN=ANAPC7 - [APC7_HUMAN]					2.5628	4.1	2	2	537	59.9641	8.41162	ANAPC7	APC7_HUMAN	Isoform 2 of Anaphase-promoting complex subunit 7
Q7LC44	Activity-regulated cytoskeleton-associated protein OS=Homo sapiens GN=ARC PE=2 SV=1 - [ARC_HUMAN]					2.26758	5.81	2	2	396	45.2876	5.63037	ARC	ARC_HUMAN	Activity-regulated cytoskeleton-associated protein
Q9HD20-2	Isoform B of Manganese-transporting ATPase 13A1 OS=Homo sapiens GN=ATP13A1 - [AT131_HUMAN]					5.01968	2.12	2	2	1086	121.032	7.75244	ATP13A1	AT131_HUMAN	Isoform B of Manganese-transporting ATPase 13A1
Q6PL18	ATPase family AAA domain-containing protein 2 OS=Homo sapiens GN=ATAD2 PE=1 SV=1 - [ATAD2_HUMAN]					5.9414	2.01	2	2	1390	158.456	6.31592	ATAD2	ATAD2_HUMAN	ATPase family AAA domain-containing protein 2
Q9ULI0-2	Isoform 2 of ATPase family AAA domain-containing protein 2B OS=Homo sapiens GN=ATAD2B - [ATD2B_HUMAN]					4.95254	1.79	2	2	1453	164.226	6.91748	ATAD2B	ATD2B_HUMAN	Isoform 2 of ATPase family AAA domain-containing protein 2B
P15056	Serine/threonine-protein kinase B-raf OS=Homo sapiens GN=BRAF PE=1 SV=4 - [BRAF_HUMAN]					3.27766	6.01	2	2	766	84.3836	7.53271	BRAF	BRAF_HUMAN	Serine/threonine-protein kinase B-raf
O60885	Bromodomain-containing protein 4 OS=Homo sapiens GN=BRD4 PE=1 SV=2 - [BRD4_HUMAN]					3.8304	1.84	2	2	1362	152.124	9.18799	BRD4	BRD4_HUMAN	Bromodomain-containing protein 4
Q8IYL3	UPF0688 protein C1orf174 OS=Homo sapiens GN=C1orf174 PE=1 SV=2 - [CA174_HUMAN]					4.53599	13.17	2	2	243	25.9607	6.90283	C1orf174	CA174_HUMAN	UPF0688 protein C1orf174
P55211-2	Isoform 2 of Caspase-9 OS=Homo sapiens GN=CASP9 - [CASP9_HUMAN]					1.9108	15.41	2	2	266	30.1654	5.24951	CASP9	CASP9_HUMAN	Isoform 2 of Caspase-9
Q9UKZ1	CCR4-NOT transcription complex subunit 11 OS=Homo sapiens GN=CNOT11 PE=1 SV=1 - [CNO11_HUMAN]					1.89585	6.27	2	2	510	55.1803	6.40479	CNOT11	CNO11_HUMAN	CCR4-NOT transcription complex subunit 11
Q9Y5K6	CD2-associated protein OS=Homo sapiens GN=CD2AP PE=1 SV=1 - [CD2AP_HUMAN]					2.35096	3.6	2	2	639	71.4073	6.40479	CD2AP	CD2AP_HUMAN	CD2-associated protein
TX118421089	from mammal_IgG.FASTA (MD5: 95e56dae5a2cb33224133fac902f279cd375c08793eb5e022138f9d909f99451) - [TX118421089_IGNORE]					4.30084	1.48	2	2	1828	211.214	8.104
Q5T6V5	UPF0553 protein C9orf64 OS=Homo sapiens GN=C9orf64 PE=1 SV=1 - [CI064_HUMAN]					1.77992	6.74	2	2	341	39.0038	5.88428	C9orf64	CI064_HUMAN	UPF0553 protein C9orf64
O76071	Probable cytosolic iron-sulfur protein assembly protein CIAO1 OS=Homo sapiens GN=CIAO1 PE=1 SV=1 - [CIAO1_HUMAN]					1.6035	6.78	2	2	339	37.8158	4.97021	CIAO1	CIAO1_HUMAN	Probable cytosolic iron-sulfur protein assembly protein CIAO1
Q969X6-3	Isoform 3 of U3 small nucleolar RNA-associated protein 4 homolog OS=Homo sapiens GN=UTP4 - [UTP4_HUMAN]					5.92342	4.32	2	2	625	69.5943	8.5874	UTP4	UTP4_HUMAN	Isoform 3 of U3 small nucleolar RNA-associated protein 4 homolog
Q92989-2	Isoform 2 of Polyribonucleotide 5'-hydroxyl-kinase Clp1 OS=Homo sapiens GN=CLP1 - [CLP1_HUMAN]					2.14877	4.99	2	2	361	40.6697	6.55127	CLP1	CLP1_HUMAN	Isoform 2 of Polyribonucleotide 5'-hydroxyl-kinase Clp1
P42695	Condensin-2 complex subunit D3 OS=Homo sapiens GN=NCAPD3 PE=1 SV=2 - [CNDD3_HUMAN]					2.18662	1.94	2	2	1498	168.783	7.50342	NCAPD3	CNDD3_HUMAN	Condensin-2 complex subunit D3
A6NHQ4	Elongin BC and Polycomb repressive complex 2-associated protein OS=Homo sapiens GN=EPOP PE=1 SV=1 - [EPOP_HUMAN]					0	9.23	2	2	379	39.297	9.64209	EPOP	EPOP_HUMAN	Elongin BC and Polycomb repressive complex 2-associated protein
O43739-2	Isoform 2 of Cytohesin-3 OS=Homo sapiens GN=CYTH3 - [CYH3_HUMAN]					1.70425	6.27	2	2	399	46.2624	5.46533	CYTH3	CYH3_HUMAN	Isoform 2 of Cytohesin-3
Q8TCX1	Cytoplasmic dynein 2 light intermediate chain 1 OS=Homo sapiens GN=DYNC2LI1 PE=1 SV=1 - [DC2L1_HUMAN]					3.659	6.84	2	2	351	39.5997	7.53271	DYNC2LI1	DC2L1_HUMAN	Cytoplasmic dynein 2 light intermediate chain 1
Q8IU60-2	Isoform 2 of m7GpppN-mRNA hydrolase OS=Homo sapiens GN=DCP2 - [DCP2_HUMAN]					0	6.75	2	2	385	44.4143	6.93213	DCP2	DCP2_HUMAN	Isoform 2 of m7GpppN-mRNA hydrolase
Q96C86	m7GpppX diphosphatase OS=Homo sapiens GN=DCPS PE=1 SV=2 - [DCPS_HUMAN]					1.80144	7.42	2	2	337	38.585	6.37939	DCPS	DCPS_HUMAN	m7GpppX diphosphatase
Q8TDD1	ATP-dependent RNA helicase DDX54 OS=Homo sapiens GN=DDX54 PE=1 SV=2 - [DDX54_HUMAN]					6.86467	3.52	2	2	881	98.5342	10.0229	DDX54	DDX54_HUMAN	ATP-dependent RNA helicase DDX54
Q96DF8	Protein DGCR14 OS=Homo sapiens GN=DGCR14 PE=1 SV=1 - [DGC14_HUMAN]					4.19671	5.88	2	2	476	52.5358	7.56201	DGCR14	DGC14_HUMAN	Protein DGCR14
Q9H6R0	Putative ATP-dependent RNA helicase DHX33 OS=Homo sapiens GN=DHX33 PE=1 SV=2 - [DHX33_HUMAN]					8.17636	5.09	2	2	707	78.8238	8.90967	DHX33	DHX33_HUMAN	Putative ATP-dependent RNA helicase DHX33
Q14562	ATP-dependent RNA helicase DHX8 OS=Homo sapiens GN=DHX8 PE=1 SV=1 - [DHX8_HUMAN]					5.85914	2.21	2	2	1220	139.227	8.32373	DHX8	DHX8_HUMAN	ATP-dependent RNA helicase DHX8
Q9NSV4-2	Isoform 2 of Protein diaphanous homolog 3 OS=Homo sapiens GN=DIAPH3 - [DIAP3_HUMAN]					2.16284	4.2	2	2	691	79.3939	5.84619	DIAPH3	DIAP3_HUMAN	Isoform 2 of Protein diaphanous homolog 3
Q96HP0	Dedicator of cytokinesis protein 6 OS=Homo sapiens GN=DOCK6 PE=1 SV=3 - [DOCK6_HUMAN]					3.77299	1.07	2	2	2047	229.414	6.7417	DOCK6	DOCK6_HUMAN	Dedicator of cytokinesis protein 6
O75319	RNA/RNP complex-1-interacting phosphatase OS=Homo sapiens GN=DUSP11 PE=1 SV=1 - [DUS11_HUMAN]					1.65509	5.45	2	2	330	38.9145	9.40771	DUSP11	DUS11_HUMAN	RNA/RNP complex-1-interacting phosphatase
Q03001-8	Isoform 2 of Dystonin OS=Homo sapiens GN=DST - [DYST_HUMAN]					0	0.37	2	2	5171	590.67	5.68115	DST	DYST_HUMAN	Isoform 2 of Dystonin
Q96DZ1-2	Isoform 2 of Endoplasmic reticulum lectin 1 OS=Homo sapiens GN=ERLEC1 - [ERLEC_HUMAN]					0	5.36	2	2	429	48.8512	6.25244	ERLEC1	ERLEC_HUMAN	Isoform 2 of Endoplasmic reticulum lectin 1
Q96GK7	Fumarylacetoacetate hydrolase domain-containing protein 2A OS=Homo sapiens GN=FAHD2A PE=1 SV=1 - [FAH2A_HUMAN]					2.74747	6.69	2	2	314	34.5741	8.23584	FAHD2A	FAH2A_HUMAN	Fumarylacetoacetate hydrolase domain-containing protein 2A
Q5XUX1-3	Isoform 3 of F-box/WD repeat-containing protein 9 OS=Homo sapiens GN=FBXW9 - [FBXW9_HUMAN]					1.69483	4.59	2	2	458	50.7287	6.48096	FBXW9	FBXW9_HUMAN	Isoform 3 of F-box/WD repeat-containing protein 9
P49356	Protein farnesyltransferase subunit beta OS=Homo sapiens GN=FNTB PE=1 SV=1 - [FNTB_HUMAN]					5.20373	6.64	2	2	437	48.7421	5.8208	FNTB	FNTB_HUMAN	Protein farnesyltransferase subunit beta
Q9Y5B6-2	Isoform 2 of PAX3- and PAX7-binding protein 1 OS=Homo sapiens GN=PAXBP1 - [PAXB1_HUMAN]					0	4.42	2	2	815	93.1128	5.66846	PAXBP1	PAXB1_HUMAN	Isoform 2 of PAX3- and PAX7-binding protein 1
Q8N2G8-2	Isoform 2 of GH3 domain-containing protein OS=Homo sapiens GN=GHDC - [GHDC_HUMAN]					3.97977	5.27	2	2	474	51.428	6.91748	GHDC	GHDC_HUMAN	Isoform 2 of GH3 domain-containing protein
P29992	Guanine nucleotide-binding protein subunit alpha-11 OS=Homo sapiens GN=GNA11 PE=1 SV=2 - [GNA11_HUMAN]					1.83365	6.41	2	2	359	42.0965	5.69385	GNA11	GNA11_HUMAN	Guanine nucleotide-binding protein subunit alpha-11
Q86UL3	Glycerol-3-phosphate acyltransferase 4 OS=Homo sapiens GN=GPAT4 PE=1 SV=1 - [GPAT4_HUMAN]					2.12202	5.92	2	2	456	52.0372	9.18799	GPAT4	GPAT4_HUMAN	Glycerol-3-phosphate acyltransferase 4
P09601	Heme oxygenase 1 OS=Homo sapiens GN=HMOX1 PE=1 SV=1 - [HMOX1_HUMAN]					0	9.72	2	2	288	32.798	8.25049	HMOX1	HMOX1_HUMAN	Heme oxygenase 1
P34932	Heat shock 70 kDa protein 4 OS=Homo sapiens GN=HSPA4 PE=1 SV=4 - [HSP74_HUMAN]					4.19218	2.5	2	2	840	94.2712	5.18604	HSPA4	HSP74_HUMAN	Heat shock 70 kDa protein 4
Q70UQ0-4	Isoform 4 of Inhibitor of nuclear factor kappa-B kinase-interacting protein OS=Homo sapiens GN=IKBIP - [IKIP_HUMAN]					2.11702	6.37	2	2	377	43.0565	4.91943	IKBIP	IKIP_HUMAN	Isoform 4 of Inhibitor of nuclear factor kappa-B kinase-interacting protein
O60684	Importin subunit alpha-7 OS=Homo sapiens GN=KPNA6 PE=1 SV=1 - [IMA7_HUMAN]					6.66556	5.97	2	2	536	59.9915	4.98291	KPNA6	IMA7_HUMAN	Importin subunit alpha-7
Q15058	Kinesin-like protein KIF14 OS=Homo sapiens GN=KIF14 PE=1 SV=1 - [KIF14_HUMAN]					2.73472	1.76	2	2	1648	186.375	7.91357	KIF14	KIF14_HUMAN	Kinesin-like protein KIF14
P29966	Myristoylated alanine-rich C-kinase substrate OS=Homo sapiens GN=MARCKS PE=1 SV=4 - [MARCS_HUMAN]					6.77224	6.93	2	2	332	31.5359	4.44971	MARCKS	MARCS_HUMAN	Myristoylated alanine-rich C-kinase substrate
Q96N66-2	Isoform 2 of Lysophospholipid acyltransferase 7 OS=Homo sapiens GN=MBOAT7 - [MBOA7_HUMAN]					1.941	6.02	2	2	399	44.7036	8.86572	MBOAT7	MBOA7_HUMAN	Isoform 2 of Lysophospholipid acyltransferase 7
Q14165	Malectin OS=Homo sapiens GN=MLEC PE=1 SV=1 - [MLEC_HUMAN]					0	9.93	2	2	292	32.2136	5.41455	MLEC	MLEC_HUMAN	Malectin
Q92614-3	Isoform 3 of Unconventional myosin-XVIIIa OS=Homo sapiens GN=MYO18A - [MY18A_HUMAN]					4.1332	1.1	2	2	2002	226.55	6.20166	MYO18A	MY18A_HUMAN	Isoform 3 of Unconventional myosin-XVIIIa
Q9HB07	UPF0160 protein MYG1, mitochondrial OS=Homo sapiens GN=C12orf10 PE=1 SV=2 - [MYG1_HUMAN]					2.32976	6.38	2	2	376	42.4224	6.66846	C12orf10	MYG1_HUMAN	UPF0160 protein MYG1, mitochondrial
P11055	Myosin-3 OS=Homo sapiens GN=MYH3 PE=1 SV=3 - [MYH3_HUMAN]					0	1.08	2	2	1940	223.766	5.80811	MYH3	MYH3_HUMAN	Myosin-3
Q9UJ70	N-acetyl-D-glucosamine kinase OS=Homo sapiens GN=NAGK PE=1 SV=4 - [NAGK_HUMAN]					2.63812	8.43	2	2	344	37.3519	6.23975	NAGK	NAGK_HUMAN	N-acetyl-D-glucosamine kinase
Q96PY6-5	Isoform 5 of Serine/threonine-protein kinase Nek1 OS=Homo sapiens GN=NEK1 - [NEK1_HUMAN]					1.79783	4.74	2	2	527	60.2125	9.5835	NEK1	NEK1_HUMAN	Isoform 5 of Serine/threonine-protein kinase Nek1
Q6ZNB6-2	Isoform 2 of NF-X1-type zinc finger protein NFXL1 OS=Homo sapiens GN=NFXL1 - [NFXL1_HUMAN]					7.86462	3.55	2	2	733	80.4527	8.35303	NFXL1	NFXL1_HUMAN	Isoform 2 of NF-X1-type zinc finger protein NFXL1
Q9UNW9	RNA-binding protein Nova-2 OS=Homo sapiens GN=NOVA2 PE=1 SV=1 - [NOVA2_HUMAN]					2.58132	5.49	2	2	492	48.9786	8.1626	NOVA2	NOVA2_HUMAN	RNA-binding protein Nova-2
O60287	Nucleolar pre-ribosomal-associated protein 1 OS=Homo sapiens GN=URB1 PE=1 SV=4 - [NPA1P_HUMAN]					3.81661	0.7	2	2	2271	254.227	6.46826	URB1	NPA1P_HUMAN	Nucleolar pre-ribosomal-associated protein 1
Q96KG9-5	Isoform 5 of N-terminal kinase-like protein OS=Homo sapiens GN=SCYL1 - [SCYL1_HUMAN]					1.63479	5.11	2	2	626	69.1937	8.67529	SCYL1	SCYL1_HUMAN	Isoform 5 of N-terminal kinase-like protein
Q5T2D3	OTU domain-containing protein 3 OS=Homo sapiens GN=OTUD3 PE=1 SV=1 - [OTUD3_HUMAN]					2.14638	5.78	2	2	398	45.0966	8.29443	OTUD3	OTUD3_HUMAN	OTU domain-containing protein 3
Q8NDF8	Non-canonical poly(A) RNA polymerase PAPD5 OS=Homo sapiens GN=PAPD5 PE=1 SV=2 - [PAPD5_HUMAN]					3.12551	5.24	2	2	572	63.2278	8.98291	PAPD5	PAPD5_HUMAN	Non-canonical poly(A) RNA polymerase PAPD5
P78364	Polyhomeotic-like protein 1 OS=Homo sapiens GN=PHC1 PE=1 SV=3 - [PHC1_HUMAN]					4.85234	4.88	2	2	1004	105.468	9.02686	PHC1	PHC1_HUMAN	Polyhomeotic-like protein 1
Q8NG27	E3 ubiquitin-protein ligase Praja-1 OS=Homo sapiens GN=PJA1 PE=1 SV=2 - [PJA1_HUMAN]					1.82412	4.82	2	2	643	70.9586	5.17334	PJA1	PJA1_HUMAN	E3 ubiquitin-protein ligase Praja-1
Q96QC0	Serine/threonine-protein phosphatase 1 regulatory subunit 10 OS=Homo sapiens GN=PPP1R10 PE=1 SV=1 - [PP1RA_HUMAN]					5.86021	3.51	2	2	940	98.996	9.17334	PPP1R10	PP1RA_HUMAN	Serine/threonine-protein phosphatase 1 regulatory subunit 10
O43663-2	Isoform 2 of Protein regulator of cytokinesis 1 OS=Homo sapiens GN=PRC1 - [PRC1_HUMAN]					3.72007	4.17	2	2	576	66.5541	6.90283	PRC1	PRC1_HUMAN	Isoform 2 of Protein regulator of cytokinesis 1
O75569-3	Isoform 3 of Interferon-inducible double-stranded RNA-dependent protein kinase activator A OS=Homo sapiens GN=PRKRA - [PRKRA_HUMAN]					2.41595	6.6	2	2	288	31.6152	8.42627	PRKRA	PRKRA_HUMAN	Isoform 3 of Interferon-inducible double-stranded RNA-dependent protein kinase activator A
Q14997	Proteasome activator complex subunit 4 OS=Homo sapiens GN=PSME4 PE=1 SV=2 - [PSME4_HUMAN]					2.18203	1.36	2	2	1843	211.199	6.90283	PSME4	PSME4_HUMAN	Proteasome activator complex subunit 4
Q8IXT5	RNA-binding protein 12B OS=Homo sapiens GN=RBM12B PE=1 SV=2 - [RB12B_HUMAN]					4.66251	2.5	2	2	1001	118.03	6.81494	RBM12B	RB12B_HUMAN	RNA-binding protein 12B
Q7Z6E9-2	Isoform 2 of E3 ubiquitin-protein ligase RBBP6 OS=Homo sapiens GN=RBBP6 - [RBBP6_HUMAN]					10.1726	2.22	2	2	1758	197.167	9.62744	RBBP6	RBBP6_HUMAN	Isoform 2 of E3 ubiquitin-protein ligase RBBP6
Q96IZ5-2	Isoform 2 of RNA-binding protein 41 OS=Homo sapiens GN=RBM41 - [RBM41_HUMAN]					1.60827	5.68	2	2	405	46.3078	8.82178	RBM41	RBM41_HUMAN	Isoform 2 of RNA-binding protein 41
Q68EM7-2	Isoform 2 of Rho GTPase-activating protein 17 OS=Homo sapiens GN=ARHGAP17 - [RHG17_HUMAN]					1.79644	2.86	2	2	803	87.5544	7.59131	ARHGAP17	RHG17_HUMAN	Isoform 2 of Rho GTPase-activating protein 17
Q13546-2	Isoform 2 of Receptor-interacting serine/threonine-protein kinase 1 OS=Homo sapiens GN=RIPK1 - [RIPK1_HUMAN]					3.02976	3.84	2	2	625	70.6878	6.18896	RIPK1	RIPK1_HUMAN	Isoform 2 of Receptor-interacting serine/threonine-protein kinase 1
Q86UA6-3	Isoform 3 of RPA-interacting protein OS=Homo sapiens GN=RPAIN - [RIP_HUMAN]					1.67146	10.56	2	2	142	16.5142	4.79248	RPAIN	RIP_HUMAN	Isoform 3 of RPA-interacting protein
P08922	Proto-oncogene tyrosine-protein kinase ROS OS=Homo sapiens GN=ROS1 PE=1 SV=3 - [ROS1_HUMAN]					1.63707	0.94	2	2	2347	263.747	6.11279	ROS1	ROS1_HUMAN	Proto-oncogene tyrosine-protein kinase ROS
Q9HA92	Radical S-adenosyl methionine domain-containing protein 1, mitochondrial OS=Homo sapiens GN=RSAD1 PE=2 SV=2 - [RSAD1_HUMAN]					5.04763	5.66	2	2	442	48.683	7.78174	RSAD1	RSAD1_HUMAN	Radical S-adenosyl methionine domain-containing protein 1, mitochondrial
Q9H4B6	Protein salvador homolog 1 OS=Homo sapiens GN=SAV1 PE=1 SV=2 - [SAV1_HUMAN]					1.93749	4.44	2	2	383	44.6062	9.08545	SAV1	SAV1_HUMAN	Protein salvador homolog 1
Q9UGP8	Translocation protein SEC63 homolog OS=Homo sapiens GN=SEC63 PE=1 SV=2 - [SEC63_HUMAN]					0	4.21	2	2	760	87.9416	5.31299	SEC63	SEC63_HUMAN	Translocation protein SEC63 homolog
Q9P0U3-2	Isoform 2 of Sentrin-specific protease 1 OS=Homo sapiens GN=SENP1 - [SENP1_HUMAN]					5.29308	3.58	2	2	643	73.3057	8.55811	SENP1	SENP1_HUMAN	Isoform 2 of Sentrin-specific protease 1
Q9H7N4	Splicing factor, arginine/serine-rich 19 OS=Homo sapiens GN=SCAF1 PE=1 SV=3 - [SFR19_HUMAN]					5.05379	3.89	2	2	1312	139.186	9.24658	SCAF1	SFR19_HUMAN	Splicing factor, arginine/serine-rich 19
Q6P4A7	Sideroflexin-4 OS=Homo sapiens GN=SFXN4 PE=1 SV=1 - [SFXN4_HUMAN]					5.09712	7.72	2	2	337	37.9738	9.18799	SFXN4	SFXN4_HUMAN	Sideroflexin-4
Q9NR45	Sialic acid synthase OS=Homo sapiens GN=NANS PE=1 SV=2 - [SIAS_HUMAN]					2.50863	5.85	2	2	359	40.2815	6.7417	NANS	SIAS_HUMAN	Sialic acid synthase
Q7KZ85	Transcription elongation factor SPT6 OS=Homo sapiens GN=SUPT6H PE=1 SV=2 - [SPT6H_HUMAN]					5.8714	2.67	2	2	1726	198.949	4.90674	SUPT6H	SPT6H_HUMAN	Transcription elongation factor SPT6
O94864-2	Isoform 2 of STAGA complex 65 subunit gamma OS=Homo sapiens GN=SUPT7L - [ST65G_HUMAN]					1.91513	3.88	2	2	412	45.9216	5.12256	SUPT7L	ST65G_HUMAN	Isoform 2 of STAGA complex 65 subunit gamma
Q96SI9-2	Isoform 2 of Spermatid perinuclear RNA-binding protein OS=Homo sapiens GN=STRBP - [STRBP_HUMAN]					5.5501	3.19	2	2	658	71.921	8.646	STRBP	STRBP_HUMAN	Isoform 2 of Spermatid perinuclear RNA-binding protein
Q15527	Surfeit locus protein 2 OS=Homo sapiens GN=SURF2 PE=1 SV=3 - [SURF2_HUMAN]					2.25066	8.59	2	2	256	29.629	9.21729	SURF2	SURF2_HUMAN	Surfeit locus protein 2
P49589-2	Isoform 2 of Cysteine--tRNA ligase, cytoplasmic OS=Homo sapiens GN=CARS - [SYCC_HUMAN]					0	3.17	2	2	726	82.7939	7.02002	CARS	SYCC_HUMAN	Isoform 2 of Cysteine--tRNA ligase, cytoplasmic
Q96GW9	Methionine--tRNA ligase, mitochondrial OS=Homo sapiens GN=MARS2 PE=1 SV=2 - [SYMM_HUMAN]					4.05585	3.54	2	2	593	66.5488	8.08936	MARS2	SYMM_HUMAN	Methionine--tRNA ligase, mitochondrial
P54577	Tyrosine--tRNA ligase, cytoplasmic OS=Homo sapiens GN=YARS PE=1 SV=4 - [SYYC_HUMAN]					5.95903	5.87	2	2	528	59.1061	7.04932	YARS	SYYC_HUMAN	Tyrosine--tRNA ligase, cytoplasmic
Q12962	Transcription initiation factor TFIID subunit 10 OS=Homo sapiens GN=TAF10 PE=1 SV=1 - [TAF10_HUMAN]					0	15.6	2	2	218	21.6979	6.56592	TAF10	TAF10_HUMAN	Transcription initiation factor TFIID subunit 10
P02786	Transferrin receptor protein 1 OS=Homo sapiens GN=TFRC PE=1 SV=2 - [TFR1_HUMAN]					5.63946	3.68	2	2	760	84.8179	6.60986	TFRC	TFR1_HUMAN	Transferrin receptor protein 1
Q9BTV4	Transmembrane protein 43 OS=Homo sapiens GN=TMEM43 PE=1 SV=1 - [TMM43_HUMAN]					0	6.25	2	2	400	44.8472	8.1333	TMEM43	TMM43_HUMAN	Transmembrane protein 43
Q9Y320-2	Isoform 2 of Thioredoxin-related transmembrane protein 2 OS=Homo sapiens GN=TMX2 - [TMX2_HUMAN]					4.7425	15.12	2	2	258	29.6232	8.646	TMX2	TMX2_HUMAN	Isoform 2 of Thioredoxin-related transmembrane protein 2
Q9H0E2	Toll-interacting protein OS=Homo sapiens GN=TOLLIP PE=1 SV=1 - [TOLIP_HUMAN]					1.77984	8.39	2	2	274	30.2622	5.97314	TOLLIP	TOLIP_HUMAN	Toll-interacting protein
P51580	Thiopurine S-methyltransferase OS=Homo sapiens GN=TPMT PE=1 SV=1 - [TPMT_HUMAN]					0	8.98	2	2	245	28.1621	6.22705	TPMT	TPMT_HUMAN	Thiopurine S-methyltransferase
Q9Y385	Ubiquitin-conjugating enzyme E2 J1 OS=Homo sapiens GN=UBE2J1 PE=1 SV=2 - [UB2J1_HUMAN]					3.1408	9.12	2	2	318	35.1767	6.7417	UBE2J1	UB2J1_HUMAN	Ubiquitin-conjugating enzyme E2 J1
Q14139	Ubiquitin conjugation factor E4 A OS=Homo sapiens GN=UBE4A PE=1 SV=2 - [UBE4A_HUMAN]					3.58793	2.44	2	2	1066	122.482	5.23682	UBE4A	UBE4A_HUMAN	Ubiquitin conjugation factor E4 A
Q6ZU65-2	Isoform 2 of Ubinuclein-2 OS=Homo sapiens GN=UBN2 - [UBN2_HUMAN]					0	2.37	2	2	970	108.003	7.69385	UBN2	UBN2_HUMAN	Isoform 2 of Ubinuclein-2
Q9UPU5	Ubiquitin carboxyl-terminal hydrolase 24 OS=Homo sapiens GN=USP24 PE=1 SV=3 - [UBP24_HUMAN]					2.18487	0.88	2	2	2620	294.178	6.13818	USP24	UBP24_HUMAN	Ubiquitin carboxyl-terminal hydrolase 24
Q9UI12-2	Isoform 2 of V-type proton ATPase subunit H OS=Homo sapiens GN=ATP6V1H - [VATH_HUMAN]					1.63342	7.31	2	2	465	54.1162	6.48096	ATP6V1H	VATH_HUMAN	Isoform 2 of V-type proton ATPase subunit H
Q93050-1	Isoform 2 of V-type proton ATPase 116 kDa subunit a isoform 1 OS=Homo sapiens GN=ATP6V0A1 - [VPP1_HUMAN]					2.66065	2.41	2	2	831	95.6938	6.65381	ATP6V0A1	VPP1_HUMAN	Isoform 2 of V-type proton ATPase 116 kDa subunit a isoform 1
Q9Y2W2	WW domain-binding protein 11 OS=Homo sapiens GN=WBP11 PE=1 SV=1 - [WBP11_HUMAN]					4.04415	4.21	2	2	641	69.9539	8.38232	WBP11	WBP11_HUMAN	WW domain-binding protein 11
Q9H6Y2	WD repeat-containing protein 55 OS=Homo sapiens GN=WDR55 PE=1 SV=2 - [WDR55_HUMAN]					2.1686	4.7	2	2	383	42.0436	4.91943	WDR55	WDR55_HUMAN	WD repeat-containing protein 55
Q9BRX9	WD repeat domain-containing protein 83 OS=Homo sapiens GN=WDR83 PE=1 SV=1 - [WDR83_HUMAN]					2.60078	8.25	2	2	315	34.3208	5.57959	WDR83	WDR83_HUMAN	WD repeat domain-containing protein 83
Q9UIA9	Exportin-7 OS=Homo sapiens GN=XPO7 PE=1 SV=3 - [XPO7_HUMAN]					2.71103	1.93	2	2	1087	123.828	6.31592	XPO7	XPO7_HUMAN	Exportin-7
Q8N5P1	Zinc finger CCCH domain-containing protein 8 OS=Homo sapiens GN=ZC3H8 PE=1 SV=2 - [ZC3H8_HUMAN]					4.76523	11.34	2	2	291	33.5545	8.27979	ZC3H8	ZC3H8_HUMAN	Zinc finger CCCH domain-containing protein 8
Q8N567	Zinc finger CCHC domain-containing protein 9 OS=Homo sapiens GN=ZCCHC9 PE=1 SV=2 - [ZCHC9_HUMAN]					2.38634	8.86	2	2	271	30.4572	9.17334	ZCCHC9	ZCHC9_HUMAN	Zinc finger CCHC domain-containing protein 9
Q5T0B9	Zinc finger protein 362 OS=Homo sapiens GN=ZNF362 PE=1 SV=1 - [ZN362_HUMAN]					1.66421	5.24	2	2	420	45.7853	9.64209	ZNF362	ZN362_HUMAN	Zinc finger protein 362
Q8N1G0-2	Isoform 2 of Zinc finger protein 687 OS=Homo sapiens GN=ZNF687 - [ZN687_HUMAN]					4.66565	2.09	2	2	1103	115.498	7.84033	ZNF687	ZN687_HUMAN	Isoform 2 of Zinc finger protein 687
B7Z8J4	Glycylpeptide N-tetradecanoyltransferase 1 OS=Homo sapiens GN=NMT1 PE=1 SV=1 - [B7Z8J4_HUMAN]					2.57739	24.82	2	2	137	15.1514	7.37158	NMT1	B7Z8J4_HUMAN	Glycylpeptide N-tetradecanoyltransferase 1
Q8TBX8-3	Isoform 3 of Phosphatidylinositol 5-phosphate 4-kinase type-2 gamma OS=Homo sapiens GN=PIP4K2C - [PI42C_HUMAN]					1.67281	7.69	2	2	403	45.0249	6.48096	PIP4K2C	PI42C_HUMAN	Isoform 3 of Phosphatidylinositol 5-phosphate 4-kinase type-2 gamma
Q92995-2	Isoform 2 of Ubiquitin carboxyl-terminal hydrolase 13 OS=Homo sapiens GN=USP13 - [UBP13_HUMAN]					0	4.76	2	2	798	90.3257	5.38916	USP13	UBP13_HUMAN	Isoform 2 of Ubiquitin carboxyl-terminal hydrolase 13
Q99436-2	Isoform 2 of Proteasome subunit beta type-7 OS=Homo sapiens GN=PSMB7 - [PSB7_HUMAN]					3.83001	14.08	2	2	142	15.3128	9.24658	PSMB7	PSB7_HUMAN	Isoform 2 of Proteasome subunit beta type-7
P27824-3	Isoform 3 of Calnexin OS=Homo sapiens GN=CANX - [CALX_HUMAN]					5.66063	4.75	2	2	484	55.5631	4.70361	CANX	CALX_HUMAN	Isoform 3 of Calnexin
P25440-4	Isoform 4 of Bromodomain-containing protein 2 OS=Homo sapiens GN=BRD2 - [BRD2_HUMAN]					8.58398	5.29	2	2	681	74.8352	8.70459	BRD2	BRD2_HUMAN	Isoform 4 of Bromodomain-containing protein 2
Q15438-3	Isoform 3 of Cytohesin-1 OS=Homo sapiens GN=CYTH1 - [CYH1_HUMAN]					1.70425	7.37	2	2	339	39.4449	7.04932	CYTH1	CYH1_HUMAN	Isoform 3 of Cytohesin-1
Q5SRN1	Pre-mRNA-processing factor 17 OS=Homo sapiens GN=CDC40 PE=1 SV=1 - [Q5SRN1_HUMAN]					6.93306	7.98	2	2	539	60.7921	6.7124	CDC40	Q5SRN1_HUMAN	Pre-mRNA-processing factor 17
P34897-3	Isoform 3 of Serine hydroxymethyltransferase, mitochondrial OS=Homo sapiens GN=SHMT2 - [GLYM_HUMAN]					2.27323	4.76	2	2	483	53.4214	8.14795	SHMT2	GLYM_HUMAN	Isoform 3 of Serine hydroxymethyltransferase, mitochondrial
Q15599-2	Isoform 2 of Na(+)/H(+) exchange regulatory cofactor NHE-RF2 OS=Homo sapiens GN=SLC9A3R2 - [NHRF2_HUMAN]					3.99745	7.98	2	2	326	36.1314	8.20654	SLC9A3R2	NHRF2_HUMAN	Isoform 2 of Na(+)/H(+) exchange regulatory cofactor NHE-RF2
O95104-3	Isoform 3 of Splicing factor, arginine/serine-rich 15 OS=Homo sapiens GN=SCAF4 - [SFR15_HUMAN]					5.44116	4.59	2	2	1132	123.937	9.51025	SCAF4	SFR15_HUMAN	Isoform 3 of Splicing factor, arginine/serine-rich 15
Q5JXX1	Mortality factor 4-like protein 2 (Fragment) OS=Homo sapiens GN=MORF4L2 PE=1 SV=1 - [Q5JXX1_HUMAN]					3.89263	13.29	2	2	158	17.6062	10.4331	MORF4L2	Q5JXX1_HUMAN	Mortality factor 4-like protein 2 (Fragment)
Q96P11-5	Isoform 5 of Probable 28S rRNA (cytosine-C(5))-methyltransferase OS=Homo sapiens GN=NSUN5 - [NSUN5_HUMAN]					4.07129	8.44	2	2	391	42.4508	7.6792	NSUN5	NSUN5_HUMAN	Isoform 5 of Probable 28S rRNA (cytosine-C(5))-methyltransferase
P04844-2	Isoform 2 of Dolichyl-diphosphooligosaccharide--protein glycosyltransferase subunit 2 OS=Homo sapiens GN=RPN2 - [RPN2_HUMAN]					5.95091	6.67	2	2	615	67.6814	6.06201	RPN2	RPN2_HUMAN	Isoform 2 of Dolichyl-diphosphooligosaccharide--protein glycosyltransferase subunit 2
B7Z3Z9	Long-chain-fatty-acid--CoA ligase 1 OS=Homo sapiens GN=ACSL1 PE=1 SV=1 - [B7Z3Z9_HUMAN]					2.3139	4.93	2	2	527	58.5483	7.53271	ACSL1	B7Z3Z9_HUMAN	Long-chain-fatty-acid--CoA ligase 1
Q96ME7-3	Isoform 3 of Zinc finger protein 512 OS=Homo sapiens GN=ZNF512 - [ZN512_HUMAN]					4.1698	5.39	2	2	538	61.3152	9.61279	ZNF512	ZN512_HUMAN	Isoform 3 of Zinc finger protein 512
J3QL56	Protein SCO1 homolog, mitochondrial OS=Homo sapiens GN=SCO1 PE=1 SV=1 - [J3QL56_HUMAN]					0	5.93	2	2	270	30.1598	9.56885	SCO1	J3QL56_HUMAN	Protein SCO1 homolog, mitochondrial
Q02978-2	Isoform 2 of Mitochondrial 2-oxoglutarate/malate carrier protein OS=Homo sapiens GN=SLC25A11 - [M2OM_HUMAN]					1.98761	11.41	2	2	263	28.4759	9.89111	SLC25A11	M2OM_HUMAN	Isoform 2 of Mitochondrial 2-oxoglutarate/malate carrier protein
F2Z2X4	Exportin-4 OS=Homo sapiens GN=XPO4 PE=1 SV=1 - [F2Z2X4_HUMAN]					6.13937	2.61	2	2	1151	130.07	5.05908	XPO4	F2Z2X4_HUMAN	Exportin-4
Q12797-10	Isoform 10 of Aspartyl/asparaginyl beta-hydroxylase OS=Homo sapiens GN=ASPH - [ASPH_HUMAN]					0	5.35	2	2	729	83.2162	4.91943	ASPH	ASPH_HUMAN	Isoform 10 of Aspartyl/asparaginyl beta-hydroxylase
E7ENV7	Copine-8 OS=Homo sapiens GN=CPNE8 PE=1 SV=2 - [E7ENV7_HUMAN]					2.42938	4.35	2	2	552	62.1942	5.93506	CPNE8	E7ENV7_HUMAN	Copine-8
Q04727-4	Isoform 4 of Transducin-like enhancer protein 4 OS=Homo sapiens GN=TLE4 - [TLE4_HUMAN]					2.88369	3.61	2	2	748	80.9603	7.50342	TLE4	TLE4_HUMAN	Isoform 4 of Transducin-like enhancer protein 4
F8W9B8	Exocyst complex component 5 OS=Homo sapiens GN=EXOC5 PE=1 SV=1 - [F8W9B8_HUMAN]					2.91734	2.8	2	2	643	74.2931	6.99072	EXOC5	F8W9B8_HUMAN	Exocyst complex component 5
Q9BUP0-2	Isoform 2 of EF-hand domain-containing protein D1 OS=Homo sapiens GN=EFHD1 - [EFHD1_HUMAN]					1.706	15.38	2	2	143	16.1353	5.17334	EFHD1	EFHD1_HUMAN	Isoform 2 of EF-hand domain-containing protein D1
E9PPY3	Ribosomal RNA-processing protein 8 OS=Homo sapiens GN=RRP8 PE=1 SV=1 - [E9PPY3_HUMAN]					1.97737	8.5	2	2	306	34.1795	9.75928	RRP8	E9PPY3_HUMAN	Ribosomal RNA-processing protein 8
C9J5H8	Neurochondrin (Fragment) OS=Homo sapiens GN=NCDN PE=1 SV=1 - [C9J5H8_HUMAN]					1.68872	9.43	2	2	244	26.3504	5.22412	NCDN	C9J5H8_HUMAN	Neurochondrin (Fragment)
E9PC15	Acylglycerol kinase, mitochondrial OS=Homo sapiens GN=AGK PE=1 SV=1 - [E9PC15_HUMAN]					2.26529	5.08	2	2	394	43.7696	6.34131	AGK	E9PC15_HUMAN	Acylglycerol kinase, mitochondrial
[truncated: 358 more rows]

## Sheet: FoldChange Sample over Control
Accession	Description	Score A2	Coverage A2	# Peptides A2	# PSM A2 (Control)	imputed Control	Score B2	Coverage B2	# Peptides B2	# PSM B2 (Sample)	imputed Sample	Ratio Sample/Control	# AAs	MW [kDa]	calc. pI	Gene	Entry	Protein
[truncated: 2,275 more rows]

[truncated: 2 more sheets: Combined Proteins w. Peptides, Unique Proteins in H v. C]
